# Supplementary material for: P2-HNF4α alters linoleic acid metabolism and mitigates soybean oil-induced obesity: role for oxylipins
Source: J Lipid Res. 2025 Oct 28;66(12):100932. doi: 10.1016/j.jlr.2025.100932 (PMC12743519; doi:10.1016/j.jlr.2025.100932)
Supplement: Supplemental Table 2 [file mmc2.xlsx]

## Sheet: INDEX
This is the entire dataset for metabolomics and proteomics results accompanying the manuscript entitled:
P2-HNF4α alters linoleic acid metabolism and mitigates soybean oil-induced obesity: role for oxylipins
Poonamjot Deol, Johannes Fahrmann, Dmitry Grapov, Jun Yang, Jane R. Evans, Oliver Fiehn, Brett Phinney, Bruce D. Hammock, Frances M. Sladek
2025
There are 4 colored tabs preceding the data sheets which give information about the data layout in the sheets that follow them:
Purple: information sheet for the primary metabolites and complex lipids detected in the liver of mice on the indicated diets for 35 weeks.
There are 2 data sheets in this group:
Liver_PrimaryMetabolites_35wks
Liver_Complex Lipids_35wks
Pink: information sheet for the oxylipins detected in the liver of mice on the indicated diets for 35 weeks.
There is 1 data sheet in this group:
Liver Oxylipins_35wks
Green: information sheet for the proteins detected in the liver of mice on the indicated diets for 35 weeks.
There is 1 data sheet in this group:
LiverProteomics_35 weeks
Blue: information sheet for the correlation figures
There are 8 data sheets in this group:
Correlations (CORR), STATS and figures (FIG) for SO+CO (WT vs a7HMZ)
Correlations (CORR), STATS and figures (FIG) for CO (WT vs a7HMZ)
Figures (FIG) for Viv (WT vs a7HMZ)

## Sheet: Info Sheet (PriMet, CompLipids)
INFO SHEET-PRIMARY METABOLITES AND COMPLEX LIPIDS
P2-HNF4α alters linoleic acid metabolism and mitigates soybean oil-induced obesity: role for oxylipins
Poonamjot Deol, Johannes Fahrmann, Dmitry Grapov, Jun Yang, Jane R. Evans, Oliver Fiehn, Brett Phinney, Bruce D. Hammock, Frances M. Sladek
Metabolomic (primary metabolites and complex lipids ) analysis of liver of:								Diets used:
C57BL/6N wild type (WT) and a7HMZ male mice								CO =40 kcal% (coconut oil) diet
on indicated diets for 35 weeks in SPF (V3) vivarium								SO+CO= 40kcal% (soybean oil +coconut oil) diet
								Viv= Vivarium chow (13kcal% fat)			(Purina Test Diet 5001, Newco Distributors, Rancho Cucamonga)
Liver analysis: n=8 per group								See S1 Table for detailed diet information
Plasma analysis: n=8 per group
Data presented includes:
Average level of metabolite expression				Values represent peak heights for the unique characteristic m/z value representative of each known or unknown compound
RSD -R-squared deviation
Fold change in level of metabolite between the indicated dietary comparisons

## Sheet: Liver_PrimaryMetabolties_35wks
	A7HMZ MALES							C57BL6/N (WT) Males							Fold Change is based off [WTC57BI6/a7HMZ]
Metabolite	a7HMZ CO (Mean ± StDev)	a7HMZ SO+CO (Mean ± StDev)	a7HMZ Viv Chow (Mean ± StDev)	Fold Change (CO/Viv)	Fold Change (SO+CO/Viv)	Fold Change (CO/SO+CO)		WT CO (Mean ± StDev)	WT SO+CO (Mean ± StDev)	WT Viv Chow (Mean ± StDev)	Fold Change (CO/Viv)	Fold Change (SO+CO/Viv)	Fold Change (CO/SO+CO)		Fold Change (CO)	Fold Change (SO+CO)	Fold Change (Viv)
xylulose NIST	195 ± 41	232 ± 60	195 ± 60	1	1.18974	0.840517		257 ± 69	158 ± 44	159 ± 51	1.61635	0.993711	1.62658		1.31795	0.681034	0.815385
xylitol	590 ± 196	689 ± 299	537 ± 203	1.0987	1.28305	0.856313		900 ± 304	565 ± 154	858 ± 277	1.04895	0.658508	1.59292		1.52542	0.820029	1.59777
xanthosine	176 ± 72	192 ± 56	153 ± 90	1.15033	1.2549	0.916667		180 ± 49	147 ± 42	216 ± 71	0.833333	0.680556	1.22449		1.02273	0.765625	1.41176
xanthine	1559 ± 238	2284 ± 483	1707 ± 655	0.913298	1.33802	0.682574		2126 ± 679	1299 ± 545	2232 ± 175	0.952509	0.581989	1.63664		1.36369	0.568739	1.30756
valine	14992 ± 2308	19867 ± 4607	18422 ± 6517	0.81381	1.07844	0.754618		18173 ± 3129	13437 ± 4198	21989 ± 3595	0.826459	0.611078	1.35246		1.21218	0.676348	1.19363
uridine-5'-monophosphate	998 ± 403	1166 ± 432	436 ± 110	2.28899	2.67431	0.855918		549 ± 408	445 ± 310	832 ± 367	0.659856	0.534856	1.23371		0.5501	0.381647	1.90826
uridine	4044 ± 2236	4064 ± 3380	2201 ± 631	1.83735	1.84643	0.995079		2605 ± 599	2117 ± 1028	3201 ± 919	0.813808	0.661356	1.23051		0.644164	0.520915	1.45434
uric acid	103 ± 37	138 ± 50	108 ± 39	0.953704	1.27778	0.746377		107 ± 23	114 ± 18	112 ± 22	0.955357	1.01786	0.938596		1.03883	0.826087	1.03704
urea	45801 ± 10345	46325 ± 12183	48352 ± 10283	0.947241	0.958078	0.988689		43303 ± 8476	34295 ± 12473	53227 ± 12025	0.813553	0.644316	1.26266		0.94546	0.740313	1.10082
uracil	258 ± 107	300 ± 129	212 ± 73	1.21698	1.41509	0.86		419 ± 135	249 ± 102	328 ± 151	1.27744	0.759146	1.68273		1.62403	0.83	1.54717
UDP-N-acetylglucosamine	542 ± 239	408 ± 176	282 ± 56	1.92199	1.44681	1.32843		316 ± 91	261 ± 80	411 ± 71	0.768856	0.635036	1.21073		0.583026	0.639706	1.45745
UDP-glucuronic acid	604 ± 188	714 ± 305	223 ± 73	2.70852	3.20179	0.845938		424 ± 207	343 ± 232	884 ± 399	0.479638	0.388009	1.23615		0.701987	0.480392	3.96413
tyrosine	2760 ± 828	3478 ± 1192	2921 ± 1139	0.944882	1.19069	0.79356		2360 ± 876	1473 ± 511	4470 ± 1628	0.527964	0.32953	1.60217		0.855072	0.423519	1.5303
tryptophan	1644 ± 269	1911 ± 389	1520 ± 336	1.08158	1.25724	0.860283		1924 ± 597	1211 ± 450	2166 ± 628	0.888273	0.559095	1.58877		1.17032	0.6337	1.425
tocopherol alpha-	506 ± 291	402 ± 229	291 ± 515	1.73883	1.38144	1.25871		841 ± 522	732 ± 465	202 ± 85	4.16337	3.62376	1.14891		1.66206	1.8209	0.694158
threonine	4595 ± 702	5686 ± 1891	4784 ± 1388	0.960493	1.18855	0.808125		5056 ± 1792	3459 ± 1118	6990 ± 1696	0.723319	0.49485	1.46169		1.10033	0.608336	1.46112
threonic acid	95 ± 34	125 ± 29	98 ± 35	0.969388	1.27551	0.76		147 ± 70	124 ± 32	109 ± 32	1.34862	1.13761	1.18548		1.54737	0.992	1.11224
taurine	75438 ± 47495	43001 ± 26729	98639 ± 27373	0.764789	0.435943	1.75433		84797 ± 68024	44897 ± 19442	75481 ± 24611	1.12342	0.594812	1.8887		1.12406	1.04409	0.765225
sulfuric acid	799 ± 982	112 ± 28	1065 ± 2249	0.750235	0.105164	7.13393		588 ± 938	1472 ± 3613	2374 ± 3008	0.247683	0.620051	0.399457		0.73592	13.1429	2.22911
sucrose	78 ± 26	68 ± 33	86 ± 27	0.906977	0.790698	1.14706		94 ± 50	77 ± 49	72 ± 26	1.30556	1.06944	1.22078		1.20513	1.13235	0.837209
succinic acid	154 ± 43	165 ± 115	154 ± 76	1	1.07143	0.933333		213 ± 117	125 ± 60	246 ± 155	0.865854	0.50813	1.704		1.38312	0.757576	1.5974
stearic acid	64536 ± 9909	70870 ± 15348	63769 ± 14798	1.01203	1.11136	0.910625		63120 ± 13498	67641 ± 21577	60011 ± 5650	1.05181	1.12714	0.933162		0.978059	0.954438	0.941069
squalene	231 ± 72	251 ± 123	176 ± 73	1.3125	1.42614	0.920319		265 ± 122	285 ± 120	332 ± 238	0.798193	0.858434	0.929825		1.14719	1.13546	1.88636
sorbitol	916 ± 350	1472 ± 473	907 ± 161	1.00992	1.62293	0.622283		1784 ± 2671	879 ± 672	975 ± 107	1.82974	0.901538	2.02958		1.9476	0.597147	1.07497
shikimic acid	664 ± 508	1374 ± 1296	744 ± 346	0.892473	1.84677	0.483261		1165 ± 859	752 ± 531	587 ± 578	1.98467	1.28109	1.5492		1.75452	0.547307	0.788978
serine	7817 ± 1742	11391 ± 3814	9495 ± 3487	0.823275	1.19968	0.686244		8273 ± 3349	5294 ± 3280	13387 ± 3697	0.617988	0.395458	1.56271		1.05833	0.464753	1.4099
saccharic acid	261 ± 58	247 ± 69	272 ± 76	0.959559	0.908088	1.05668		178 ± 92	176 ± 37	241 ± 44	0.738589	0.73029	1.01136		0.681992	0.712551	0.886029
ribulose-5-phosphate	199 ± 67	203 ± 42	162 ± 71	1.2284	1.25309	0.980296		169 ± 34	146 ± 45	155 ± 56	1.09032	0.941935	1.15753		0.849246	0.719212	0.95679
ribose-5-phosphate	319 ± 71	287 ± 68	235 ± 68	1.35745	1.22128	1.1115		223 ± 142	212 ± 102	356 ± 137	0.626404	0.595506	1.05189		0.69906	0.738676	1.51489
ribose	3327 ± 754	5136 ± 1708	2271 ± 924	1.46499	2.26156	0.64778		3632 ± 1104	2176 ± 1042	2811 ± 675	1.29207	0.774102	1.66912		1.09167	0.423676	1.23778
ribonic acid	291 ± 116	274 ± 99	287 ± 75	1.01394	0.954704	1.06204		765 ± 691	229 ± 37	1068 ± 1311	0.716292	0.214419	3.34061		2.62887	0.835766	3.72125
ribitol	255 ± 95	376 ± 144	163 ± 53	1.56442	2.30675	0.678191		399 ± 92	294 ± 112	306 ± 102	1.30392	0.960784	1.35714		1.56471	0.781915	1.8773
raffinose	1549 ± 1693	4222 ± 3816	2979 ± 2336	0.519973	1.41725	0.366888		2659 ± 1407	1910 ± 990	7048 ± 4139	0.37727	0.270999	1.39215		1.71659	0.452392	2.36589
pyruvic acid	770 ± 447	505 ± 266	453 ± 369	1.69978	1.11479	1.52475		997 ± 358	881 ± 530	905 ± 521	1.10166	0.973481	1.13167		1.29481	1.74455	1.99779
pyrophosphate	20141 ± 6194	18075 ± 5522	10211 ± 5029	1.97248	1.77015	1.1143		12958 ± 3994	10219 ± 6047	15834 ± 7314	0.818366	0.645383	1.26803		0.643364	0.565367	1.55068
propane-1,3-diol NIST	613 ± 146	631 ± 76	574 ± 111	1.06794	1.0993	0.971474		578 ± 126	606 ± 105	565 ± 91	1.02301	1.07257	0.953795		0.942904	0.96038	0.984321
proline	7300 ± 2458	9274 ± 2890	7482 ± 3969	0.975675	1.23951	0.787147		8613 ± 3231	5308 ± 1966	8618 ± 2103	0.99942	0.61592	1.62265		1.17986	0.572353	1.15183
phosphogluconic acid	184 ± 33	194 ± 30	151 ± 40	1.21854	1.28477	0.948454		191 ± 67	131 ± 53	302 ± 108	0.63245	0.433775	1.45802		1.03804	0.675258	2
phosphoethanolamine	286 ± 146	246 ± 55	233 ± 120	1.22747	1.05579	1.1626		260 ± 144	141 ± 71	399 ± 167	0.651629	0.353383	1.84397		0.909091	0.573171	1.71245
phosphate	50923 ± 4424	51566 ± 12180	37089 ± 7537	1.37299	1.39033	0.987531		45687 ± 11467	31650 ± 10253	61623 ± 3494	0.741395	0.513607	1.44351		0.897178	0.613777	1.66149
phenylalanine	3379 ± 584	4001 ± 928	3856 ± 1306	0.876297	1.0376	0.844539		4013 ± 1391	2588 ± 1192	5755 ± 1594	0.697307	0.449696	1.55062		1.18763	0.646838	1.49248
pentonic acid	175 ± 59	140 ± 53	135 ± 28	1.2963	1.03704	1.25		373 ± 374	120 ± 45	572 ± 680	0.652098	0.20979	3.10833		2.13143	0.857143	4.23704
pelargonic acid	2032 ± 1179	1781 ± 669	1796 ± 680	1.1314	0.991648	1.14093		1595 ± 581	1721 ± 377	1685 ± 747	0.946588	1.02136	0.926787		0.784941	0.966311	0.938196
palmitoleic acid	3928 ± 1089	1703 ± 1265	1868 ± 1363	2.10278	0.91167	2.30652		11048 ± 3162	2249 ± 1042	1459 ± 2138	7.57231	1.54147	4.91241		2.81263	1.32061	0.781049
palmitic acid	12573 ± 1426	16671 ± 3387	13077 ± 3107	0.961459	1.27483	0.754184		23764 ± 5603	14528 ± 3060	15379 ± 3527	1.54522	0.944665	1.63574		1.89008	0.871453	1.17603
oxoproline	141653 ± 18227	124238 ± 27144	119425 ± 31150	1.18613	1.0403	1.14017		133890 ± 44549	107416 ± 41856	132200 ± 20964	1.01278	0.812526	1.24646		0.945197	0.864599	1.10697
oxalic acid	113 ± 63	124 ± 61	71 ± 53	1.59155	1.74648	0.91129		88 ± 47	94 ± 42	100 ± 26	0.88	0.94	0.93617		0.778761	0.758065	1.40845
ornithine	3134 ± 771	4032 ± 1444	2423 ± 946	1.29344	1.66405	0.777282		3786 ± 1774	2093 ± 1496	6105 ± 2281	0.620147	0.342834	1.80889		1.20804	0.519097	2.5196
oleic acid	2249 ± 847	1255 ± 381	1349 ± 1547	1.66716	0.930319	1.79203		8500 ± 2644	1264 ± 765	3692 ± 5018	2.30228	0.342362	6.72468		3.77946	1.00717	2.73684
N-methylalanine	3305 ± 971	3347 ± 925	1740 ± 723	1.89943	1.92356	0.987451		1371 ± 326	1400 ± 473	1672 ± 613	0.819976	0.837321	0.979286		0.414826	0.418285	0.96092
nicotinamide	14713 ± 3033	16894 ± 6467	10846 ± 2608	1.35654	1.55762	0.870901		12621 ± 3409	11548 ± 3790	16349 ± 1980	0.771974	0.706343	1.09292		0.857813	0.683556	1.50738
N-acetylmannosamine	90 ± 28	84 ± 31	100 ± 43	0.9	0.84	1.07143		121 ± 40	78 ± 12	137 ± 99	0.883212	0.569343	1.55128		1.34444	0.928571	1.37
N-acetylglutamate	380 ± 67	417 ± 111	300 ± 78	1.26667	1.39	0.911271		355 ± 144	359 ± 101	396 ± 93	0.896465	0.906566	0.988858		0.934211	0.860911	1.32
n-acetyl-d-hexosamine	631 ± 277	969 ± 412	502 ± 162	1.25697	1.93028	0.651187		956 ± 401	617 ± 264	782 ± 160	1.22251	0.789003	1.54943		1.51506	0.636739	1.55777
N-acetyl-D-galactosamine	120 ± 26	139 ± 47	115 ± 20	1.04348	1.2087	0.863309		203 ± 156	101 ± 19	246 ± 262	0.825203	0.410569	2.0099		1.69167	0.726619	2.13913
myristic acid	5909 ± 1028	5638 ± 1236	2943 ± 928	2.00782	1.91573	1.04807		10809 ± 5521	4097 ± 831	2651 ± 440	4.07733	1.54545	2.63827		1.82924	0.726676	0.900782
myo-inositol	2454 ± 517	3188 ± 808	4758 ± 2033	0.515763	0.670029	0.769762		2148 ± 824	1500 ± 654	7264 ± 1000	0.295705	0.206498	1.432		0.875306	0.470514	1.52669
methionine	1170 ± 167	2232 ± 1271	1821 ± 850	0.642504	1.2257	0.524194		1643 ± 774	827 ± 471	2633 ± 600	0.624003	0.31409	1.9867		1.40427	0.37052	1.44591
melibiose	104 ± 52	93 ± 31	94 ± 29	1.10638	0.989362	1.11828		106 ± 22	107 ± 45	104 ± 28	1.01923	1.02885	0.990654		1.01923	1.15054	1.10638
mannose	40368 ± 8285	54871 ± 17729	34373 ± 8403	1.17441	1.59634	0.735689		49285 ± 14681	29241 ± 10951	45004 ± 5639	1.09512	0.649742	1.68548		1.22089	0.532904	1.30928
maltotriose	5304 ± 1757	5154 ± 2214	3775 ± 2377	1.40503	1.3653	1.0291		9263 ± 4268	3946 ± 4032	17822 ± 15135	0.519751	0.221412	2.34744		1.74642	0.765619	4.72106
maltose	64908 ± 7427	76500 ± 27138	52658 ± 12852	1.23263	1.45277	0.848471		96604 ± 24479	45332 ± 22405	146543 ± 92363	0.659219	0.309343	2.13103		1.48832	0.592575	2.78292
malic acid	4288 ± 3178	4601 ± 2377	4052 ± 2815	1.05824	1.13549	0.931971		1520 ± 903	1215 ± 1484	4320 ± 1943	0.351852	0.28125	1.25103		0.354478	0.264073	1.06614
maleimide	209 ± 42	226 ± 97	212 ± 67	0.985849	1.06604	0.924779		274 ± 103	134 ± 29	418 ± 104	0.655502	0.320574	2.04478		1.311	0.59292	1.9717
lyxitol	432 ± 146	411 ± 206	318 ± 89	1.35849	1.29245	1.05109		209 ± 75	211 ± 35	314 ± 131	0.665605	0.671975	0.990521		0.483796	0.513382	0.987421
lysine	660 ± 151	901 ± 363	767 ± 470	0.860495	1.17471	0.732519		778 ± 450	486 ± 149	1397 ± 1253	0.556908	0.347888	1.60082		1.17879	0.539401	1.82138
linolenic acid	401 ± 107	717 ± 255	940 ± 500	0.426596	0.762766	0.559275		879 ± 446	743 ± 512	782 ± 479	1.12404	0.950128	1.18304		2.19202	1.03626	0.831915
linoleic acid	316 ± 103	2100 ± 960	835 ± 345	0.378443	2.51497	0.150476		579 ± 159	837 ± 462	1656 ± 929	0.349638	0.505435	0.691756		1.83228	0.398571	1.98323
levoglucosan	232 ± 56	184 ± 50	180 ± 57	1.28889	1.02222	1.26087		203 ± 59	129 ± 55	209 ± 58	0.971292	0.617225	1.57364		0.875	0.701087	1.16111
leucine	21731 ± 3852	29414 ± 7656	27103 ± 11056	0.801793	1.08527	0.738798		28187 ± 9298	15988 ± 6240	35731 ± 5119	0.788867	0.447455	1.76301		1.29709	0.543551	1.31834
lauric acid	1206 ± 244	1134 ± 372	597 ± 182	2.0201	1.8995	1.06349		1498 ± 1542	905 ± 364	595 ± 206	2.51765	1.52101	1.65525		1.24212	0.79806	0.99665
lactose	1228 ± 612	1456 ± 589	1055 ± 366	1.16398	1.38009	0.843407		2301 ± 1049	1086 ± 730	2395 ± 2167	0.960752	0.453445	2.11878		1.87378	0.745879	2.27014
lactitol	282 ± 80	295 ± 70	179 ± 73	1.57542	1.64804	0.955932		316 ± 109	146 ± 20	259 ± 93	1.22008	0.563707	2.16438		1.12057	0.494915	1.44693
lactic acid	106272 ± 17956	106674 ± 27815	76218 ± 19742	1.39432	1.39959	0.996232		114405 ± 24171	94446 ± 16373	77899 ± 17017	1.46863	1.21242	1.21133		1.07653	0.88537	1.02206
isoleucine	7680 ± 1001	10267 ± 3048	9174 ± 2939	0.837148	1.11914	0.748028		9578 ± 2349	6552 ± 2857	10941 ± 1996	0.875423	0.598848	1.46184		1.24714	0.638161	1.19261
inositol-4-monophosphate	157 ± 34	161 ± 39	149 ± 34	1.05369	1.08054	0.975155		138 ± 72	124 ± 31	160 ± 82	0.8625	0.775	1.1129		0.878981	0.770186	1.07383
inosine 5'-monophosphate	1411 ± 696	1762 ± 1069	1748 ± 1187	0.807208	1.00801	0.800795		2358 ± 1370	1290 ± 855	4636 ± 3199	0.508628	0.278257	1.82791		1.67116	0.732123	2.65217
inosine	7192 ± 2095	10868 ± 4149	8108 ± 3194	0.887025	1.3404	0.661759		9439 ± 3820	5987 ± 3734	15416 ± 3293	0.612286	0.388363	1.57658		1.31243	0.550883	1.90133
hypoxanthine	2631 ± 877	3893 ± 1426	2879 ± 1273	0.913859	1.35221	0.675828		4948 ± 2824	2327 ± 1716	4123 ± 1648	1.2001	0.564395	2.12634		1.88065	0.59774	1.43209
hydroxylamine	15131 ± 5515	10599 ± 4106	10959 ± 4618	1.38069	0.96715	1.42759		13824 ± 8343	9520 ± 3139	10771 ± 4039	1.28345	0.883855	1.4521		0.913621	0.898198	0.982845
hydroxycarbamate NIST	3462 ± 1508	2629 ± 937	2292 ± 1178	1.51047	1.14703	1.31685		2751 ± 1047	2064 ± 710	2796 ± 1476	0.983906	0.738197	1.33285		0.794627	0.785089	1.2199
histidine	1203 ± 363	1371 ± 431	1177 ± 494	1.02209	1.16483	0.877462		1001 ± 352	976 ± 489	1411 ± 450	0.709426	0.691708	1.02561		0.832086	0.711889	1.19881
hexuronic acid	720 ± 137	911 ± 130	1046 ± 207	0.688337	0.870937	0.79034		957 ± 288	823 ± 288	1288 ± 232	0.743012	0.638975	1.16282		1.32917	0.903403	1.23136
hexose-6-phosphate	988 ± 439	801 ± 440	799 ± 246	1.23655	1.0025	1.23346		700 ± 345	538 ± 330	1326 ± 502	0.527903	0.405732	1.30112		0.708502	0.67166	1.65957
hexonic acid	550 ± 147	598 ± 162	470 ± 156	1.17021	1.27234	0.919732		483 ± 266	306 ± 105	604 ± 151	0.799669	0.506623	1.57843		0.878182	0.511706	1.28511
hexitol	441 ± 660	288 ± 336	189 ± 273	2.33333	1.52381	1.53125		110 ± 48	307 ± 413	259 ± 108	0.42471	1.18533	0.358306		0.249433	1.06597	1.37037
heptadecanoic acid	660 ± 86	852 ± 182	760 ± 251	0.868421	1.12105	0.774648		779 ± 155	699 ± 157	892 ± 142	0.873318	0.783632	1.11445		1.1803	0.820423	1.17368
guanosine	121 ± 26	126 ± 20	152 ± 47	0.796053	0.828947	0.960317		144 ± 35	137 ± 37	180 ± 22	0.8	0.761111	1.05109		1.19008	1.0873	1.18421
glycolic acid	326 ± 115	315 ± 129	310 ± 150	1.05161	1.01613	1.03492		344 ± 71	437 ± 101	360 ± 161	0.955556	1.21389	0.787185		1.05521	1.3873	1.16129
glycine	23738 ± 9522	34795 ± 16541	37117 ± 18020	0.639545	0.937441	0.682224		28394 ± 6967	20304 ± 10823	48143 ± 14446	0.589785	0.421744	1.39844		1.19614	0.583532	1.29706
glycerol-alpha-phosphate	12281 ± 3351	23198 ± 9487	5510 ± 3396	2.22886	4.21016	0.529399		5273 ± 4976	4111 ± 3850	9109 ± 5675	0.578878	0.451312	1.28266		0.429362	0.177214	1.65318
glycerol	21437 ± 4907	27402 ± 7293	20945 ± 5221	1.02349	1.30828	0.782315		38737 ± 9373	19131 ± 6525	26248 ± 6544	1.47581	0.728856	2.02483		1.80702	0.698161	1.25319
glutathione	1669 ± 728	701 ± 389	1600 ± 640	1.04313	0.438125	2.38088		1566 ± 934	1014 ± 555	1529 ± 1419	1.0242	0.663179	1.54438		0.938286	1.4465	0.955625
glutaric acid	94 ± 38	107 ± 41	111 ± 34	0.846847	0.963964	0.878505		107 ± 36	90 ± 40	92 ± 29	1.16304	0.978261	1.18889		1.1383	0.841121	0.828829
glutamine	7193 ± 1421	11194 ± 3865	5522 ± 2728	1.30261	2.02716	0.642576		6522 ± 1896	5465 ± 2603	5770 ± 3017	1.13033	0.94714	1.19341		0.906715	0.488208	1.04491
glutamic acid	29016 ± 14661	25339 ± 10215	18289 ± 6095	1.58653	1.38548	1.14511		18312 ± 13588	22106 ± 16495	39344 ± 36008	0.465433	0.561865	0.828372		0.6311	0.87241	2.15124
glucose-6-phosphate	8724 ± 4163	6939 ± 4133	6933 ± 2355	1.25833	1.00087	1.25724		6371 ± 3172	4457 ± 3011	11649 ± 4423	0.546914	0.382608	1.42944		0.730284	0.642312	1.68023
glucose-1-phosphate	1291 ± 549	570 ± 181	1002 ± 264	1.28842	0.568862	2.26491		1064 ± 553	581 ± 353	1550 ± 1184	0.686452	0.374839	1.83133		0.824167	1.0193	1.54691
glucose	243666 ± 54320	247288 ± 52657	177761 ± 34374	1.37075	1.39113	0.985353		258267 ± 53903	199817 ± 43864	243374 ± 11858	1.06119	0.821029	1.29252		1.05992	0.808034	1.36911
gluconic acid	110 ± 30	105 ± 22	100 ± 32	1.1	1.05	1.04762		122 ± 53	99 ± 24	107 ± 29	1.14019	0.925234	1.23232		1.10909	0.942857	1.07
glucoheptulose	250 ± 78	250 ± 57	230 ± 139	1.08696	1.08696	1		471 ± 231	395 ± 158	242 ± 123	1.94628	1.63223	1.19241		1.884	1.58	1.05217
gamma-aminobutyric acid	213 ± 73	160 ± 35	325 ± 219	0.655385	0.492308	1.33125		323 ± 130	164 ± 48	259 ± 163	1.2471	0.633205	1.96951		1.51643	1.025	0.796923
galactose-6-phosphate	140 ± 54	129 ± 60	110 ± 39	1.27273	1.17273	1.08527		133 ± 39	130 ± 47	112 ± 32	1.1875	1.16071	1.02308		0.95	1.00775	1.01818
fumaric acid	2292 ± 1585	2494 ± 1172	2709 ± 1613	0.846069	0.920635	0.919006		990 ± 418	866 ± 871	2592 ± 1074	0.381944	0.334105	1.14319		0.431937	0.347233	0.956811
fructose-6-phosphate	4289 ± 2266	3504 ± 2088	3613 ± 1169	1.1871	0.969831	1.22403		2852 ± 1270	1800 ± 1294	5472 ± 2026	0.521199	0.328947	1.58444		0.664957	0.513699	1.51453
fructose-1-phosphate	278 ± 36	338 ± 201	458 ± 319	0.606987	0.737991	0.822485		300 ± 256	185 ± 76	241 ± 67	1.24481	0.767635	1.62162		1.07914	0.547337	0.526201
fructose	1619 ± 772	2468 ± 2021	1394 ± 491	1.16141	1.77044	0.655997		2762 ± 1009	1283 ± 1303	1787 ± 709	1.54561	0.717963	2.15277		1.70599	0.519854	1.28192
ethanolamine	3436 ± 1162	5181 ± 1399	2614 ± 1145	1.31446	1.98202	0.663192		3687 ± 2351	1372 ± 649	5013 ± 2100	0.735488	0.273688	2.68732		1.07305	0.264814	1.91775
ethanol phosphate NIST	306 ± 129	376 ± 306	288 ± 162	1.0625	1.30556	0.81383		205 ± 77	232 ± 101	279 ± 129	0.734767	0.831541	0.883621		0.669935	0.617021	0.96875
doconexent NIST	214 ± 51	511 ± 135	371 ± 132	0.576819	1.37736	0.418787		202 ± 37	279 ± 57	485 ± 261	0.416495	0.575258	0.724014		0.943925	0.545988	1.30728
digalacturonic acid	1130 ± 458	1291 ± 483	418 ± 92	2.70335	3.08852	0.87529		646 ± 471	515 ± 368	977 ± 396	0.661208	0.527124	1.25437		0.571681	0.398916	2.33732
dehydroascorbic acid	9362 ± 1602	9328 ± 2334	7221 ± 3643	1.2965	1.29179	1.00364		12848 ± 5237	11180 ± 3565	7878 ± 3252	1.63087	1.41914	1.14919		1.37236	1.19854	1.09098
cytidine-5-monophosphate NIST	2721 ± 1555	3565 ± 2945	930 ± 243	2.92581	3.83333	0.763254		2771 ± 2919	1672 ± 1895	5195 ± 2225	0.533397	0.321848	1.6573		1.01838	0.469004	5.58602
cysteine-glycine	1048 ± 597	1269 ± 973	780 ± 202	1.34359	1.62692	0.825847		1359 ± 763	1131 ± 687	1054 ± 259	1.28937	1.07306	1.20159		1.29676	0.891253	1.35128
cysteine	343 ± 138	535 ± 256	231 ± 129	1.48485	2.31602	0.641121		523 ± 215	422 ± 202	467 ± 331	1.11991	0.90364	1.23934		1.52478	0.788785	2.02165
creatinine	457 ± 86	626 ± 141	562 ± 252	0.813167	1.11388	0.730032		540 ± 177	706 ± 1053	755 ± 185	0.715232	0.935099	0.764873		1.18162	1.1278	1.34342
citric acid	2240 ± 1026	1199 ± 751	893 ± 480	2.5084	1.34267	1.86822		1885 ± 1264	303 ± 176	1410 ± 773	1.33688	0.214894	6.22112		0.841518	0.252711	1.57895
cis-gondoic acid	87 ± 32	109 ± 24	108 ± 30	0.805556	1.00926	0.798165		87 ± 35	91 ± 35	94 ± 43	0.925532	0.968085	0.956044		1	0.834862	0.87037
cholesterol	48560 ± 6285	50383 ± 16156	43904 ± 10117	1.10605	1.14757	0.963817		53521 ± 11747	48650 ± 18243	74937 ± 16660	0.714213	0.649212	1.10012		1.10216	0.965603	1.70684
cholestan-3-ol	132 ± 61	138 ± 23	81 ± 21	1.62963	1.7037	0.956522		141 ± 43	168 ± 39	121 ± 33	1.16529	1.38843	0.839286		1.06818	1.21739	1.49383
chlorogenic acid	92 ± 41	96 ± 63	90 ± 32	1.02222	1.06667	0.958333		94 ± 29	81 ± 31	90 ± 37	1.04444	0.9	1.16049		1.02174	0.84375	1
beta-glutamic acid	105 ± 31	155 ± 36	93 ± 26	1.12903	1.66667	0.677419		184 ± 49	152 ± 49	162 ± 35	1.1358	0.938272	1.21053		1.75238	0.980645	1.74194
beta-gentiobiose	262 ± 90	323 ± 149	213 ± 101	1.23005	1.51643	0.811146		276 ± 91	237 ± 88	361 ± 93	0.764543	0.65651	1.16456		1.05344	0.733746	1.69484
beta-alanine	455 ± 162	601 ± 248	514 ± 196	0.885214	1.16926	0.757072		357 ± 84	304 ± 148	456 ± 184	0.782895	0.666667	1.17434		0.784615	0.505824	0.88716
benzoic acid	1065 ± 395	1150 ± 373	1022 ± 461	1.04207	1.12524	0.926087		1111 ± 203	1069 ± 207	1110 ± 207	1.0009	0.963063	1.03929		1.04319	0.929565	1.08611
behenic acid	379 ± 77	544 ± 227	441 ± 161	0.85941	1.23356	0.696691		414 ± 69	385 ± 92	476 ± 159	0.869748	0.808824	1.07532		1.09235	0.707721	1.07937
aspartic acid	6388 ± 3531	5979 ± 1863	6066 ± 2855	1.05308	0.985658	1.06841		3346 ± 1871	3686 ± 3295	10352 ± 2155	0.323223	0.356066	0.907759		0.523795	0.616491	1.70656
asparagine	889 ± 166	1301 ± 407	3179 ± 1951	0.279648	0.409248	0.683321		2604 ± 2057	735 ± 256	1716 ± 1061	1.51748	0.428322	3.54286		2.92913	0.56495	0.539792
ascorbic acid	148 ± 77	214 ± 107	104 ± 40	1.42308	2.05769	0.691589		186 ± 98	160 ± 70	127 ± 61	1.46457	1.25984	1.1625		1.25676	0.747664	1.22115
arachidonic acid	1087 ± 293	1836 ± 582	1181 ± 298	0.920406	1.55461	0.592048		1856 ± 335	1378 ± 473	1585 ± 401	1.17098	0.869401	1.34688		1.70745	0.750545	1.34208
arachidic acid	1083 ± 168	1255 ± 324	831 ± 219	1.30325	1.51023	0.862948		1044 ± 241	877 ± 224	1003 ± 198	1.04088	0.874377	1.19042		0.963989	0.698805	1.20698
aminomalonate	720 ± 206	964 ± 355	637 ± 308	1.1303	1.51334	0.746888		969 ± 526	483 ± 204	1317 ± 367	0.735763	0.366743	2.00621		1.34583	0.501037	2.0675
alpha-D-galactose	89531 ± 21737	94287 ± 16309	81004 ± 26635	1.10527	1.16398	0.949558		95401 ± 16080	69683 ± 19716	83725 ± 13707	1.13946	0.832284	1.36907		1.06556	0.739052	1.03359
alpha-aminoadipic acid	350 ± 133	398 ± 180	246 ± 86	1.42276	1.61789	0.879397		203 ± 111	173 ± 56	260 ± 118	0.780769	0.665385	1.17341		0.58	0.434673	1.05691
allantoic acid	829 ± 165	853 ± 487	948 ± 270	0.874473	0.899789	0.971864		901 ± 340	634 ± 285	960 ± 536	0.938542	0.660417	1.42114		1.08685	0.743259	1.01266
alanine-alanine	529 ± 134	754 ± 249	506 ± 141	1.04545	1.49012	0.701592		519 ± 202	291 ± 88	839 ± 257	0.618594	0.346841	1.78351		0.981096	0.385942	1.6581
alanine	290653 ± 81709	262126 ± 56129	226819 ± 60716	1.28143	1.15566	1.10883		296516 ± 55025	232367 ± 62302	249605 ± 50327	1.18794	0.930939	1.27607		1.02017	0.886471	1.10046
adenosine-5-monophosphate	14047 ± 5371	14008 ± 5655	7421 ± 2136	1.89287	1.88762	1.00278		10683 ± 5928	9092 ± 7186	18785 ± 4454	0.568698	0.484003	1.17499		0.760518	0.649058	2.53133
adenosine	354 ± 123	327 ± 74	409 ± 101	0.865526	0.799511	1.08257		320 ± 111	386 ± 93	487 ± 97	0.657084	0.792608	0.829016		0.903955	1.18043	1.19071
adenine	615 ± 77	619 ± 228	338 ± 86	1.81953	1.83136	0.993538		495 ± 166	375 ± 127	521 ± 120	0.950096	0.71977	1.32		0.804878	0.605816	1.54142
5'-deoxy-5'-methylthioadenosine	143 ± 30	133 ± 34	126 ± 48	1.13492	1.05556	1.07519		147 ± 33	105 ± 19	174 ± 37	0.844828	0.603448	1.4		1.02797	0.789474	1.38095
3-phosphoglycerate	162 ± 112	216 ± 148	174 ± 132	0.931034	1.24138	0.75		127 ± 46	119 ± 56	214 ± 139	0.593458	0.556075	1.06723		0.783951	0.550926	1.22989
3-hydroxybutyric acid	2025 ± 1233	2514 ± 1209	1070 ± 531	1.89252	2.34953	0.805489		574 ± 201	805 ± 412	861 ± 634	0.666667	0.934959	0.713043		0.283457	0.320207	0.804673
3-aminoisobutyric acid	329 ± 107	392 ± 73	344 ± 160	0.956395	1.13953	0.839286		228 ± 36	177 ± 75	279 ± 73	0.817204	0.634409	1.28814		0.693009	0.451531	0.811047
2-monoolein	461 ± 91	634 ± 182	862 ± 407	0.534803	0.735499	0.727129		1267 ± 323	584 ± 129	1606 ± 2747	0.788917	0.363636	2.16952		2.74837	0.921136	1.86311
2-hydroxyglutaric acid	167 ± 61	149 ± 55	110 ± 51	1.51818	1.35455	1.12081		149 ± 44	132 ± 74	142 ± 24	1.0493	0.929577	1.12879		0.892216	0.885906	1.29091
2-hydroxybutanoic acid	1406 ± 412	1925 ± 1070	977 ± 396	1.4391	1.97032	0.73039		924 ± 125	876 ± 253	812 ± 299	1.13793	1.07882	1.05479		0.657183	0.455065	0.831116
1-monopalmitin	215 ± 86	239 ± 76	201 ± 82	1.06965	1.18905	0.899582		235 ± 70	582 ± 1042	1180 ± 2618	0.199153	0.49322	0.40378		1.09302	2.43515	5.87065
1-kestose	1616 ± 1739	3919 ± 3891	2813 ± 2215	0.574476	1.39317	0.41235		2310 ± 1535	1856 ± 916	7036 ± 4342	0.328312	0.263786	1.24461		1.42946	0.47359	2.50124
1,5-anhydroglucitol	1117 ± 477	1020 ± 697	892 ± 184	1.25224	1.1435	1.0951		903 ± 365	726 ± 203	1138 ± 177	0.793497	0.637961	1.2438		0.808415	0.711765	1.27578
2,5-dihydroxypyrazine NIST	4135 ± 775	4809 ± 2052	3007 ± 933	1.37512	1.59927	0.859846		5037 ± 2047	3702 ± 1805	6278 ± 1269	0.802326	0.589678	1.36062		1.21814	0.769807	2.0878
unknown_99881	8752 ± 2016	8808 ± 1197	8698 ± 2139	1.00621	1.01265	0.993642		8061 ± 1827	8077 ± 1276	7763 ± 1642	1.03839	1.04045	0.998019		0.921047	0.917007	0.892504
unknown_99862	357 ± 160	401 ± 138	199 ± 35	1.79397	2.01508	0.890274		323 ± 167	197 ± 109	466 ± 219	0.693133	0.422747	1.63959		0.904762	0.491272	2.34171
unknown_99	5292 ± 923	4488 ± 1361	3162 ± 387	1.67362	1.41935	1.17914		5356 ± 1658	3273 ± 781	4750 ± 1171	1.12758	0.689053	1.63642		1.01209	0.729278	1.50221
unknown_98053	123 ± 41	146 ± 43	111 ± 30	1.10811	1.31532	0.842466		214 ± 151	115 ± 27	266 ± 109	0.804511	0.432331	1.86087		1.73984	0.787671	2.3964
unknown_98027	121 ± 28	140 ± 30	93 ± 31	1.30108	1.50538	0.864286		102 ± 36	99 ± 38	117 ± 56	0.871795	0.846154	1.0303		0.842975	0.707143	1.25806
unknown_98	356 ± 79	356 ± 109	259 ± 105	1.37452	1.37452	1		261 ± 83	291 ± 102	245 ± 92	1.06531	1.18776	0.896907		0.733146	0.817416	0.945946
unknown_97891	102 ± 41	119 ± 37	113 ± 33	0.902655	1.0531	0.857143		117 ± 35	95 ± 27	108 ± 38	1.08333	0.87963	1.23158		1.14706	0.798319	0.955752
unknown_97455	162 ± 32	255 ± 58	166 ± 37	0.975904	1.53614	0.635294		235 ± 48	179 ± 63	220 ± 65	1.06818	0.813636	1.31285		1.45062	0.701961	1.3253
unknown_97452	392 ± 261	1977 ± 2804	248 ± 161	1.58065	7.97177	0.19828		2210 ± 5193	972 ± 2049	918 ± 717	2.40741	1.05882	2.27366		5.63776	0.491654	3.70161
unknown_95402	6766 ± 1576	6841 ± 982	6644 ± 1339	1.01836	1.02965	0.989037		6234 ± 1076	6750 ± 1182	6260 ± 1233	0.995847	1.07827	0.923556		0.921372	0.986698	0.942203
unknown_9320	307 ± 64	244 ± 67	311 ± 235	0.987138	0.784566	1.2582		1193 ± 432	257 ± 60	1020 ± 297	1.16961	0.251961	4.64202		3.88599	1.05328	3.27974
unknown_91	544 ± 181	516 ± 199	485 ± 202	1.12165	1.06392	1.05426		495 ± 185	417 ± 151	535 ± 206	0.925234	0.779439	1.18705		0.909926	0.80814	1.10309
unknown_892	1173 ± 1073	922 ± 836	752 ± 891	1.55984	1.22606	1.27223		1170 ± 709	1327 ± 845	696 ± 638	1.68103	1.90661	0.881688		0.997442	1.43926	0.925532
unknown_88915	155 ± 58	205 ± 81	155 ± 61	1	1.32258	0.756098		212 ± 89	157 ± 38	242 ± 93	0.876033	0.64876	1.35032		1.36774	0.765854	1.56129
unknown_88847	349 ± 115	375 ± 136	328 ± 125	1.06402	1.14329	0.930667		525 ± 209	231 ± 51	564 ± 445	0.930851	0.409574	2.27273		1.5043	0.616	1.71951
unknown_88583	3003 ± 646	2864 ± 405	2985 ± 848	1.00603	0.959464	1.04853		2728 ± 609	2669 ± 388	2672 ± 462	1.02096	0.998877	1.02211		0.908425	0.931913	0.895142
unknown_88502	1227 ± 268	1291 ± 316	1294 ± 451	0.948223	0.997682	0.950426		1079 ± 169	965 ± 82	982 ± 263	1.09878	0.982688	1.11813		0.879381	0.747483	0.758887
unknown_88047	149 ± 70	162 ± 34	184 ± 64	0.809783	0.880435	0.919753		177 ± 54	156 ± 32	163 ± 36	1.08589	0.957055	1.13462		1.18792	0.962963	0.88587
unknown_87792	974 ± 198	1035 ± 336	829 ± 235	1.17491	1.24849	0.941063		854 ± 260	904 ± 174	1119 ± 272	0.763181	0.807864	0.94469		0.876797	0.87343	1.34982
unknown_85608	436 ± 285	453 ± 176	175 ± 31	2.49143	2.58857	0.962472		277 ± 204	305 ± 229	326 ± 211	0.849693	0.935583	0.908197		0.635321	0.673289	1.86286
unknown_85183	152 ± 25	183 ± 120	213 ± 122	0.713615	0.859155	0.830601		196 ± 60	132 ± 66	217 ± 95	0.903226	0.608295	1.48485		1.28947	0.721311	1.01878
unknown_84925	235 ± 34	238 ± 46	228 ± 61	1.0307	1.04386	0.987395		333 ± 122	160 ± 65	360 ± 151	0.925	0.444444	2.08125		1.41702	0.672269	1.57895
unknown_84924	1693 ± 317	1787 ± 419	1447 ± 243	1.17001	1.23497	0.947398		1983 ± 675	1148 ± 417	2166 ± 708	0.915512	0.530009	1.72735		1.17129	0.642417	1.49689
unknown_84721	1503 ± 372	1416 ± 248	1459 ± 454	1.03016	0.970528	1.06144		1353 ± 353	1311 ± 161	1342 ± 368	1.0082	0.9769	1.03204		0.9002	0.925847	0.919808
unknown_84682	372 ± 178	476 ± 316	269 ± 115	1.3829	1.76952	0.781513		535 ± 338	338 ± 235	1189 ± 595	0.449958	0.284272	1.58284		1.43817	0.710084	4.42007
unknown_84544	2487 ± 1719	4547 ± 2903	3990 ± 2780	0.623308	1.1396	0.546954		1721 ± 1673	1101 ± 760	4584 ± 2919	0.375436	0.240183	1.56312		0.691998	0.242138	1.14887
unknown_84390	538 ± 176	717 ± 305	377 ± 140	1.42706	1.90186	0.750349		298 ± 201	266 ± 83	303 ± 116	0.983498	0.877888	1.1203		0.553903	0.37099	0.803714
unknown_84388	497 ± 581	1394 ± 1372	1026 ± 890	0.484405	1.35867	0.356528		787 ± 417	641 ± 291	2217 ± 1399	0.354984	0.289129	1.22777		1.5835	0.459828	2.16082
unknown_84382	2856 ± 851	2820 ± 1204	2073 ± 1307	1.37771	1.36035	1.01277		4953 ± 2248	2138 ± 2083	9311 ± 7668	0.531951	0.229621	2.31665		1.73424	0.758156	4.49156
unknown_816	176 ± 47	231 ± 57	166 ± 62	1.06024	1.39157	0.761905		186 ± 47	191 ± 57	208 ± 64	0.894231	0.918269	0.973822		1.05682	0.82684	1.25301
unknown_66827	344 ± 116	411 ± 223	387 ± 243	0.888889	1.06202	0.836983		528 ± 233	279 ± 83	851 ± 305	0.620447	0.32785	1.89247		1.53488	0.678832	2.19897
unknown_6646	1306 ± 163	1267 ± 269	1039 ± 248	1.25698	1.21944	1.03078		1350 ± 319	823 ± 213	1471 ± 416	0.917743	0.559483	1.64034		1.03369	0.649566	1.41578
unknown_657	541 ± 335	326 ± 165	380 ± 148	1.42368	0.857895	1.65951		297 ± 311	299 ± 162	363 ± 224	0.818182	0.823691	0.993311		0.548983	0.917178	0.955263
unknown_64546	5651 ± 1123	4720 ± 1276	3340 ± 536	1.69192	1.41317	1.19725		5691 ± 1738	3562 ± 882	5161 ± 1210	1.10269	0.690176	1.5977		1.00708	0.754661	1.54521
unknown_6405	380 ± 109	385 ± 88	393 ± 150	0.966921	0.979644	0.987013		426 ± 118	489 ± 119	304 ± 121	1.40132	1.60855	0.871166		1.12105	1.27013	0.773537
unknown_6330	290 ± 57	265 ± 60	262 ± 88	1.10687	1.01145	1.09434		251 ± 43	255 ± 61	249 ± 50	1.00803	1.0241	0.984314		0.865517	0.962264	0.950382
unknown_62	1199 ± 355	1236 ± 305	1230 ± 405	0.974797	1.00488	0.970065		997 ± 142	888 ± 88	886 ± 260	1.12528	1.00226	1.12275		0.831526	0.718447	0.720325
unknown_6066	314 ± 122	329 ± 54	313 ± 101	1.00319	1.05112	0.954407		246 ± 57	324 ± 73	248 ± 59	0.991935	1.30645	0.759259		0.783439	0.984802	0.792332
unknown_5990	305 ± 88	349 ± 117	234 ± 88	1.30342	1.49145	0.873926		314 ± 136	244 ± 198	488 ± 189	0.643443	0.5	1.28689		1.02951	0.69914	2.08547
unknown_5837	371 ± 114	324 ± 81	188 ± 75	1.9734	1.7234	1.14506		329 ± 176	194 ± 78	301 ± 103	1.09302	0.644518	1.69588		0.886792	0.598765	1.60106
unknown_573	680 ± 154	686 ± 284	590 ± 159	1.15254	1.16271	0.991254		845 ± 225	559 ± 272	801 ± 139	1.05493	0.697878	1.51163		1.24265	0.814869	1.35763
unknown_5576	4512 ± 1038	4554 ± 690	4678 ± 1488	0.964515	0.973493	0.990777		4275 ± 991	4381 ± 750	4127 ± 740	1.03586	1.06155	0.975805		0.947473	0.962011	0.882215
unknown_54	9678 ± 1452	9826 ± 2237	7675 ± 2632	1.26098	1.28026	0.984938		9443 ± 2641	7394 ± 4270	13414 ± 3096	0.703966	0.551215	1.27712		0.975718	0.752493	1.74775
unknown_5396	338 ± 98	311 ± 125	282 ± 84	1.19858	1.10284	1.08682		241 ± 49	237 ± 94	315 ± 95	0.765079	0.752381	1.01688		0.713018	0.762058	1.11702
unknown_5346	811 ± 183	757 ± 180	705 ± 170	1.15035	1.07376	1.07133		712 ± 131	601 ± 84	701 ± 172	1.01569	0.857347	1.18469		0.877928	0.793923	0.994326
unknown_5269	1435 ± 212	1353 ± 370	1134 ± 303	1.26543	1.19312	1.06061		1479 ± 346	932 ± 213	1624 ± 470	0.910714	0.573892	1.58691		1.03066	0.68884	1.4321
unknown_5085	135 ± 27	172 ± 42	121 ± 45	1.1157	1.42149	0.784884		191 ± 91	144 ± 57	173 ± 50	1.10405	0.83237	1.32639		1.41481	0.837209	1.42975
unknown_50367	136 ± 24	131 ± 27	127 ± 44	1.07087	1.0315	1.03817		133 ± 30	128 ± 49	128 ± 38	1.03906	1	1.03906		0.977941	0.977099	1.00787
unknown_4945	432 ± 154	428 ± 112	641 ± 157	0.673947	0.667707	1.00935		452 ± 138	451 ± 112	369 ± 204	1.22493	1.22222	1.00222		1.0463	1.05374	0.575663
unknown_4937	205 ± 94	167 ± 78	176 ± 31	1.16477	0.948864	1.22754		173 ± 41	195 ± 77	167 ± 62	1.03593	1.16766	0.887179		0.843902	1.16766	0.948864
unknown_490	1027 ± 377	1069 ± 369	1279 ± 662	0.802971	0.835809	0.960711		1215 ± 792	1037 ± 328	792 ± 235	1.53409	1.30934	1.17165		1.18306	0.970065	0.619234
unknown_4879	100 ± 37	84 ± 19	94 ± 34	1.06383	0.893617	1.19048		86 ± 38	94 ± 34	75 ± 29	1.14667	1.25333	0.914894		0.86	1.11905	0.797872
unknown_48419	525 ± 147	465 ± 91	490 ± 121	1.07143	0.94898	1.12903		444 ± 117	426 ± 54	430 ± 98	1.03256	0.990698	1.04225		0.845714	0.916129	0.877551
unknown_4793	91 ± 41	93 ± 32	76 ± 37	1.19737	1.22368	0.978495		131 ± 46	109 ± 20	126 ± 56	1.03968	0.865079	1.20183		1.43956	1.17204	1.65789
unknown_479	221 ± 80	287 ± 114	246 ± 129	0.898374	1.16667	0.770035		208 ± 51	206 ± 68	217 ± 52	0.958525	0.949309	1.00971		0.941176	0.71777	0.882114
unknown_4773	1099 ± 649	1120 ± 395	946 ± 449	1.16173	1.18393	0.98125		1962 ± 887	933 ± 667	1981 ± 1954	0.990409	0.470974	2.10289		1.78526	0.833036	2.09408
unknown_4746	140 ± 21	153 ± 33	128 ± 58	1.09375	1.19531	0.915033		137 ± 30	117 ± 23	133 ± 43	1.03008	0.879699	1.17094		0.978571	0.764706	1.03906
unknown_4712	310 ± 199	815 ± 940	517 ± 422	0.599613	1.5764	0.380368		588 ± 247	413 ± 202	768 ± 542	0.765625	0.53776	1.42373		1.89677	0.506748	1.48549
unknown_47	1340 ± 320	1343 ± 229	1327 ± 416	1.0098	1.01206	0.997766		1270 ± 292	1198 ± 183	1250 ± 372	1.016	0.9584	1.0601		0.947761	0.892033	0.941974
unknown_46781	283 ± 49	221 ± 59	202 ± 75	1.40099	1.09406	1.28054		324 ± 138	200 ± 58	358 ± 111	0.905028	0.558659	1.62		1.14488	0.904977	1.77228
unknown_462	182 ± 80	154 ± 48	162 ± 57	1.12346	0.950617	1.18182		173 ± 55	152 ± 49	152 ± 33	1.13816	1	1.13816		0.950549	0.987013	0.938272
unknown_453	6549 ± 1349	7408 ± 3208	6900 ± 1207	0.94913	1.07362	0.884044		6994 ± 3628	5215 ± 1677	10948 ± 4262	0.638838	0.476343	1.34113		1.06795	0.703969	1.58667
unknown_43021	275 ± 69	265 ± 111	251 ± 94	1.09562	1.05578	1.03774		218 ± 63	239 ± 89	234 ± 65	0.931624	1.02137	0.912134		0.792727	0.901887	0.932271
unknown_42914	593 ± 155	545 ± 90	461 ± 181	1.28633	1.18221	1.08807		484 ± 106	500 ± 160	448 ± 107	1.08036	1.11607	0.968		0.816189	0.917431	0.9718
unknown_42913	418 ± 100	340 ± 118	319 ± 64	1.31034	1.06583	1.22941		375 ± 122	315 ± 66	471 ± 129	0.796178	0.66879	1.19048		0.897129	0.926471	1.47649
unknown_42424	335 ± 97	285 ± 82	218 ± 63	1.5367	1.30734	1.17544		181 ± 69	136 ± 49	306 ± 28	0.591503	0.444444	1.33088		0.540299	0.477193	1.40367
unknown_42007	342 ± 430	266 ± 88	103 ± 42	3.32039	2.58252	1.28571		184 ± 139	105 ± 50	133 ± 43	1.38346	0.789474	1.75238		0.538012	0.394737	1.29126
unknown_41697	82 ± 28	89 ± 18	87 ± 35	0.942529	1.02299	0.921348		86 ± 10	94 ± 25	63 ± 24	1.36508	1.49206	0.914894		1.04878	1.05618	0.724138
unknown_41689	411 ± 291	188 ± 68	188 ± 110	2.18617	1	2.18617		280 ± 176	253 ± 176	285 ± 94	0.982456	0.887719	1.10672		0.681265	1.34574	1.51596
unknown_41683	250 ± 45	260 ± 68	244 ± 83	1.02459	1.06557	0.961538		276 ± 41	226 ± 54	293 ± 120	0.94198	0.771331	1.22124		1.104	0.869231	1.20082
unknown_39	1597 ± 343	1642 ± 169	1586 ± 418	1.00694	1.03531	0.972594		1550 ± 259	1434 ± 223	1470 ± 224	1.05442	0.97551	1.08089		0.97057	0.873325	0.92686
unknown_3465	95 ± 46	156 ± 140	126 ± 92	0.753968	1.2381	0.608974		219 ± 234	202 ± 183	126 ± 128	1.7381	1.60317	1.08416		2.30526	1.29487	1
unknown_34451	299 ± 70	295 ± 39	286 ± 104	1.04545	1.03147	1.01356		280 ± 42	283 ± 83	294 ± 38	0.952381	0.962585	0.989399		0.936455	0.959322	1.02797
unknown_34441	347634 ± 167328	381742 ± 125502	393390 ± 94096	0.883688	0.970391	0.910652		314439 ± 171395	346516 ± 128625	304050 ± 127742	1.03417	1.13967	0.90743		0.904512	0.907723	0.772897
unknown_34171	1325 ± 890	8131 ± 20342	1379 ± 1255	0.960841	5.8963	0.162957		2192 ± 2039	1416 ± 998	1353 ± 513	1.6201	1.04656	1.54802		1.65434	0.174148	0.981146
unknown_34135	121 ± 45	144 ± 48	113 ± 71	1.0708	1.27434	0.840278		114 ± 22	108 ± 45	120 ± 35	0.95	0.9	1.05556		0.942149	0.75	1.06195
unknown_34130	1256 ± 374	910 ± 158	1091 ± 369	1.15124	0.834097	1.38022		919 ± 292	1012 ± 195	1045 ± 306	0.879426	0.968421	0.908103		0.731688	1.11209	0.957837
unknown_34089	200 ± 112	186 ± 59	201 ± 148	0.995025	0.925373	1.07527		205 ± 96	150 ± 87	293 ± 263	0.699659	0.511945	1.36667		1.025	0.806452	1.45771
unknown_33997	149 ± 62	90 ± 32	102 ± 46	1.46078	0.882353	1.65556		125 ± 89	102 ± 37	115 ± 47	1.08696	0.886957	1.22549		0.838926	1.13333	1.12745
unknown_3286	1576 ± 426	1724 ± 272	1608 ± 394	0.9801	1.07214	0.914153		1423 ± 354	1721 ± 461	1400 ± 366	1.01643	1.22929	0.826845		0.902919	0.99826	0.870647
unknown_3258	316 ± 150	277 ± 90	366 ± 195	0.863388	0.756831	1.14079		354 ± 180	364 ± 127	336 ± 275	1.05357	1.08333	0.972527		1.12025	1.31408	0.918033
unknown_3232	961 ± 204	951 ± 315	602 ± 110	1.59635	1.57973	1.01052		1303 ± 377	512 ± 289	1286 ± 400	1.01322	0.398134	2.54492		1.35588	0.538381	2.13621
unknown_3228	225 ± 107	159 ± 48	234 ± 137	0.961538	0.679487	1.41509		254 ± 117	189 ± 68	116 ± 53	2.18966	1.62931	1.34392		1.12889	1.18868	0.495726
unknown_32125	141 ± 52	131 ± 50	183 ± 200	0.770492	0.715847	1.07634		109 ± 11	303 ± 564	106 ± 37	1.0283	2.85849	0.359736		0.77305	2.31298	0.579235
unknown_3200	132 ± 22	165 ± 64	302 ± 75	0.437086	0.546358	0.8		175 ± 56	371 ± 96	555 ± 160	0.315315	0.668468	0.471698		1.32576	2.24848	1.83775
unknown_32	15600 ± 3142	16763 ± 3136	16538 ± 4632	0.943282	1.01361	0.930621		15991 ± 3016	16319 ± 3182	15473 ± 2993	1.03348	1.05468	0.979901		1.02506	0.973513	0.935603
unknown_31599	468 ± 217	369 ± 129	241 ± 137	1.94191	1.53112	1.26829		346 ± 153	220 ± 91	207 ± 101	1.6715	1.0628	1.57273		0.739316	0.596206	0.858921
unknown_31554	145 ± 37	187 ± 83	167 ± 63	0.868263	1.11976	0.775401		154 ± 80	133 ± 35	189 ± 51	0.814815	0.703704	1.15789		1.06207	0.71123	1.13174
unknown_31357	1167 ± 172	2274 ± 763	2748 ± 767	0.424672	0.827511	0.513193		1730 ± 332	1902 ± 489	3723 ± 1160	0.464679	0.510878	0.909569		1.48243	0.836412	1.3548
unknown_31285	391 ± 92	397 ± 66	391 ± 145	1	1.01535	0.984887		391 ± 88	339 ± 54	343 ± 100	1.13994	0.988338	1.15339		1	0.853904	0.877238
unknown_31224	172 ± 82	230 ± 98	99 ± 33	1.73737	2.32323	0.747826		149 ± 50	121 ± 43	242 ± 99	0.615702	0.5	1.2314		0.866279	0.526087	2.44444
unknown_31223	2167 ± 2113	1920 ± 1031	1341 ± 1008	1.61596	1.43177	1.12865		1364 ± 1181	529 ± 245	2580 ± 1895	0.528682	0.205039	2.57845		0.629442	0.275521	1.92394
unknown_31222	7538 ± 1616	9695 ± 3263	7969 ± 1717	0.945915	1.21659	0.777514		10250 ± 3051	5466 ± 2089	12192 ± 1317	0.840715	0.448327	1.87523		1.35978	0.563796	1.52993
unknown_30962	175 ± 62	193 ± 98	206 ± 86	0.849515	0.936893	0.906736		236 ± 135	162 ± 71	211 ± 84	1.11848	0.767773	1.45679		1.34857	0.839378	1.02427
unknown_307	4503 ± 478	4570 ± 2039	2846 ± 983	1.58222	1.60576	0.985339		4880 ± 2366	2368 ± 1447	5382 ± 1110	0.906726	0.439985	2.06081		1.08372	0.518162	1.89108
unknown_3029	109 ± 42	126 ± 33	112 ± 39	0.973214	1.125	0.865079		129 ± 48	90 ± 42	124 ± 78	1.04032	0.725806	1.43333		1.18349	0.714286	1.10714
unknown_299	684 ± 168	887 ± 306	765 ± 156	0.894118	1.15948	0.771139		878 ± 370	501 ± 169	1191 ± 426	0.737196	0.420655	1.7525		1.28363	0.564825	1.55686
unknown_2900	434 ± 258	765 ± 294	414 ± 211	1.04831	1.84783	0.56732		433 ± 129	438 ± 262	441 ± 145	0.981859	0.993197	0.988584		0.997696	0.572549	1.06522
unknown_2810	455 ± 100	414 ± 150	338 ± 58	1.34615	1.22485	1.09903		468 ± 184	267 ± 124	666 ± 127	0.702703	0.400901	1.75281		1.02857	0.644928	1.97041
unknown_2788	329 ± 68	256 ± 73	232 ± 61	1.4181	1.10345	1.28516		293 ± 107	225 ± 59	282 ± 54	1.03901	0.797872	1.30222		0.890578	0.878906	1.21552
unknown_26746	342 ± 66	323 ± 40	333 ± 147	1.02703	0.96997	1.05882		319 ± 71	309 ± 65	328 ± 78	0.972561	0.942073	1.03236		0.932749	0.956656	0.984985
unknown_26736	80 ± 28	89 ± 15	96 ± 42	0.833333	0.927083	0.898876		93 ± 33	108 ± 50	91 ± 52	1.02198	1.18681	0.861111		1.1625	1.21348	0.947917
unknown_263	89 ± 19	89 ± 35	89 ± 35	1	1	1		90 ± 29	77 ± 22	81 ± 31	1.11111	0.950617	1.16883		1.01124	0.865169	0.910112
unknown_257	147 ± 41	145 ± 55	122 ± 44	1.20492	1.18852	1.01379		167 ± 58	128 ± 26	176 ± 58	0.948864	0.727273	1.30469		1.13605	0.882759	1.44262
unknown_2476	527 ± 208	556 ± 128	587 ± 220	0.897785	0.947189	0.947842		526 ± 253	479 ± 178	427 ± 233	1.23185	1.12178	1.09812		0.998102	0.861511	0.727428
unknown_2438	486 ± 169	345 ± 154	564 ± 236	0.861702	0.611702	1.4087		446 ± 216	319 ± 231	998 ± 718	0.446894	0.319639	1.39812		0.917695	0.924638	1.7695
unknown_23635	366 ± 99	397 ± 71	362 ± 119	1.01105	1.09669	0.921914		331 ± 70	343 ± 83	313 ± 51	1.05751	1.09585	0.965015		0.904372	0.86398	0.864641
unknown_22863	1473 ± 631	1425 ± 288	1540 ± 712	0.956494	0.925325	1.03368		1497 ± 657	1192 ± 457	1108 ± 575	1.35108	1.07581	1.25587		1.01629	0.836491	0.719481
unknown_22022	1912 ± 1095	2460 ± 1203	1989 ± 829	0.961287	1.2368	0.777236		4059 ± 1403	1962 ± 1695	5541 ± 4442	0.732539	0.354088	2.06881		2.12291	0.797561	2.78582
unknown_2193	136 ± 36	120 ± 20	146 ± 31	0.931507	0.821918	1.13333		238 ± 168	112 ± 25	300 ± 319	0.793333	0.373333	2.125		1.75	0.933333	2.05479
unknown_21763	350 ± 101	321 ± 73	385 ± 127	0.909091	0.833766	1.09034		360 ± 105	363 ± 96	405 ± 86	0.888889	0.896296	0.991736		1.02857	1.13084	1.05195
unknown_21709	175 ± 45	240 ± 99	176 ± 89	0.994318	1.36364	0.729167		250 ± 57	234 ± 93	155 ± 46	1.6129	1.50968	1.06838		1.42857	0.975	0.880682
unknown_21704	257 ± 55	338 ± 83	212 ± 69	1.21226	1.59434	0.760355		251 ± 54	196 ± 56	223 ± 102	1.12556	0.878924	1.28061		0.976654	0.579882	1.05189
unknown_21683	339 ± 87	504 ± 173	272 ± 125	1.24632	1.85294	0.672619		308 ± 156	294 ± 168	256 ± 98	1.20312	1.14844	1.04762		0.908555	0.583333	0.941176
unknown_2039	384 ± 93	476 ± 146	372 ± 86	1.03226	1.27957	0.806723		507 ± 73	441 ± 124	432 ± 113	1.17361	1.02083	1.14966		1.32031	0.926471	1.16129
unknown_19901	1357 ± 267	1370 ± 354	1062 ± 435	1.27778	1.29002	0.990511		1834 ± 685	1385 ± 432	1356 ± 360	1.35251	1.02139	1.32419		1.35151	1.01095	1.27684
unknown_1912	364 ± 144	397 ± 97	310 ± 93	1.17419	1.28065	0.916877		382 ± 123	338 ± 32	359 ± 54	1.06407	0.941504	1.13018		1.04945	0.851385	1.15806
unknown_1878	770 ± 184	625 ± 144	798 ± 272	0.964912	0.783208	1.232		595 ± 142	597 ± 61	675 ± 170	0.881481	0.884444	0.99665		0.772727	0.9552	0.845865
unknown_1872	706 ± 117	750 ± 202	807 ± 261	0.874845	0.929368	0.941333		709 ± 151	707 ± 112	678 ± 196	1.04572	1.04277	1.00283		1.00425	0.942667	0.840149
unknown_1862	6403 ± 1357	6675 ± 967	6172 ± 1293	1.03743	1.0815	0.959251		6067 ± 1011	6266 ± 1102	5950 ± 1096	1.01966	1.05311	0.968241		0.947525	0.938727	0.964031
unknown_18485	6522 ± 3236	3183 ± 1644	2946 ± 760	2.21385	1.08045	2.04901		3157 ± 1241	1961 ± 1072	4458 ± 1460	0.708165	0.439883	1.60989		0.484054	0.616085	1.51324
unknown_18266	119 ± 44	135 ± 25	111 ± 20	1.07207	1.21622	0.881481		133 ± 76	134 ± 46	144 ± 61	0.923611	0.930556	0.992537		1.11765	0.992593	1.2973
unknown_1826	169 ± 27	201 ± 66	143 ± 73	1.18182	1.40559	0.840796		306 ± 155	134 ± 38	277 ± 118	1.10469	0.483755	2.28358		1.81065	0.666667	1.93706
unknown_18176	185 ± 38	158 ± 65	174 ± 52	1.06322	0.908046	1.17089		177 ± 61	163 ± 58	154 ± 15	1.14935	1.05844	1.08589		0.956757	1.03165	0.885057
unknown_18156	751 ± 98	748 ± 228	441 ± 80	1.70295	1.69615	1.00401		864 ± 223	375 ± 124	875 ± 185	0.987429	0.428571	2.304		1.15047	0.501337	1.98413
unknown_18082	337 ± 45	360 ± 83	365 ± 159	0.923288	0.986301	0.936111		291 ± 93	290 ± 41	291 ± 93	1	0.996564	1.00345		0.863501	0.805556	0.79726
unknown_17822	349 ± 118	347 ± 89	321 ± 100	1.08723	1.081	1.00576		542 ± 195	269 ± 149	529 ± 473	1.02457	0.508507	2.01487		1.55301	0.775216	1.64798
unknown_17799	145 ± 48	167 ± 54	116 ± 45	1.25	1.43966	0.868263		141 ± 40	129 ± 31	174 ± 30	0.810345	0.741379	1.09302		0.972414	0.772455	1.5
unknown_17338	86 ± 27	88 ± 19	102 ± 39	0.843137	0.862745	0.977273		90 ± 22	69 ± 30	91 ± 52	0.989011	0.758242	1.30435		1.04651	0.784091	0.892157
unknown_17324	92 ± 49	99 ± 20	84 ± 21	1.09524	1.17857	0.929293		91 ± 22	100 ± 27	70 ± 15	1.3	1.42857	0.91		0.98913	1.0101	0.833333
unknown_17227	110 ± 31	126 ± 32	122 ± 56	0.901639	1.03279	0.873016		122 ± 28	106 ± 28	140 ± 61	0.871429	0.757143	1.15094		1.10909	0.84127	1.14754
unknown_1719	110 ± 48	92 ± 24	78 ± 28	1.41026	1.17949	1.19565		138 ± 67	99 ± 32	117 ± 107	1.17949	0.846154	1.39394		1.25455	1.07609	1.5
unknown_17044	310 ± 79	359 ± 118	215 ± 66	1.44186	1.66977	0.86351		278 ± 57	215 ± 58	235 ± 32	1.18298	0.914894	1.29302		0.896774	0.598886	1.09302
unknown_1704	165 ± 53	261 ± 98	240 ± 125	0.6875	1.0875	0.632184		205 ± 107	187 ± 65	251 ± 157	0.816733	0.74502	1.09626		1.24242	0.716475	1.04583
unknown_17030	92 ± 29	120 ± 29	89 ± 28	1.03371	1.34831	0.766667		87 ± 22	80 ± 21	83 ± 18	1.04819	0.963855	1.0875		0.945652	0.666667	0.932584
unknown_1700	214 ± 68	221 ± 51	226 ± 62	0.946903	0.977876	0.968326		168 ± 48	207 ± 43	178 ± 35	0.94382	1.16292	0.811594		0.785047	0.936652	0.787611
unknown_16923	236 ± 30	251 ± 46	216 ± 58	1.09259	1.16204	0.940239		192 ± 43	151 ± 24	236 ± 44	0.813559	0.639831	1.27152		0.813559	0.601594	1.09259
unknown_1684	148 ± 50	181 ± 60	111 ± 34	1.33333	1.63063	0.81768		200 ± 67	134 ± 46	112 ± 49	1.78571	1.19643	1.49254		1.35135	0.740331	1.00901
unknown_16817	191 ± 69	135 ± 35	111 ± 21	1.72072	1.21622	1.41481		290 ± 339	105 ± 33	393 ± 632	0.737913	0.267176	2.7619		1.51832	0.777778	3.54054
unknown_16810	141 ± 52	154 ± 33	104 ± 34	1.35577	1.48077	0.915584		152 ± 23	96 ± 19	151 ± 28	1.00662	0.635762	1.58333		1.07801	0.623377	1.45192
unknown_16809	773 ± 355	962 ± 307	896 ± 381	0.862723	1.07366	0.803534		985 ± 418	812 ± 327	1443 ± 476	0.682606	0.562717	1.21305		1.27426	0.844075	1.61049
unknown_168	117 ± 53	109 ± 14	131 ± 73	0.89313	0.832061	1.07339		156 ± 105	126 ± 34	133 ± 57	1.17293	0.947368	1.2381		1.33333	1.15596	1.01527
unknown_16788	100 ± 26	106 ± 20	95 ± 35	1.05263	1.11579	0.943396		92 ± 47	90 ± 15	103 ± 34	0.893204	0.873786	1.02222		0.92	0.849057	1.08421
unknown_16747	425 ± 187	817 ± 322	399 ± 86	1.06516	2.04762	0.520196		716 ± 244	435 ± 159	562 ± 102	1.27402	0.774021	1.64598		1.68471	0.532436	1.40852
unknown_16675	128 ± 34	121 ± 23	183 ± 200	0.699454	0.661202	1.05785		311 ± 571	98 ± 30	111 ± 34	2.8018	0.882883	3.17347		2.42969	0.809917	0.606557
unknown_16370	163 ± 59	180 ± 51	149 ± 72	1.09396	1.20805	0.905556		154 ± 42	126 ± 40	111 ± 42	1.38739	1.13514	1.22222		0.944785	0.7	0.744966
unknown_14765	301 ± 144	457 ± 262	354 ± 196	0.850282	1.29096	0.658643		517 ± 196	271 ± 87	790 ± 593	0.65443	0.343038	1.90775		1.71761	0.592998	2.23164
unknown_14729	495 ± 432	313 ± 113	360 ± 200	1.375	0.869444	1.58147		473 ± 111	284 ± 291	380 ± 155	1.24474	0.747368	1.66549		0.955556	0.907348	1.05556
unknown_14723	512 ± 93	792 ± 208	963 ± 435	0.531672	0.82243	0.646465		1504 ± 343	756 ± 127	1832 ± 2944	0.820961	0.412664	1.98942		2.9375	0.954545	1.90239
unknown_14697	2781 ± 1398	3376 ± 1270	2406 ± 965	1.15586	1.40316	0.823756		5166 ± 2225	2478 ± 1549	5192 ± 4440	0.994992	0.477273	2.08475		1.85761	0.734005	2.15794
unknown_14689	584 ± 157	598 ± 239	376 ± 104	1.55319	1.59043	0.976589		789 ± 163	309 ± 155	746 ± 194	1.05764	0.414209	2.5534		1.35103	0.516722	1.98404
unknown_137	309 ± 85	277 ± 73	324 ± 100	0.953704	0.854938	1.11552		285 ± 77	258 ± 60	232 ± 98	1.22845	1.11207	1.10465		0.92233	0.931408	0.716049
unknown_134	776 ± 980	974 ± 713	715 ± 969	1.08531	1.36224	0.796715		1365 ± 1506	398 ± 239	2215 ± 2939	0.616253	0.179684	3.42965		1.75902	0.408624	3.0979
unknown_13177	143 ± 30	127 ± 41	134 ± 44	1.06716	0.947761	1.12598		147 ± 33	105 ± 19	165 ± 50	0.890909	0.636364	1.4		1.02797	0.826772	1.23134
unknown_13146	516 ± 128	402 ± 185	218 ± 294	2.36697	1.84404	1.28358		892 ± 694	331 ± 160	170 ± 58	5.24706	1.94706	2.69486		1.72868	0.823383	0.779817
unknown_1173	148 ± 78	181 ± 103	177 ± 91	0.836158	1.0226	0.81768		131 ± 53	171 ± 76	115 ± 31	1.13913	1.48696	0.766082		0.885135	0.944751	0.649718
unknown_112264	228 ± 74	196 ± 93	229 ± 125	0.995633	0.855895	1.16327		213 ± 95	174 ± 81	240 ± 124	0.8875	0.725	1.22414		0.934211	0.887755	1.04803
unknown_111821	119 ± 67	133 ± 37	129 ± 22	0.922481	1.03101	0.894737		159 ± 24	102 ± 27	185 ± 48	0.859459	0.551351	1.55882		1.33613	0.766917	1.43411
unknown_111739	97 ± 24	95 ± 50	96 ± 36	1.01042	0.989583	1.02105		86 ± 25	93 ± 30	88 ± 22	0.977273	1.05682	0.924731		0.886598	0.978947	0.916667
unknown_111670	301 ± 51	295 ± 45	284 ± 81	1.05986	1.03873	1.02034		267 ± 42	301 ± 104	236 ± 84	1.13136	1.27542	0.887043		0.887043	1.02034	0.830986
unknown_111255	270 ± 55	1085 ± 1855	680 ± 939	0.397059	1.59559	0.248848		472 ± 124	538 ± 891	1863 ± 1944	0.253355	0.288782	0.877323		1.74815	0.495853	2.73971
unknown_111076	624 ± 290	405 ± 126	446 ± 215	1.3991	0.908072	1.54074		531 ± 257	381 ± 151	479 ± 237	1.10856	0.795407	1.3937		0.850962	0.940741	1.07399
unknown_110550	273 ± 110	313 ± 136	286 ± 93	0.954545	1.09441	0.872204		264 ± 111	352 ± 240	242 ± 95	1.09091	1.45455	0.75		0.967033	1.1246	0.846154
unknown_110518	724 ± 152	840 ± 214	549 ± 140	1.31876	1.53005	0.861905		754 ± 209	518 ± 217	858 ± 226	0.878788	0.60373	1.4556		1.04144	0.616667	1.56284
unknown_110321	139 ± 46	157 ± 82	106 ± 37	1.31132	1.48113	0.88535		148 ± 36	112 ± 28	92 ± 35	1.6087	1.21739	1.32143		1.06475	0.713376	0.867925
unknown_110286	160 ± 38	210 ± 73	81 ± 43	1.97531	2.59259	0.761905		151 ± 96	157 ± 70	241 ± 94	0.626556	0.651452	0.961783		0.94375	0.747619	2.97531
unknown_109923	541 ± 136	501 ± 71	524 ± 232	1.03244	0.956107	1.07984		489 ± 212	525 ± 140	469 ± 120	1.04264	1.1194	0.931429		0.903882	1.0479	0.895038
unknown_109401	224 ± 119	271 ± 169	227 ± 156	0.986784	1.19383	0.826568		209 ± 67	170 ± 71	250 ± 106	0.836	0.68	1.22941		0.933036	0.627306	1.10132
unknown_109387	655 ± 846	416 ± 640	360 ± 333	1.81944	1.15556	1.57452		294 ± 211	268 ± 295	159 ± 98	1.84906	1.68553	1.09701		0.448855	0.644231	0.441667
unknown_109386	103 ± 41	117 ± 32	111 ± 32	0.927928	1.05405	0.880342		146 ± 33	103 ± 21	105 ± 39	1.39048	0.980952	1.41748		1.41748	0.880342	0.945946
unknown_109383	122 ± 32	101 ± 22	134 ± 41	0.910448	0.753731	1.20792		145 ± 47	92 ± 25	183 ± 116	0.79235	0.502732	1.57609		1.18852	0.910891	1.36567
unknown_107960	87 ± 22	102 ± 17	99 ± 24	0.878788	1.0303	0.852941		118 ± 24	94 ± 28	121 ± 22	0.975207	0.77686	1.25532		1.35632	0.921569	1.22222
unknown_107867	880 ± 300	634 ± 149	625 ± 188	1.408	1.0144	1.38801		839 ± 190	671 ± 139	690 ± 173	1.21594	0.972464	1.25037		0.953409	1.05836	1.104
unknown_107466	550 ± 112	544 ± 122	599 ± 213	0.918197	0.90818	1.01103		532 ± 91	552 ± 66	578 ± 101	0.920415	0.955017	0.963768		0.967273	1.01471	0.964942
unknown_107250	1183 ± 1105	559 ± 543	1103 ± 963	1.07253	0.5068	2.11628		527 ± 518	816 ± 881	765 ± 530	0.688889	1.06667	0.645833		0.445478	1.45975	0.693563
unknown_107231	1771 ± 421	1390 ± 498	1515 ± 791	1.16898	0.917492	1.2741		1281 ± 524	1385 ± 275	1303 ± 424	0.983116	1.06293	0.92491		0.72332	0.996403	0.860066
unknown_107197	1118 ± 585	894 ± 448	1121 ± 954	0.997324	0.797502	1.25056		863 ± 704	576 ± 182	890 ± 413	0.969663	0.647191	1.49826		0.771914	0.644295	0.793934
unknown_107136	2109 ± 860	1549 ± 855	2173 ± 1048	0.970548	0.712839	1.36152		1499 ± 663	1184 ± 776	1528 ± 534	0.981021	0.774869	1.26605		0.710763	0.764364	0.703175
unknown_107070	1636 ± 966	1412 ± 906	2131 ± 2013	0.767715	0.6626	1.15864		1421 ± 1405	842 ± 173	1323 ± 641	1.07407	0.636432	1.68765		0.868582	0.596317	0.620835
unknown_107058	193 ± 61	203 ± 75	295 ± 214	0.654237	0.688136	0.950739		195 ± 120	191 ± 143	206 ± 119	0.946602	0.927184	1.02094		1.01036	0.940887	0.698305
unknown_106710	165 ± 54	184 ± 31	174 ± 84	0.948276	1.05747	0.896739		192 ± 79	179 ± 56	147 ± 37	1.30612	1.21769	1.07263		1.16364	0.972826	0.844828
unknown_106701	429 ± 93	361 ± 190	560 ± 277	0.766071	0.644643	1.18837		437 ± 217	414 ± 189	346 ± 115	1.26301	1.19653	1.05556		1.01865	1.14681	0.617857
unknown_106629	151 ± 83	118 ± 29	201 ± 135	0.751244	0.587065	1.27966		205 ± 126	143 ± 108	215 ± 185	0.953488	0.665116	1.43357		1.35762	1.21186	1.06965
unknown_106431	339 ± 119	260 ± 141	183 ± 55	1.85246	1.42077	1.30385		249 ± 100	216 ± 99	276 ± 117	0.902174	0.782609	1.15278		0.734513	0.830769	1.5082
unknown_1064	613 ± 250	664 ± 151	526 ± 294	1.1654	1.26236	0.923193		722 ± 186	636 ± 174	520 ± 201	1.38846	1.22308	1.13522		1.17781	0.957831	0.988593
unknown_105630	157 ± 47	182 ± 49	150 ± 94	1.04667	1.21333	0.862637		179 ± 39	117 ± 27	190 ± 89	0.942105	0.615789	1.52991		1.14013	0.642857	1.26667
unknown_105402	91 ± 26	104 ± 35	93 ± 25	0.978495	1.11828	0.875		108 ± 31	77 ± 31	76 ± 20	1.42105	1.01316	1.4026		1.18681	0.740385	0.817204
unknown_105250	82 ± 16	96 ± 29	103 ± 35	0.796117	0.932039	0.854167		80 ± 33	79 ± 17	83 ± 31	0.963855	0.951807	1.01266		0.97561	0.822917	0.805825
unknown_105164	259 ± 49	279 ± 60	249 ± 52	1.04016	1.12048	0.928315		246 ± 85	202 ± 44	229 ± 56	1.07424	0.882096	1.21782		0.949807	0.724014	0.919679
unknown_105122	265 ± 95	257 ± 60	252 ± 48	1.05159	1.01984	1.03113		250 ± 44	244 ± 59	220 ± 49	1.13636	1.10909	1.02459		0.943396	0.949416	0.873016
unknown_105065	5623 ± 1892	7066 ± 1154	5433 ± 1653	1.03497	1.30057	0.795783		6870 ± 2022	4440 ± 1551	6991 ± 556	0.982692	0.635102	1.5473		1.22177	0.628361	1.28677
unknown_104788	335 ± 83	322 ± 68	352 ± 124	0.951705	0.914773	1.04037		319 ± 52	282 ± 45	275 ± 103	1.16	1.02545	1.13121		0.952239	0.875776	0.78125
unknown_104393	179 ± 68	162 ± 90	211 ± 262	0.848341	0.767773	1.10494		285 ± 58	136 ± 51	204 ± 93	1.39706	0.666667	2.09559		1.59218	0.839506	0.966825
unknown_104367	94 ± 24	77 ± 27	82 ± 44	1.14634	0.939024	1.22078		99 ± 39	99 ± 35	50 ± 30	1.98	1.98	1		1.05319	1.28571	0.609756
unknown_104131	329 ± 102	348 ± 126	340 ± 117	0.967647	1.02353	0.945402		271 ± 70	264 ± 70	305 ± 122	0.888525	0.865574	1.02652		0.823708	0.758621	0.897059
unknown_104023	126 ± 41	206 ± 117	116 ± 39	1.08621	1.77586	0.61165		134 ± 42	142 ± 108	165 ± 96	0.812121	0.860606	0.943662		1.06349	0.68932	1.42241
unknown_103886	589 ± 499	401 ± 330	403 ± 340	1.46154	0.995037	1.46883		328 ± 269	467 ± 343	704 ± 487	0.465909	0.663352	0.702355		0.556876	1.16459	1.7469
unknown_103870	1333 ± 686	1281 ± 850	1153 ± 443	1.15611	1.11101	1.04059		1029 ± 411	1099 ± 492	2279 ± 875	0.451514	0.482229	0.936306		0.771943	0.857923	1.97658
unknown_103859	265 ± 73	353 ± 118	168 ± 39	1.57738	2.10119	0.750708		341 ± 279	239 ± 85	360 ± 91	0.947222	0.663889	1.42678		1.28679	0.677054	2.14286
unknown_103858	186 ± 104	258 ± 255	146 ± 48	1.27397	1.76712	0.72093		175 ± 105	193 ± 104	157 ± 91	1.11465	1.2293	0.906736		0.94086	0.748062	1.07534
unknown_103843	418 ± 67	458 ± 111	315 ± 65	1.32698	1.45397	0.912664		417 ± 153	359 ± 156	411 ± 89	1.0146	0.873479	1.16156		0.997608	0.783843	1.30476
unknown_103832	137 ± 58	245 ± 130	101 ± 43	1.35644	2.42574	0.559184		172 ± 123	179 ± 123	164 ± 86	1.04878	1.09146	0.960894		1.25547	0.730612	1.62376
unknown_103690	126 ± 54	136 ± 43	154 ± 95	0.818182	0.883117	0.926471		139 ± 46	132 ± 48	132 ± 38	1.05303	1	1.05303		1.10317	0.970588	0.857143
unknown_103154	241 ± 74	155 ± 47	329 ± 136	0.732523	0.471125	1.55484		203 ± 99	167 ± 36	206 ± 22	0.985437	0.81068	1.21557		0.842324	1.07742	0.62614
unknown_103102	299 ± 81	286 ± 59	347 ± 154	0.861671	0.824207	1.04545		352 ± 72	297 ± 41	298 ± 50	1.18121	0.996644	1.18519		1.17726	1.03846	0.85879
unknown_102941	461 ± 87	429 ± 53	469 ± 127	0.982942	0.914712	1.07459		424 ± 102	435 ± 86	408 ± 92	1.03922	1.06618	0.974713		0.91974	1.01399	0.869936
unknown_1029	1783 ± 398	1785 ± 340	1726 ± 447	1.03302	1.03418	0.99888		1564 ± 367	1584 ± 242	1657 ± 407	0.943874	0.955944	0.987374		0.877173	0.887395	0.960023
unknown_102733	108 ± 53	110 ± 29	85 ± 32	1.27059	1.29412	0.981818		121 ± 38	101 ± 39	109 ± 74	1.11009	0.926606	1.19802		1.12037	0.918182	1.28235
unknown_102662	271 ± 127	157 ± 54	400 ± 306	0.6775	0.3925	1.72611		274 ± 187	382 ± 380	368 ± 276	0.744565	1.03804	0.717277		1.01107	2.43312	0.92
unknown_102616	551 ± 110	527 ± 87	560 ± 150	0.983929	0.941071	1.04554		511 ± 80	480 ± 95	534 ± 46	0.956929	0.898876	1.06458		0.927405	0.910816	0.953571
unknown_102601	126 ± 55	116 ± 31	148 ± 44	0.851351	0.783784	1.08621		136 ± 32	108 ± 31	118 ± 44	1.15254	0.915254	1.25926		1.07937	0.931034	0.797297
unknown_102561	85 ± 34	108 ± 29	91 ± 33	0.934066	1.18681	0.787037		105 ± 17	82 ± 22	99 ± 24	1.06061	0.828283	1.28049		1.23529	0.759259	1.08791
unknown_10176	117 ± 31	193 ± 83	129 ± 39	0.906977	1.49612	0.606218		159 ± 123	116 ± 48	175 ± 65	0.908571	0.662857	1.37069		1.35897	0.601036	1.35659
unknown_101299	613 ± 146	640 ± 65	580 ± 162	1.0569	1.10345	0.957812		578 ± 126	565 ± 73	539 ± 104	1.07236	1.04824	1.02301		0.942904	0.882812	0.92931
unknown_100877	73 ± 22	88 ± 26	95 ± 24	0.768421	0.926316	0.829545		100 ± 31	97 ± 39	90 ± 42	1.11111	1.07778	1.03093		1.36986	1.10227	0.947368
unknown_100732	141 ± 34	187 ± 82	116 ± 25	1.21552	1.61207	0.754011		124 ± 47	132 ± 57	164 ± 54	0.756098	0.804878	0.939394		0.879433	0.705882	1.41379
unknown_100723	97 ± 38	98 ± 21	90 ± 44	1.07778	1.08889	0.989796		88 ± 33	94 ± 25	90 ± 38	0.977778	1.04444	0.93617		0.907216	0.959184	1
unknown_100321	380 ± 93	379 ± 91	356 ± 132	1.06742	1.06461	1.00264		490 ± 130	468 ± 106	311 ± 127	1.57556	1.50482	1.04701		1.28947	1.23483	0.873596

## Sheet: Liver_Complex Lipids_35wks
	A7HMZ MALES							C57BL6/N (WT) Males							Fold Change is based off [WTC57BI6/a7HMZ]
Annotation	a7HMZ CO (Mean ± StDev)	a7HMZ SO+CO (Mean ± StDev)	a7HMZ Viv Chow (Mean ± StDev)	Fold Change (CO/Viv)	Fold Change (SO+CO/Viv)	Fold Change (CO/SO+CO)		WT CO Mean ± StDev)	WT SO+CO (Mean ± StDev)	WT Viv Chow (Mean ± StDev)	Fold Change (CO/Viv)	Fold Change (SO+CO/Viv)	Fold Change (CO/SO+CO)		Fold Change (CO)	Fold Change (SO+CO)	Fold Change (Viv)
Acylcarnitine C16:0	5612 ± 1484	6564 ± 2118	7995 ± 5914	0.701939	0.821013	0.854966		2911 ± 953	5660 ± 2409	4044 ± 1649	0.719832	1.3996	0.514311		0.51871	0.862279	0.505816
Acylcarnitine C18:0	4250 ± 929	4463 ± 1142	4490 ± 1825	0.946548	0.993987	0.952274		2147 ± 870	3008 ± 1109	2964 ± 412	0.724359	1.01484	0.713763		0.505176	0.673986	0.660134
Acylcarnitine C18:1	8738 ± 2740	8268 ± 3185	14893 ± 11060	0.586719	0.55516	1.05685		5038 ± 2553	8288 ± 3555	5697 ± 4471	0.884325	1.4548	0.607867		0.576562	1.00242	0.382529
Acylcarnitine C18:2	1721 ± 406	5653 ± 2023	7095 ± 4154	0.242565	0.796758	0.30444		866 ± 154	3470 ± 1095	5195 ± 1988	0.166699	0.66795	0.249568		0.503196	0.613833	0.732206
CE (16:1)	42744 ± 7420	23424 ± 8378	16488 ± 2849	2.59243	1.42067	1.8248		59780 ± 16221	64630 ± 42020	12599 ± 2015	4.74482	5.12977	0.924957		1.39856	2.75914	0.764131
CE (18:1)	11665 ± 2103	17419 ± 6125	16803 ± 2894	0.694221	1.03666	0.669671		18111 ± 4721	34134 ± 19147	11763 ± 3626	1.53966	2.90181	0.530585		1.55259	1.95958	0.700054
CE (18:2)	11730 ± 1444	46864 ± 13922	25276 ± 3971	0.464077	1.85409	0.250299		9767 ± 3070	48975 ± 27708	20628 ± 4862	0.473483	2.3742	0.199428		0.832651	1.04505	0.81611
CE (22:6)	15852 ± 3422	21741 ± 4697	11853 ± 4134	1.33738	1.83422	0.729129		18198 ± 4749	29222 ± 11107	9490 ± 2843	1.9176	3.07924	0.62275		1.14799	1.3441	0.800641
Ceramide (d18:1/23:0)	44096 ± 4327	63825 ± 7088	87079 ± 13668	0.506391	0.732955	0.690889		46952 ± 8425	54380 ± 5778	85925 ± 11580	0.54643	0.632878	0.863406		1.06477	0.852017	0.986748
Ceramide (d32:1)	1230 ± 161	894 ± 172	204 ± 49	6.02941	4.38235	1.37584		1057 ± 201	903 ± 161	137 ± 28	7.71533	6.59124	1.17054		0.85935	1.01007	0.671569
Ceramide (d33:1)	950 ± 142	1213 ± 227	683 ± 93	1.39092	1.77599	0.783182		873 ± 181	1108 ± 162	616 ± 101	1.41721	1.7987	0.787906		0.918947	0.913438	0.901903
Ceramide (d34:0)	1028 ± 151	926 ± 121	773 ± 141	1.32988	1.19793	1.11015		939 ± 187	692 ± 133	790 ± 125	1.18861	0.875949	1.35694		0.913424	0.7473	1.02199
Ceramide (d34:1)	22510 ± 2930	28764 ± 5216	22970 ± 4769	0.979974	1.25224	0.782575		19235 ± 3964	21589 ± 2515	17878 ± 2334	1.0759	1.20757	0.890963		0.854509	0.750556	0.77832
Ceramide (d34:2)	707 ± 101	714 ± 94	467 ± 62	1.51392	1.52891	0.990196		877 ± 217	749 ± 99	651 ± 127	1.34716	1.15054	1.17089		1.24045	1.04902	1.394
Ceramide (d36:1)	6607 ± 1565	9298 ± 1821	5838 ± 2051	1.13172	1.59267	0.710583		2633 ± 592	3010 ± 718	2000 ± 172	1.3165	1.505	0.874751		0.398517	0.323726	0.342583
Ceramide (d38:1)	24059 ± 2686	28701 ± 4480	18815 ± 4277	1.27871	1.52543	0.838263		10708 ± 2386	13369 ± 2695	8332 ± 1443	1.28517	1.60454	0.800957		0.445073	0.465803	0.442838
Ceramide (d39:1)	7561 ± 1851	9622 ± 2438	8283 ± 1277	0.912834	1.16166	0.785803		8386 ± 3469	7956 ± 2940	8427 ± 937	0.995135	0.944108	1.05405		1.10911	0.826855	1.01739
Ceramide (d40:0)	5400 ± 810	4407 ± 519	2502 ± 480	2.15827	1.76139	1.22532		5177 ± 1407	3715 ± 789	2621 ± 327	1.9752	1.4174	1.39354		0.958704	0.842977	1.04756
Ceramide (d40:1)	232704 ± 35102	239539 ± 42861	234874 ± 43307	0.990761	1.01986	0.971466		209380 ± 56415	194203 ± 52383	255111 ± 33229	0.820741	0.761249	1.07815		0.89977	0.810736	1.08616
Ceramide (d40:2)	20086 ± 3713	13859 ± 2968	15792 ± 2724	1.27191	0.877596	1.44931		26043 ± 7283	14059 ± 3708	14848 ± 1683	1.75397	0.946862	1.85241		1.29657	1.01443	0.940223
Ceramide (d41:1)	16280 ± 2161	23879 ± 3065	30121 ± 4438	0.540487	0.792769	0.681771		17121 ± 6716	17935 ± 3115	30021 ± 4490	0.570301	0.597415	0.954614		1.05166	0.751078	0.99668
Ceramide (d42:0)	2031 ± 217	2190 ± 369	1998 ± 260	1.01652	1.0961	0.927397		2574 ± 964	1834 ± 290	2771 ± 560	0.928907	0.661855	1.40349		1.26736	0.837443	1.38689
Ceramide (d42:1)	31445 ± 3113	40593 ± 7439	47469 ± 3801	0.662432	0.855148	0.774641		39171 ± 14544	32086 ± 5858	67208 ± 10825	0.582832	0.477413	1.22081		1.2457	0.790432	1.41583
Ceramide (d42:1)	78434 ± 5686	107108 ± 21143	131853 ± 12207	0.594859	0.812329	0.732289		100387 ± 23808	90724 ± 10960	201440 ± 33330	0.498347	0.450377	1.10651		1.27989	0.847033	1.52776
Ceramide (d42:2)	52440 ± 6081	55165 ± 5575	150572 ± 25104	0.348272	0.36637	0.950603		82178 ± 12026	73948 ± 7657	126137 ± 13754	0.651498	0.586251	1.11129		1.56709	1.34049	0.837719
Ceramide (d43:1)	1576 ± 137	2338 ± 418	2424 ± 488	0.650165	0.964521	0.67408		1623 ± 655	1550 ± 252	2718 ± 463	0.59713	0.570272	1.0471		1.02982	0.66296	1.12129
Cholesterol	54898 ± 7961	53101 ± 11280	54658 ± 7438	1.00439	0.971514	1.03384		50920 ± 13918	61432 ± 7561	58969 ± 10596	0.863505	1.04177	0.828884		0.927538	1.15689	1.07887
DG (34:1)	581630 ± 108960	258092 ± 93897	153075 ± 42041	3.79964	1.68605	2.25358		945815 ± 278345	812931 ± 367909	83792 ± 49240	11.2877	9.70177	1.16346		1.62615	3.14977	0.547392
DG (36:2)	349446 ± 107698	171421 ± 77700	148843 ± 53721	2.34775	1.15169	2.03853		700393 ± 241806	558417 ± 248151	62290 ± 51990	11.2441	8.96479	1.25425		2.0043	3.25758	0.418495
DG (36:3)	213063 ± 64149	678675 ± 261070	441158 ± 135397	0.482963	1.53839	0.31394		310357 ± 88831	846413 ± 211236	274235 ± 194969	1.13172	3.08645	0.366673		1.45664	1.24716	0.621625
DG (38:5)	76166 ± 17739	102673 ± 33808	57077 ± 14388	1.33444	1.79885	0.741831		98796 ± 35636	233711 ± 122190	33681 ± 15848	2.93329	6.93896	0.422727		1.29711	2.27627	0.590098
DG (38:6)	11184 ± 3251	43865 ± 16737	24654 ± 7566	0.453638	1.77922	0.254964		12855 ± 3872	50757 ± 13751	16555 ± 9977	0.776503	3.06596	0.253266		1.14941	1.15712	0.671493
FA (16:0)	6982 ± 2233	8674 ± 1770	8713 ± 1834	0.801331	0.995524	0.804934		10489 ± 3613	7443 ± 1412	10200 ± 2385	1.02833	0.729706	1.40924		1.50229	0.858082	1.17066
FA (16:1)	510 ± 297	326 ± 108	392 ± 137	1.30102	0.831633	1.56442		1610 ± 887	307 ± 136	331 ± 288	4.86405	0.927492	5.2443		3.15686	0.941718	0.844388
FA (18:0)	4854 ± 1263	17907 ± 35961	20042 ± 40673	0.242191	0.893474	0.271067		5104 ± 2311	4766 ± 911	23512 ± 46340	0.217081	0.202705	1.07092		1.0515	0.266153	1.17314
FA (18:1)	5792 ± 2116	6036 ± 1657	7615 ± 2524	0.760604	0.792646	0.959576		11640 ± 4131	5742 ± 1846	5958 ± 2880	1.95368	0.963746	2.02717		2.00967	0.951292	0.782403
FA (18:2)	1166 ± 778	8495 ± 2780	7145 ± 2420	0.163191	1.18894	0.137257		1988 ± 1257	3727 ± 2157	7813 ± 2736	0.254448	0.477025	0.533405		1.70497	0.438729	1.09349
FA (20:4)	866 ± 417	1606 ± 512	1716 ± 733	0.504662	0.935897	0.539228		1603 ± 1053	851 ± 316	1580 ± 405	1.01456	0.538608	1.88367		1.85104	0.529888	0.920746
FA (20:5)	97 ± 29	281 ± 90	387 ± 163	0.250646	0.726098	0.345196		99 ± 30	200 ± 69	535 ± 208	0.185047	0.373832	0.495		1.02062	0.711744	1.38243
FA (22:6)	1106 ± 474	2078 ± 590	4934 ± 2090	0.224159	0.421159	0.532243		2167 ± 1326	1666 ± 510	4748 ± 2295	0.456403	0.350885	1.30072		1.95931	0.801732	0.962302
Gal-Gal-Cer(d18:1/16:0) or Lactosylceramide(d18:1/16:0)	652 ± 315	607 ± 285	705 ± 418	0.924823	0.860993	1.07414		529 ± 568	806 ± 486	747 ± 477	0.708166	1.07898	0.656328		0.81135	1.32784	1.05957
GlcCer (d38:1)	5082 ± 957	3505 ± 406	1235 ± 247	4.11498	2.83806	1.44993		1534 ± 337	1437 ± 142	911 ± 78	1.68386	1.57739	1.0675		0.30185	0.409986	0.737652
GlcCer (d40:1)	92942 ± 7205	70210 ± 14265	23850 ± 2593	3.89694	2.94382	1.32377		83080 ± 21919	65842 ± 10728	27303 ± 3445	3.04289	2.41153	1.26181		0.893891	0.937787	1.14478
GlcCer (d41:1)	2711 ± 291	2711 ± 395	1860 ± 514	1.45753	1.45753	1		2474 ± 1075	2190 ± 319	1938 ± 210	1.27657	1.13003	1.12968		0.912578	0.80782	1.04194
GlcCer (d42:1)	14781 ± 2428	14407 ± 2502	10153 ± 1946	1.45583	1.41899	1.02596		17516 ± 5330	12407 ± 1521	13411 ± 1679	1.30609	0.925136	1.41178		1.18503	0.861179	1.32089
GlcCer (d42:2)	16939 ± 2195	13231 ± 2631	14368 ± 3357	1.17894	0.920866	1.28025		24053 ± 5458	19659 ± 5486	13447 ± 2941	1.78873	1.46196	1.22351		1.41998	1.48583	0.935899
GlcCer(d14:1(4E)/20:0(2OH))	2345 ± 342	1488 ± 190	742 ± 184	3.16038	2.00539	1.57594		2215 ± 650	1054 ± 191	544 ± 69	4.07169	1.9375	2.10152		0.944563	0.708333	0.733154
LPC (14:0)	4668 ± 776	4011 ± 1140	1266 ± 239	3.6872	3.16825	1.1638		5150 ± 1717	2139 ± 442	1026 ± 159	5.01949	2.0848	2.40767		1.10326	0.533283	0.810427
LPC (15:0)	1013 ± 110	1278 ± 318	1664 ± 394	0.608774	0.768029	0.792645		937 ± 287	815 ± 230	2031 ± 306	0.461349	0.40128	1.14969		0.924975	0.637715	1.22055
LPC (16:0)	418893 ± 51348	424308 ± 78872	452236 ± 81437	0.926271	0.938245	0.987238		488930 ± 89168	321115 ± 31249	516801 ± 51637	0.94607	0.621351	1.5226		1.1672	0.756797	1.14277
LPC (16:1)	12864 ± 2556	9533 ± 2398	11119 ± 2010	1.15694	0.857361	1.34942		13522 ± 3581	4988 ± 880	8535 ± 1272	1.5843	0.584417	2.71091		1.05115	0.523235	0.767605
LPC (18:0)	244424 ± 24285	286322 ± 56613	212209 ± 43887	1.15181	1.34925	0.853668		371164 ± 64586	315065 ± 38233	336005 ± 45470	1.10464	0.937679	1.17806		1.51853	1.10039	1.58337
LPC (18:0)	4893 ± 294	6019 ± 971	5152 ± 1104	0.949728	1.16828	0.812926		5756 ± 736	6441 ± 475	6735 ± 890	0.85464	0.956347	0.89365		1.17637	1.07011	1.30726
LPC (18:1)	42220 ± 7877	23265 ± 5345	38512 ± 6698	1.09628	0.604097	1.81474		68118 ± 15007	25871 ± 4390	36544 ± 3542	1.864	0.707941	2.63299		1.61341	1.11201	0.948899
LPC (18:2)	51731 ± 12317	126792 ± 38403	124181 ± 25248	0.416577	1.02103	0.407999		78925 ± 26722	67053 ± 13221	149812 ± 25416	0.526827	0.447581	1.17705		1.52568	0.528843	1.2064
LPC (18:3)	1211 ± 210	2860 ± 740	2591 ± 363	0.467387	1.10382	0.423427		1547 ± 564	1491 ± 427	3539 ± 592	0.437129	0.421305	1.03756		1.27746	0.521329	1.36588
LPC (20:0)	9952 ± 1508	12792 ± 2791	12979 ± 2520	0.766777	0.985592	0.777986		28028 ± 10162	19217 ± 5918	40177 ± 6047	0.697613	0.478308	1.4585		2.81632	1.50227	3.09554
LPC (20:1)	1871 ± 206	1257 ± 250	2187 ± 537	0.85551	0.57476	1.48846		6103 ± 1721	2333 ± 513	3724 ± 301	1.63883	0.626477	2.61595		3.26189	1.85601	1.70279
LPC (20:2)	447 ± 82	817 ± 200	885 ± 432	0.505085	0.923164	0.547124		1023 ± 177	1047 ± 211	1677 ± 238	0.610018	0.624329	0.977077		2.28859	1.28152	1.89492
LPC (20:3)	6306 ± 1884	6578 ± 2321	7888 ± 2142	0.799442	0.833925	0.95865		16690 ± 5537	9094 ± 2383	11370 ± 1736	1.4679	0.799824	1.83528		2.64669	1.38249	1.44143
LPC (20:4)	35794 ± 9337	52763 ± 15023	53809 ± 14707	0.665205	0.980561	0.678392		59580 ± 15531	45336 ± 9115	57686 ± 7554	1.03283	0.78591	1.31419		1.66452	0.859238	1.07205
LPC (20:5)	1325 ± 363	1490 ± 499	2437 ± 340	0.543701	0.611407	0.889262		2334 ± 906	1562 ± 457	4446 ± 500	0.524966	0.351327	1.49424		1.76151	1.04832	1.82437
LPC (22:5)	1461 ± 681	2380 ± 1121	2869 ± 895	0.509237	0.829557	0.613866		2777 ± 1650	1170 ± 466	2599 ± 1387	1.06849	0.450173	2.3735		1.90075	0.491597	0.905891
LPC (22:6)	30223 ± 8885	56842 ± 18685	60453 ± 16135	0.499942	0.940268	0.531702		39143 ± 12965	29653 ± 5909	68671 ± 12392	0.570008	0.431813	1.32004		1.29514	0.521674	1.13594
LPC (o-16:0)	1713 ± 383	1537 ± 177	1747 ± 355	0.980538	0.879794	1.11451		1770 ± 386	1444 ± 172	2099 ± 257	0.843259	0.687947	1.22576		1.03327	0.939493	1.20149
LPC (p-18:0) or LPC (o-18:1)	942 ± 254	876 ± 131	1001 ± 339	0.941059	0.875125	1.07534		1024 ± 139	736 ± 82	1021 ± 168	1.00294	0.720862	1.3913		1.08705	0.840183	1.01998
LPE (16:0)	1767 ± 370	1556 ± 327	1734 ± 330	1.01903	0.897347	1.1356		1693 ± 619	742 ± 137	1934 ± 204	0.875388	0.383661	2.28167		0.958121	0.476864	1.11534
LPE (20:4)	1128 ± 366	1552 ± 336	1369 ± 404	0.823959	1.13367	0.726804		1379 ± 585	767 ± 161	1650 ± 313	0.835758	0.464848	1.79791		1.22252	0.494201	1.20526
LPE (22:6)	722 ± 283	1174 ± 320	1201 ± 290	0.601166	0.977519	0.614991		667 ± 273	433 ± 97	1449 ± 292	0.460317	0.298827	1.54042		0.923823	0.368825	1.20649
PC (16:0/9:0(CHO))	1898 ± 1097	1400 ± 740	2410 ± 1335	0.787552	0.580913	1.35571		2098 ± 1363	1213 ± 316	1903 ± 655	1.10247	0.637415	1.7296		1.10537	0.866429	0.789627
PC (28:0)	61858 ± 8017	26523 ± 6666	1930 ± 310	32.0508	13.7425	2.33224		57449 ± 19448	16590 ± 4451	1726 ± 204	33.2845	9.61182	3.46287		0.928724	0.625495	0.894301
PC (30:0)	628715 ± 36443	389679 ± 46985	101479 ± 20407	6.19552	3.84	1.61342		578562 ± 111700	279902 ± 42272	74546 ± 8007	7.76114	3.75476	2.06702		0.920229	0.718289	0.734595
PC (30:1)	193531 ± 40329	38187 ± 5819	17432 ± 1899	11.1021	2.19063	5.06798		153893 ± 60815	25918 ± 8226	7399 ± 1913	20.7992	3.50291	5.93769		0.795185	0.678713	0.424449
PC (31:0)	19730 ± 2592	21997 ± 2558	36539 ± 7487	0.539971	0.602014	0.89694		17808 ± 2916	19604 ± 4115	43936 ± 6398	0.405317	0.446194	0.908386		0.902585	0.891212	1.20244
PC (32:0)	1210829 ± 146013	1492697 ± 163005	1932219 ± 264310	0.626652	0.77253	0.811169		1311732 ± 94420	1479216 ± 169239	2021822 ± 180131	0.648787	0.731625	0.886775		1.08333	0.990969	1.04637
PC (32:1)	4908185 ± 573080	1341351 ± 137199	1794657 ± 60030	2.73489	0.747414	3.65914		3958162 ± 811993	1059645 ± 191622	1094225 ± 202866	3.61732	0.968398	3.73537		0.806441	0.789983	0.609713
PC (32:2)	761741 ± 114626	975851 ± 193684	415651 ± 42703	1.83265	2.34777	0.780592		607915 ± 238273	522203 ± 216408	270447 ± 31219	2.24782	1.93089	1.16414		0.79806	0.535126	0.650659
PC (32:3)	1563 ± 407	2410 ± 437	4022 ± 624	0.388613	0.599204	0.648548		1364 ± 546	1675 ± 827	5526 ± 656	0.246833	0.303113	0.814328		0.872681	0.695021	1.37394
PC (33:0)	9909 ± 1624	14947 ± 1133	26428 ± 4978	0.374943	0.565574	0.662942		9255 ± 1184	14096 ± 2646	31912 ± 3781	0.290016	0.441715	0.656569		0.933999	0.943065	1.20751
PC (33:1)	229998 ± 26850	86965 ± 5365	200819 ± 26566	1.1453	0.433052	2.64472		169355 ± 34940	72930 ± 15275	168660 ± 15217	1.00412	0.432408	2.32216		0.736332	0.838613	0.839861
PC (33:2)	95826 ± 16116	209146 ± 34214	311336 ± 63321	0.30779	0.671769	0.458178		65698 ± 24037	108032 ± 47704	402754 ± 69963	0.163122	0.268233	0.608135		0.685597	0.516539	1.29363
PC (34:0)	225472 ± 22494	271745 ± 35435	249023 ± 37047	0.905426	1.09124	0.829719		256737 ± 45497	257592 ± 42568	286971 ± 31305	0.894644	0.897624	0.996681		1.13866	0.947918	1.15239
PC (34:1)	24862146 ± 3372823	9118918 ± 841560	16142120 ± 978717	1.5402	0.564915	2.72644		26471864 ± 6775817	8675676 ± 1302196	12513168 ± 1033348	2.11552	0.693324	3.05127		1.06475	0.951393	0.775187
PC (34:2)	26087128 ± 3111402	49432283 ± 4568722	54845733 ± 3677853	0.475646	0.901297	0.527735		22701868 ± 5296991	31453074 ± 5633434	61259216 ± 5796783	0.370587	0.513442	0.721769		0.870233	0.636286	1.11694
PC (34:3)	1355712 ± 286664	1990124 ± 334906	2891363 ± 227923	0.468883	0.6883	0.68122		1048533 ± 343203	1128889 ± 373026	2058124 ± 294069	0.509461	0.548504	0.928819		0.773419	0.567246	0.711818
PC (34:4)	236284 ± 28977	226805 ± 42922	73727 ± 15403	3.20485	3.07628	1.04179		277216 ± 105082	195715 ± 53225	56712 ± 7871	4.88814	3.45103	1.41643		1.17323	0.862922	0.769216
PC (35:1)	102097 ± 16037	57530 ± 6102	131645 ± 16752	0.775548	0.437009	1.77467		96052 ± 23798	48647 ± 8964	123674 ± 10586	0.776655	0.393349	1.97447		0.940792	0.845594	0.939451
PC (35:2)	136814 ± 17451	322659 ± 53822	474244 ± 63524	0.288489	0.680365	0.42402		125329 ± 38572	236707 ± 101511	636981 ± 88994	0.196755	0.371608	0.529469		0.916054	0.733614	1.34315
PC (35:3)	32505 ± 4150	57447 ± 8662	125411 ± 19263	0.259188	0.45807	0.565826		27461 ± 7323	46400 ± 12998	150231 ± 18312	0.182792	0.308858	0.591832		0.844824	0.807701	1.19791
PC (35:3) B	13150 ± 1386	24939 ± 3162	32633 ± 3061	0.402966	0.764226	0.527287		20460 ± 3819	14732 ± 4134	37061 ± 2392	0.552063	0.397507	1.38881		1.55589	0.590721	1.13569
PC (35:4)	38395 ± 7333	49699 ± 7128	78734 ± 19705	0.487655	0.631227	0.772551		31766 ± 9379	42446 ± 12606	84705 ± 10931	0.375019	0.501104	0.748386		0.827347	0.854061	1.07584
PC (36:1)	1871202 ± 249020	732710 ± 94626	1021794 ± 142168	1.83129	0.717082	2.55381		2841207 ± 582762	1014571 ± 118735	1237400 ± 110405	2.29611	0.819922	2.8004		1.51839	1.38468	1.21101
PC (36:2)	6788294 ± 349267	8490560 ± 1094889	7811569 ± 984733	0.869005	1.08692	0.799511		7351255 ± 1421911	9464673 ± 921013	10859941 ± 1294639	0.676915	0.871522	0.776705		1.08293	1.11473	1.39024
PC (36:2) B	490 ± 225	246 ± 19	332 ± 96	1.4759	0.740964	1.99187		983 ± 400	351 ± 89	386 ± 53	2.54663	0.909326	2.80057		2.00612	1.42683	1.16265
PC (36:3) A	2750257 ± 406449	2222263 ± 379684	3009153 ± 838994	0.913964	0.738501	1.23759		3767433 ± 667922	3878840 ± 438770	3619818 ± 434362	1.04078	1.07156	0.971278		1.36985	1.74545	1.20294
PC (36:4) A	674353 ± 95422	1939576 ± 309046	1845045 ± 222810	0.365494	1.05124	0.347681		933886 ± 317226	1716371 ± 612868	2845798 ± 424239	0.328163	0.603125	0.544105		1.38486	0.884921	1.5424
PC (36:4) B	7836077 ± 1055666	8043573 ± 1014313	8719490 ± 1525759	0.898685	0.922482	0.974204		7867696 ± 1431328	9793212 ± 876486	9133895 ± 1197434	0.861374	1.07218	0.803383		1.00404	1.21752	1.04753
PC (36:4) C	7659 ± 1198	20567 ± 3217	19994 ± 1744	0.383065	1.02866	0.372393		10252 ± 4316	18348 ± 7029	30052 ± 5469	0.341142	0.610542	0.558753		1.33856	0.892109	1.50305
PC (36:4) D	856967 ± 100185	714453 ± 91784	832644 ± 99316	1.02921	0.858053	1.19947		786380 ± 197977	752586 ± 65643	833885 ± 138731	0.943032	0.902506	1.0449		0.917632	1.05337	1.00149
PC (36:5) B	552 ± 123	4951 ± 1079	5013 ± 550	0.110114	0.987632	0.111493		488 ± 207	2291 ± 1256	7349 ± 1404	0.0664036	0.311743	0.213007		0.884058	0.462735	1.46599
PC (36:5) C	930103 ± 285222	735014 ± 187421	1479413 ± 126898	0.628697	0.496828	1.26542		1066783 ± 339927	1031249 ± 234297	2723183 ± 243680	0.391741	0.378693	1.03446		1.14695	1.40303	1.84072
PC (36:6)	216236 ± 34354	266847 ± 53157	98494 ± 12933	2.19542	2.70927	0.810337		212283 ± 90794	187547 ± 60512	83116 ± 14848	2.55406	2.25645	1.13189		0.981719	0.702826	0.843869
PC (37:2)	48468 ± 9124	97894 ± 24448	154220 ± 42944	0.314278	0.634769	0.495107		71786 ± 30358	140381 ± 67980	343046 ± 51448	0.209261	0.409219	0.511365		1.4811	1.43401	2.22439
PC (37:3)	10666 ± 2463	9294 ± 1729	14594 ± 9127	0.730848	0.636837	1.14762		21569 ± 5689	26179 ± 10765	37241 ± 21789	0.579173	0.702962	0.823905		2.02222	2.81676	2.5518
PC (37:4)	120281 ± 19577	228006 ± 40000	320345 ± 57164	0.375473	0.711751	0.527534		96663 ± 28005	229294 ± 44033	383556 ± 58006	0.252018	0.597811	0.421568		0.803643	1.00565	1.19732
PC (37:6)	36816 ± 6119	64370 ± 11740	105936 ± 12443	0.347531	0.607631	0.571943		25494 ± 8645	34390 ± 18665	131800 ± 20228	0.193429	0.260926	0.74132		0.692471	0.534255	1.24415
PC (38:2)	132671 ± 31345	171549 ± 45854	187197 ± 43065	0.708724	0.916409	0.773371		361398 ± 105709	309481 ± 156903	640697 ± 82652	0.56407	0.483038	1.16776		2.72402	1.80404	3.42258
PC (38:2) B	249 ± 101	97 ± 37	123 ± 25	2.02439	0.788618	2.56701		614 ± 150	174 ± 33	178 ± 45	3.44944	0.977528	3.52874		2.46586	1.79381	1.44715
PC (38:3)	1058820 ± 236032	807301 ± 220416	851832 ± 222543	1.24299	0.947723	1.31156		2051772 ± 371023	2133324 ± 354093	1696703 ± 254676	1.20927	1.25733	0.961772		1.93779	2.64254	1.99183
PC (38:4) A	3652 ± 1002	1703 ± 458	3259 ± 643	1.12059	0.522553	2.14445		8391 ± 3067	5279 ± 1409	3791 ± 888	2.2134	1.39251	1.58951		2.29765	3.09982	1.16324
PC (38:4) B	4225979 ± 732975	5257662 ± 714708	4463110 ± 1000236	0.946869	1.17803	0.803775		4856994 ± 920554	7356830 ± 604281	5998256 ± 854796	0.809734	1.22649	0.660202		1.14932	1.39926	1.34396
PC (38:5) A	2633665 ± 255057	2634947 ± 213966	3575209 ± 714953	0.736646	0.737005	0.999513		3877599 ± 927026	3068865 ± 621938	3307795 ± 381283	1.17226	0.927768	1.26353		1.47232	1.16468	0.925203
PC (38:6) A	9988639 ± 848286	10936984 ± 1218957	12390512 ± 1466285	0.806152	0.88269	0.91329		9007227 ± 1531717	11175723 ± 884611	13668822 ± 1627013	0.658961	0.817607	0.805964		0.901747	1.02183	1.10317
PC (38:6) B	7662 ± 1350	11361 ± 1691	8555 ± 1305	0.895617	1.328	0.674412		11463 ± 3464	16074 ± 3464	12888 ± 2437	0.889432	1.24721	0.713139		1.49608	1.41484	1.50649
PC (38:7)	552754 ± 94451	516699 ± 87868	797663 ± 118916	0.692967	0.647766	1.06978		482492 ± 151087	391365 ± 105017	615557 ± 138422	0.78383	0.63579	1.23284		0.872887	0.757433	0.771701
PC (39:6)	48732 ± 6318	91366 ± 17472	123684 ± 13123	0.394004	0.738705	0.533371		30412 ± 10267	78562 ± 23290	169683 ± 29068	0.179228	0.462993	0.387108		0.624066	0.85986	1.37191
PC (40:4)	48282 ± 4373	39561 ± 4996	26910 ± 4727	1.7942	1.47012	1.22044		94607 ± 5516	51026 ± 6295	36243 ± 3873	2.61035	1.40789	1.85409		1.95947	1.28981	1.34682
PC (40:5) A	241119 ± 18189	274364 ± 35729	248876 ± 23021	0.968832	1.10241	0.878829		274451 ± 44254	268187 ± 31429	407599 ± 52072	0.673336	0.657968	1.02336		1.13824	0.977486	1.63776
PC (40:5) B	144086 ± 20148	56968 ± 6540	50982 ± 9431	2.82621	1.11741	2.52924		427487 ± 72506	120827 ± 13934	100577 ± 9821	4.25035	1.20134	3.53801		2.96689	2.12096	1.97279
PC (40:6) A	65837 ± 7132	66622 ± 6852	91391 ± 9646	0.720388	0.728978	0.988217		88311 ± 22541	69187 ± 10242	100250 ± 11410	0.880908	0.690145	1.27641		1.34136	1.0385	1.09694
PC (40:6) B	2997815 ± 212613	3428944 ± 419307	3250485 ± 628954	0.922267	1.0549	0.874268		2779853 ± 554696	3684046 ± 406921	4874038 ± 510392	0.570339	0.755851	0.754565		0.927293	1.0744	1.49948
PC (40:7)	2292155 ± 236804	2351007 ± 261201	3906604 ± 482061	0.586739	0.601803	0.974967		2689305 ± 452628	2917290 ± 464656	4323566 ± 562640	0.622011	0.674742	0.92185		1.17326	1.24087	1.10673
PC (40:7) B	393 ± 85	364 ± 43	363 ± 69	1.08264	1.00275	1.07967		1157 ± 343	1140 ± 214	736 ± 133	1.57201	1.54891	1.01491		2.94402	3.13187	2.02755
PC (40:8)	466662 ± 72773	795994 ± 126093	810718 ± 142963	0.575616	0.981838	0.586263		447063 ± 133520	626248 ± 150347	1230212 ± 198295	0.363403	0.509057	0.713875		0.958002	0.78675	1.51744
PC (42:5)	8997 ± 1098	7423 ± 810	9889 ± 1635	0.909799	0.750632	1.21204		20131 ± 6114	12382 ± 3098	24723 ± 2618	0.814262	0.500829	1.62583		2.23752	1.66806	2.50005
PC (42:6)	8017 ± 1040	6696 ± 618	7507 ± 1782	1.06794	0.891967	1.19728		11166 ± 8868	6871 ± 1734	11685 ± 1026	0.955584	0.588019	1.62509		1.39279	1.02614	1.55655
PC (o-32:0)	48026 ± 12975	50743 ± 7670	63152 ± 11631	0.760483	0.803506	0.946456		44994 ± 5795	36742 ± 2581	60286 ± 5803	0.746342	0.609462	1.22459		0.936868	0.72408	0.954617
PC (o-34:0)	11970 ± 1766	11626 ± 1516	10080 ± 1958	1.1875	1.15337	1.02959		12095 ± 3634	7985 ± 1498	11434 ± 1086	1.05781	0.698356	1.51472		1.01044	0.686823	1.13433
PC (p-32:0) or PC (o-32:1)	0 ± 0	10545 ± 1524	9159 ± 7987	0	1.15133	0		0 ± 0	6294 ± 4369	12022 ± 7643	0	0.52354	0		#DIV/0!	0.596871	1.31259
PC (p-34:0) or PC (o-34:1)	79555 ± 17761	93576 ± 16857	119360 ± 16871	0.666513	0.783981	0.850165		78023 ± 6778	72698 ± 8277	127519 ± 10588	0.611854	0.570095	1.07325		0.980743	0.776887	1.06836
PC (p-34:1) or PC (o-34:2) A	12136 ± 4484	17985 ± 2174	24723 ± 5354	0.490879	0.72746	0.674785		11041 ± 2800	15052 ± 5093	24848 ± 3045	0.444342	0.605763	0.733524		0.909773	0.83692	1.00506
PC (p-36:1) or PC (o-36:2)	8217 ± 1711	11048 ± 1372	17774 ± 3741	0.462304	0.621582	0.743755		7868 ± 2049	8381 ± 1514	24187 ± 4985	0.325299	0.346508	0.93879		0.957527	0.758599	1.36081
PC (p-36:2) or PC (o-36:3)	2604 ± 5465	11163 ± 1649	16235 ± 2554	0.160394	0.687589	0.233271		0 ± 0	7482 ± 3089	14250 ± 1428	0	0.525053	0		0	0.67025	0.877733
PC (p-36:3) or PC (o-36:4)	99718 ± 17869	100005 ± 14122	116931 ± 15615	0.852794	0.855248	0.99713		105737 ± 19299	83125 ± 8558	126639 ± 16610	0.834948	0.656393	1.27202		1.06036	0.831208	1.08302
PC (p-38:3) or PC (o-38:4)	30007 ± 5079	28483 ± 3646	26679 ± 4606	1.12474	1.06762	1.05351		28658 ± 7760	19669 ± 3867	24613 ± 3908	1.16434	0.799131	1.45701		0.955044	0.690552	0.922561
PC (p-38:4) or PC (o-38:5) A	691 ± 154	655 ± 71	900 ± 153	0.767778	0.727778	1.05496		656 ± 110	594 ± 75	757 ± 132	0.866579	0.784676	1.10438		0.949349	0.90687	0.841111
PC (p-38:4) or PC (o-38:5) A	90223 ± 17302	99245 ± 36139	154970 ± 23304	0.582197	0.640414	0.909094		95579 ± 9806	77501 ± 32642	23690 ± 58465	4.03457	3.27146	1.23326		1.05936	0.780906	0.152868
PC (p-40:3) or PC (o-40:4) A	2629 ± 201	2533 ± 375	2366 ± 525	1.11116	1.07058	1.0379		1853 ± 1707	2067 ± 352	1334 ± 1464	1.38906	1.54948	0.896468		0.704831	0.816028	0.563821
PC (p-40:3) or PC (o-40:4) B	5365 ± 807	6369 ± 1174	7540 ± 2433	0.711538	0.844695	0.842361		4080 ± 1132	4287 ± 1009	6422 ± 999	0.635316	0.667549	0.951714		0.760485	0.673104	0.851724
PC (p-40:4) or PC (o-40:5)	2804 ± 3332	4762 ± 3124	6596 ± 4139	0.425106	0.721953	0.588828		5384 ± 2194	3874 ± 3244	2945 ± 4075	1.82818	1.31545	1.38978		1.92011	0.813524	0.446483
PC (p-40:5) or PC (o-40:6)	13862 ± 2074	16791 ± 2881	22662 ± 3827	0.611685	0.740932	0.825561		7867 ± 1740	8570 ± 1993	18370 ± 2629	0.428253	0.466522	0.91797		0.567523	0.510392	0.810608
PC (p-40:6) or PC (o-40:7) A	19994 ± 2294	20497 ± 1827	32322 ± 4558	0.618588	0.63415	0.97546		4380 ± 8131	2272 ± 6427	31636 ± 3737	0.13845	0.0718169	1.92782		0.219066	0.110845	0.978776
PC (p-40:6) or PC (o-40:7) B	16112 ± 8056	11663 ± 3592	22203 ± 5817	0.725668	0.525289	1.38146		11867 ± 2640	8114 ± 1307	13572 ± 2947	0.874374	0.597849	1.46253		0.736532	0.695704	0.611269
PC (p-42:3) or PC (o-42:4)	958 ± 157	1275 ± 209	1424 ± 398	0.672753	0.895365	0.751373		925 ± 198	1076 ± 200	1542 ± 164	0.59987	0.697795	0.859665		0.965553	0.843922	1.08287
PC (p-42:4) or PC (o-42:5)	2122 ± 228	2113 ± 394	2671 ± 648	0.794459	0.791089	1.00426		2289 ± 619	1700 ± 404	2554 ± 367	0.896241	0.665623	1.34647		1.0787	0.804543	0.956196
PC (p-42:5) or PC (o-42:6)	1145 ± 266	1361 ± 163	1319 ± 907	0.868082	1.03184	0.841293		1035 ± 994	222 ± 412	0 ± 0	#DIV/0!	#DIV/0!	4.66216		0.90393	0.163115	0
PC (p-44:4) or PC (o-44:5)	817 ± 165	809 ± 80	1036 ± 180	0.78861	0.780888	1.00989		743 ± 315	811 ± 76	1284 ± 98	0.57866	0.63162	0.916153		0.909425	1.00247	1.23938
PC (p-44:5) or PC (o-44:6)	521 ± 228	905 ± 169	1132 ± 307	0.460247	0.79947	0.575691		289 ± 242	604 ± 70	1111 ± 180	0.260126	0.543654	0.478477		0.554702	0.667403	0.981449
PE (34:1)	10759 ± 2627	4903 ± 806	8950 ± 2019	1.20212	0.547821	2.19437		14292 ± 6389	4248 ± 1483	10604 ± 1607	1.34779	0.400604	3.36441		1.32838	0.866408	1.1848
PE (34:2)	580293 ± 87815	851453 ± 135244	930142 ± 63982	0.623876	0.915401	0.681533		391052 ± 179748	365645 ± 152630	1347861 ± 188842	0.290128	0.271278	1.06949		0.673887	0.429437	1.44909
PE (36:1)	40417 ± 3794	28628 ± 2763	32086 ± 4251	1.25965	0.892227	1.4118		59737 ± 6559	33437 ± 4658	42602 ± 6116	1.40221	0.784869	1.78655		1.47802	1.16798	1.32774
PE (36:1) B	1243 ± 84	668 ± 68	1058 ± 70	1.17486	0.63138	1.86078		1245 ± 288	614 ± 95	884 ± 61	1.40837	0.69457	2.02769		1.00161	0.919162	0.835539
PE (36:2)	26553 ± 2390	43019 ± 6670	33816 ± 3162	0.78522	1.27215	0.617239		20240 ± 9254	24377 ± 9742	56576 ± 8709	0.357749	0.430872	0.830291		0.762249	0.566657	1.67305
PE (36:3)	17470 ± 1803	25969 ± 3952	36512 ± 3744	0.478473	0.711246	0.672725		13948 ± 4526	17766 ± 5748	37207 ± 6187	0.374876	0.477491	0.785095		0.798397	0.684123	1.01903
PE (36:4) A	2131 ± 497	8365 ± 2020	8179 ± 961	0.260545	1.02274	0.254752		1879 ± 1323	3336 ± 1947	12496 ± 3722	0.150368	0.266965	0.563249		0.881746	0.398805	1.52782
PE (36:4) B	106807 ± 15956	93050 ± 12437	137897 ± 16425	0.774542	0.674779	1.14785		98375 ± 33514	58509 ± 19291	132865 ± 12970	0.740413	0.440364	1.68137		0.921054	0.628791	0.963509
PE (38:2)	659 ± 49	823 ± 106	784 ± 131	0.840561	1.04974	0.800729		685 ± 182	869 ± 143	1085 ± 130	0.631336	0.800922	0.788262		1.03945	1.05589	1.38393
PE (38:4)	3304854 ± 271789	3408847 ± 315367	3192298 ± 463480	1.03526	1.06783	0.969493		2818588 ± 534996	2793288 ± 325221	3554208 ± 335139	0.793028	0.78591	1.00906		0.852863	0.819423	1.11337
PE (38:6)	1912677 ± 174817	2122627 ± 247286	2616545 ± 237368	0.730993	0.811233	0.90109		1576596 ± 315568	1607887 ± 272941	3037847 ± 327717	0.518985	0.529285	0.980539		0.824288	0.757499	1.16101
PE (38:6) A	3902 ± 1033	4367 ± 409	10234 ± 1035	0.381278	0.426715	0.89352		3937 ± 2150	3273 ± 920	15110 ± 2188	0.260556	0.216612	1.20287		1.00897	0.749485	1.47645
PE (38:6) B	167341 ± 14719	162864 ± 22214	199569 ± 19306	0.838512	0.816079	1.02749		148545 ± 30836	156011 ± 18482	213548 ± 19179	0.695605	0.730566	0.952144		0.887678	0.957922	1.07005
PE (40:6)	874 ± 146	1043 ± 116	1280 ± 194	0.682813	0.814844	0.837967		796 ± 181	971 ± 125	1446 ± 169	0.550484	0.671508	0.819773		0.910755	0.930968	1.12969
PE (p-34:2) or PE (o-34:3)	386 ± 84	541 ± 133	897 ± 415	0.430323	0.603122	0.713494		331 ± 183	248 ± 94	886 ± 148	0.373589	0.27991	1.33468		0.857513	0.45841	0.987737
PE (p-36:2) or PE (o-36:3)	3049 ± 578	4531 ± 597	5882 ± 2154	0.518361	0.770316	0.67292		2464 ± 840	2270 ± 506	7216 ± 791	0.341463	0.314579	1.08546		0.808134	0.500993	1.22679
PE (p-36:4) or PE (o-36:5)	103896 ± 16491	118963 ± 18381	103010 ± 22158	1.0086	1.15487	0.873347		92410 ± 9307	85816 ± 9674	97476 ± 9880	0.948028	0.880381	1.07684		0.889447	0.721367	0.946277
PE (p-38:4) or PE (o-38:5) A	20193 ± 2769	22094 ± 2686	15321 ± 3217	1.31799	1.44207	0.913959		21346 ± 1691	17679 ± 1548	13451 ± 1206	1.58695	1.31433	1.20742		1.0571	0.800172	0.877945
PE (p-38:4) or PE (o-38:5) B	54337 ± 7635	66325 ± 9287	43318 ± 10131	1.25437	1.53112	0.819254		48023 ± 12562	43177 ± 5877	38469 ± 4711	1.24836	1.12238	1.11224		0.883799	0.650991	0.88806
PE (p-38:5) or PE (o-38:6) A	45294 ± 7433	49578 ± 7057	50774 ± 9830	0.892071	0.976445	0.913591		41266 ± 3640	36958 ± 2767	50918 ± 3879	0.81044	0.725834	1.11656		0.91107	0.745452	1.00284
PE (p-38:5) or PE (o-38:6) B	4278 ± 736	3302 ± 281	4445 ± 1332	0.96243	0.742857	1.29558		6497 ± 960	2956 ± 282	5377 ± 329	1.20829	0.549749	2.1979		1.5187	0.895215	1.20967
PE (p-38:6) or PE (o-38:7)	2555 ± 380	3007 ± 496	3934 ± 416	0.649466	0.764362	0.849684		2497 ± 883	2266 ± 387	4670 ± 755	0.53469	0.485225	1.10194		0.977299	0.753575	1.18709
PE (p-40:4) or PE (o-40:5)	1065 ± 162	1100 ± 216	618 ± 150	1.7233	1.77994	0.968182		992 ± 357	645 ± 151	565 ± 53	1.75575	1.14159	1.53798		0.931455	0.586364	0.914239
PE (p-40:5) or PE (o-40:6) A	6499 ± 463	7615 ± 827	8981 ± 1244	0.723639	0.847901	0.853447		6374 ± 569	5685 ± 444	7639 ± 874	0.834402	0.744207	1.1212		0.980766	0.746553	0.850573
PE (p-40:5) or PE (o-40:6) B	8094 ± 830	13079 ± 1728	9936 ± 1056	0.814614	1.31632	0.618855		7279 ± 1811	8139 ± 1204	11805 ± 1151	0.616603	0.689454	0.894336		0.899308	0.622295	1.1881
PE (p-40:6) or PE (o-40:7)	1821 ± 259	2311 ± 362	3044 ± 267	0.598226	0.759198	0.787971		1301 ± 626	1208 ± 325	2941 ± 518	0.442367	0.410745	1.07699		0.714443	0.522717	0.966163
PE (p-40:7) or PE (o-40:8)	1025 ± 160	1035 ± 166	1653 ± 275	0.620085	0.626134	0.990338		787 ± 142	854 ± 74	1361 ± 178	0.578251	0.62748	0.921546		0.767805	0.825121	0.823351
PI (34:1)	383 ± 75	250 ± 108	395 ± 123	0.96962	0.632911	1.532		697 ± 373	207 ± 54	539 ± 145	1.29314	0.384045	3.36715		1.81984	0.828	1.36456
PI (34:2)	1266 ± 403	3088 ± 979	4160 ± 1006	0.304327	0.742308	0.409974		1280 ± 658	1808 ± 329	9058 ± 2480	0.141312	0.199603	0.707965		1.01106	0.585492	2.1774
PI (36:2)	1257 ± 314	3483 ± 1124	4051 ± 1249	0.310294	0.859788	0.360896		1817 ± 867	2863 ± 597	9034 ± 3053	0.201129	0.316914	0.634649		1.44551	0.821993	2.23007
PI (36:3)	1059 ± 283	848 ± 158	2098 ± 818	0.504766	0.404194	1.24882		1588 ± 714	1155 ± 255	3550 ± 987	0.447324	0.325352	1.37489		1.49953	1.36203	1.69209
PI (36:4)	12642 ± 3792	10723 ± 2616	17649 ± 5182	0.716301	0.60757	1.17896		14966 ± 4771	8284 ± 1484	25589 ± 5719	0.584861	0.323733	1.80662		1.18383	0.772545	1.44988
PI (38:3)	3572 ± 1058	4062 ± 1293	4832 ± 2032	0.739238	0.840646	0.87937		7505 ± 3640	7052 ± 2070	12239 ± 3798	0.613204	0.576191	1.06424		2.10106	1.73609	2.53291
PI (38:4)	203336 ± 67317	241374 ± 60842	230940 ± 82400	0.880471	1.04518	0.842411		178980 ± 63618	156497 ± 35809	280635 ± 62802	0.637768	0.557653	1.14366		0.880218	0.648359	1.21519
PI (38:5)	2644 ± 590	2171 ± 526	5402 ± 2068	0.489448	0.401888	1.21787		4131 ± 963	3149 ± 901	6736 ± 1581	0.613272	0.467488	1.31185		1.56241	1.45048	1.24695
PI (40:6)	1465 ± 386	1696 ± 436	2459 ± 800	0.595771	0.689711	0.863797		2333 ± 1112	2053 ± 376	6011 ± 1507	0.388122	0.341541	1.13639		1.59249	1.2105	2.44449
SM (d30:1)	7021 ± 1166	5126 ± 795	145 ± 100	48.4207	35.3517	1.36968		4745 ± 728	2810 ± 518	131 ± 115	36.2214	21.4504	1.68861		0.67583	0.548186	0.903448
SM (d32:1)	28518 ± 4384	26453 ± 4275	5594 ± 859	5.09796	4.72882	1.07806		17473 ± 2846	14528 ± 2441	4347 ± 530	4.01955	3.34207	1.20271		0.612701	0.5492	0.777083
SM (d32:2)	1991 ± 291	1643 ± 349	509 ± 146	3.91159	3.2279	1.21181		1494 ± 226	1193 ± 218	458 ± 156	3.26201	2.6048	1.25231		0.750377	0.726111	0.899804
SM (d33:1)	32069 ± 4902	46871 ± 8464	27205 ± 3858	1.17879	1.72288	0.684197		20345 ± 4390	28430 ± 5517	23846 ± 2991	0.853183	1.19223	0.715617		0.634413	0.606558	0.87653
SM (d34:0)	23764 ± 3845	24022 ± 2306	22418 ± 2316	1.06004	1.07155	0.98926		19692 ± 4121	18477 ± 1623	25303 ± 3671	0.778248	0.73023	1.06576		0.828648	0.76917	1.12869
SM (d34:1)	803092 ± 131268	936192 ± 108795	750392 ± 149695	1.07023	1.2476	0.857828		527994 ± 55035	605488 ± 31187	632363 ± 60344	0.834954	0.957501	0.872014		0.657451	0.646756	0.84271
SM (d34:2)	18169 ± 2361	20824 ± 2545	16426 ± 2483	1.10611	1.26775	0.872503		14226 ± 2011	14394 ± 2540	19856 ± 1808	0.716459	0.724919	0.988328		0.782982	0.691222	1.20882
SM (d36:0)	6978 ± 1247	5890 ± 757	4156 ± 512	1.67902	1.41723	1.18472		4688 ± 1356	3075 ± 499	3997 ± 441	1.17288	0.769327	1.52455		0.671826	0.522071	0.961742
SM (d36:1)	188409 ± 35721	216091 ± 37217	117635 ± 28947	1.60164	1.83696	0.871897		95587 ± 16537	83786 ± 11609	74788 ± 6540	1.27811	1.12031	1.14085		0.507338	0.387735	0.635763
SM (d36:2)	8279 ± 3397	17491 ± 3843	9616 ± 1948	0.860961	1.81895	0.473329		4441 ± 3618	6421 ± 1722	6640 ± 553	0.668825	0.967018	0.691637		0.536417	0.367103	0.690516
SM (d36:3)	44 ± 126	302 ± 281	376 ± 186	0.117021	0.803191	0.145695		283 ± 264	395 ± 83	400 ± 197	0.7075	0.9875	0.716456		6.43182	1.30795	1.06383
SM (d38:1)	370562 ± 50183	449980 ± 67837	271168 ± 61256	1.36654	1.65941	0.823508		135606 ± 27174	160734 ± 26476	147755 ± 16017	0.917776	1.08784	0.843667		0.365947	0.357203	0.544884
SM (d38:2)	12242 ± 2067	18149 ± 2617	8810 ± 4066	1.38956	2.06005	0.674528		3867 ± 713	3556 ± 2355	512 ± 1447	7.55273	6.94531	1.08746		0.31588	0.195934	0.0581158
SM (d39:1)	83610 ± 19284	137038 ± 27283	104312 ± 18621	0.801538	1.31373	0.610123		71149 ± 25399	83875 ± 30328	111497 ± 15139	0.638125	0.752262	0.848274		0.850963	0.612057	1.06888
SM (d40:0)	14551 ± 1469	14929 ± 2327	12109 ± 2335	1.20167	1.23288	0.97468		13781 ± 2608	13619 ± 2033	19967 ± 2236	0.690189	0.682075	1.0119		0.947083	0.912251	1.64894
SM (d40:1)	1560727 ± 268580	1872368 ± 306671	1798154 ± 324565	0.867961	1.04127	0.833558		1114002 ± 351639	1073149 ± 407776	2323232 ± 206530	0.479505	0.461921	1.03807		0.713771	0.573151	1.29201
SM (d40:2) A	278972 ± 35754	128014 ± 18398	205614 ± 52580	1.35678	0.622594	2.17923		196026 ± 25417	126817 ± 33137	127525 ± 29010	1.53716	0.994448	1.54574		0.702673	0.990649	0.620216
SM (d41:1)	194182 ± 14213	326340 ± 44391	361902 ± 50456	0.53656	0.901736	0.59503		155871 ± 42193	223198 ± 40571	415327 ± 48506	0.375297	0.537403	0.698353		0.802706	0.683943	1.14762
SM (d41:2)	28206 ± 4503	34428 ± 3411	70537 ± 13767	0.399875	0.488084	0.819275		34165 ± 6849	39626 ± 10515	65661 ± 11491	0.520324	0.603494	0.862186		1.21127	1.15098	0.930873
SM (d42:1)	327605 ± 26817	494753 ± 94961	549472 ± 43166	0.596218	0.900415	0.662159		356769 ± 101340	341533 ± 58126	1073296 ± 189615	0.332405	0.31821	1.04461		1.08902	0.69031	1.95332
SM (d42:2) A	512006 ± 45175	551733 ± 65695	1423098 ± 262650	0.359783	0.387699	0.927996		490996 ± 47410	539911 ± 85240	1358751 ± 126642	0.361358	0.397358	0.909402		0.958965	0.978573	0.954784
SM (d42:3)	0 ± 0	106703 ± 16484	172773 ± 39786	0	0.617591	0		0 ± 0	29400 ± 31947	122345 ± 54486	0	0.240304	0		#DIV/0!	0.275531	0.708126
SM (d43:1)	7231 ± 593	10807 ± 1655	11412 ± 2049	0.633631	0.946986	0.669103		6101 ± 1818	7194 ± 1113	16382 ± 2154	0.372421	0.439141	0.848068		0.843728	0.66568	1.43551
SM (d43:2) A	3215 ± 332	3993 ± 568	6609 ± 1479	0.486458	0.604176	0.805159		2450 ± 369	3332 ± 507	6239 ± 723	0.392691	0.53406	0.735294		0.762053	0.83446	0.944016
TG (14:0/14:0/14:0)	830357 ± 169944	119032 ± 30552	28682 ± 7094	28.9505	4.15006	6.97591		1147570 ± 332879	128888 ± 42855	30127 ± 5390	38.0911	4.27816	8.90362		1.38202	1.0828	1.05038
TG (44:1)	6021848 ± 907401	637402 ± 245422	22948 ± 2662	262.413	27.7759	9.44749		7745102 ± 1582333	942168 ± 447116	25756 ± 8480	300.711	36.5805	8.22051		1.28617	1.47814	1.12236
TG (46:1)	18573507 ± 2223967	2763081 ± 1002292	85881 ± 15127	216.27	32.1734	6.72203		25254279 ± 5597045	5237134 ± 2789272	71326 ± 54935	354.068	73.4253	4.82216		1.35969	1.8954	0.830521
TG (46:2)	9695887 ± 2185093	4739799 ± 1425692	62808 ± 12902	154.373	75.4649	2.04563		9158047 ± 2055720	4427054 ± 1942856	53618 ± 40563	170.802	82.5666	2.06865		0.944529	0.934017	0.853681
TG (46:3)	1063807 ± 345432	918289 ± 360092	20013 ± 3724	53.1558	45.8846	1.15847		679338 ± 127341	732719 ± 288187	19404 ± 11364	35.0102	37.7612	0.927147		0.638591	0.797918	0.96957
TG (48:1)	27462540 ± 2880362	5115635 ± 2258333	444414 ± 121765	61.7949	11.511	5.36835		36117952 ± 9298775	12784110 ± 7265368	240915 ± 289271	149.92	53.0648	2.82522		1.31517	2.49903	0.542096
TG (48:1)	23414179 ± 12556397	2922150 ± 1571801	594855 ± 199365	39.3612	4.91237	8.01265		36994701 ± 9955414	8279931 ± 9540751	376051 ± 411601	98.3768	22.0181	4.468		1.58001	2.83351	0.632173
TG (48:2)	36091544 ± 5613655	10451256 ± 3871969	757352 ± 222773	47.6549	13.7997	3.45332		39696304 ± 13283336	17275834 ± 8418824	376397 ± 418876	105.464	45.8979	2.29779		1.09988	1.65299	0.496991
TG (48:3)	7524222 ± 2106888	7693663 ± 3160232	244408 ± 69841	30.7855	31.4788	0.977977		5214215 ± 1497600	6905566 ± 3041129	145620 ± 146333	35.807	47.4218	0.755074		0.692991	0.897565	0.595807
TG (49:1)	967301 ± 112259	275826 ± 101989	88533 ± 18855	10.9259	3.11552	3.50692		1191696 ± 428071	656331 ± 337622	67673 ± 42855	17.6096	9.69857	1.81569		1.23198	2.37951	0.764382
TG (49:2)	1360550 ± 152120	516767 ± 201739	129410 ± 31183	10.5135	3.99325	2.63281		1571546 ± 622018	995611 ± 481668	97841 ± 81987	16.0622	10.1758	1.57847		1.15508	1.92661	0.756054
TG (49:3)	302226 ± 64015	308491 ± 128571	67000 ± 16170	4.51084	4.60434	0.979691		253674 ± 76549	410733 ± 176532	50630 ± 41975	5.01035	8.11244	0.617613		0.839352	1.33143	0.755672
TG (50:1)	39139470 ± 6065403	13564314 ± 5464543	3222479 ± 912825	12.1458	4.20928	2.88547		50996040 ± 14464269	33117372 ± 17318171	1745486 ± 1619595	29.216	18.9732	1.53986		1.30293	2.44151	0.541659
TG (50:2)	9844391 ± 1115961	4991317 ± 1316223	2188218 ± 503485	4.49882	2.281	1.9723		9285017 ± 2063707	8712840 ± 2655481	1202549 ± 879966	7.72111	7.24531	1.06567		0.943178	1.7456	0.549556
TG (50:2)	91148880 ± 12561943	30370449 ± 11304834	6644852 ± 2350863	13.7172	4.57052	3.00124		107576885 ± 38599654	70208040 ± 35770742	3036756 ± 3318671	35.4249	23.1194	1.53226		1.18023	2.31172	0.457009
TG (50:3)	40282443 ± 10700271	39698197 ± 16310593	6893246 ± 2501982	5.84376	5.759	1.01472		33932648 ± 14355750	60252940 ± 27803883	3399858 ± 3505470	9.98061	17.7222	0.56317		0.842368	1.51778	0.493216
TG (50:4)	3894951 ± 1414973	13299536 ± 5474104	1042826 ± 409724	3.735	12.7534	0.292864		2211015 ± 813264	10761381 ± 4587919	657996 ± 630983	3.36023	16.3548	0.205458		0.567662	0.809155	0.630974
TG (50:5)	601595 ± 219245	1860316 ± 780854	132205 ± 45176	4.55047	14.0714	0.323383		289273 ± 106628	1163966 ± 446341	93031 ± 74812	3.10943	12.5116	0.248524		0.480843	0.625682	0.703687
TG (51:1)	792818 ± 145051	288331 ± 113950	55539 ± 15227	14.275	5.19151	2.74968		780702 ± 306132	544841 ± 301962	38025 ± 28310	20.5313	14.3285	1.4329		0.984718	1.88964	0.684654
TG (51:2)	3407843 ± 492088	1257175 ± 537665	420852 ± 127945	8.09749	2.98721	2.71071		4593963 ± 2293283	3860407 ± 2100164	251090 ± 222245	18.2961	15.3746	1.19002		1.34806	3.0707	0.596623
TG (51:3)	1376508 ± 225165	2078502 ± 887414	572091 ± 191963	2.4061	3.63317	0.66226		1224225 ± 536258	3334859 ± 1580046	400599 ± 331292	3.05599	8.32468	0.367099		0.88937	1.60445	0.700237
TG (51:4)	206635 ± 48982	941058 ± 386212	201048 ± 70590	1.02779	4.68076	0.219577		143043 ± 43820	781710 ± 327832	191223 ± 131621	0.748043	4.08795	0.182987		0.69225	0.830671	0.951131
TG (52:1)	16095017 ± 3723452	4663272 ± 2329862	708174 ± 205920	22.7275	6.58492	3.45144		16557742 ± 7749577	10050311 ± 6508699	366533 ± 239200	45.1739	27.4199	1.64749		1.02875	2.15521	0.517575
TG (52:2)	148357400 ± 23706730	65434812 ± 28037814	24340429 ± 9755135	6.0951	2.68832	2.26725		172036687 ± 58170016	160711882 ± 76481619	9699278 ± 8510890	17.7371	16.5695	1.07047		1.15961	2.45606	0.398484
TG (52:3)	103144954 ± 20379225	136616068 ± 43258904	46754516 ± 17944402	2.2061	2.92199	0.754999		88088031 ± 34600570	186159020 ± 72031716	24839642 ± 19191183	3.54627	7.49443	0.473187		0.854022	1.36264	0.531278
TG (52:4)	24553745 ± 8641880	116243674 ± 39464240	24806027 ± 10256373	0.98983	4.68611	0.211227		14640862 ± 6281525	101594124 ± 39261118	17549070 ± 12040119	0.834281	5.78915	0.144111		0.596278	0.873976	0.707452
TG (52:5)	2791554 ± 1183004	22535664 ± 9829319	3471878 ± 1672974	0.804047	6.49091	0.123873		1684595 ± 776020	16905042 ± 6761834	2323984 ± 1976949	0.724874	7.27416	0.0996504		0.603461	0.750146	0.669374
TG (52:6)	554403 ± 241084	2826355 ± 1439119	436219 ± 169232	1.27093	6.47921	0.196155		265453 ± 99902	1809241 ± 705651	332331 ± 282268	0.798761	5.44409	0.146721		0.478809	0.640132	0.761844
TG (53:1)	109938 ± 17390	42638 ± 13307	14808 ± 3209	7.42423	2.87939	2.5784		102496 ± 27466	62144 ± 29296	11363 ± 4767	9.02015	5.46898	1.64933		0.932307	1.45748	0.767355
TG (53:2)	1621815 ± 271920	642544 ± 242133	274206 ± 78343	5.91459	2.34329	2.52405		2037152 ± 918119	1642673 ± 861694	132592 ± 115800	15.3641	12.3889	1.24014		1.25609	2.55651	0.483549
TG (53:3)	1452774 ± 234461	1535948 ± 578891	540789 ± 182359	2.6864	2.8402	0.945848		1484038 ± 730467	2657437 ± 1333005	290715 ± 231041	5.10479	9.14104	0.558447		1.02152	1.73016	0.537576
TG (53:4)	514248 ± 82405	1490368 ± 583541	456300 ± 178643	1.127	3.2662	0.345048		360646 ± 140191	1790300 ± 871803	267239 ± 225014	1.34953	6.69925	0.201444		0.701308	1.20125	0.585665
TG (53:5)	144792 ± 39638	705567 ± 351611	169597 ± 66255	0.853742	4.16026	0.205214		85522 ± 26639	650837 ± 319995	124256 ± 104817	0.688273	5.23787	0.131403		0.590654	0.922431	0.732654
TG (53:5) A	38845 ± 9379	219147 ± 80329	86780 ± 27432	0.447626	2.52532	0.177255		22326 ± 6453	188557 ± 64415	70638 ± 52661	0.316062	2.66934	0.118405		0.574746	0.860413	0.813989
TG (54:1)	4797033 ± 835930	1208782 ± 500696	274898 ± 88417	17.4502	4.3972	3.96848		7313694 ± 2876897	2594501 ± 1362253	190426 ± 93667	38.407	13.6247	2.81892		1.52463	2.14638	0.692715
TG (54:2)	20503547 ± 3191011	5660371 ± 2422955	1701197 ± 623683	12.0524	3.32729	3.6223		30621474 ± 14375100	17911407 ± 10771392	719146 ± 483292	42.5803	24.9065	1.70961		1.49347	3.16435	0.422729
TG (54:3)	37953538 ± 5657422	23948231 ± 9197514	10976792 ± 4971143	3.45762	2.18171	1.58482		28159593 ± 9769422	41644925 ± 19370467	3315719 ± 3096274	8.49276	12.5598	0.676183		0.741949	1.73896	0.302066
TG (54:4)	23759300 ± 4648601	37195960 ± 11112051	18487211 ± 8739100	1.28517	2.01198	0.63876		12951774 ± 5315297	43615642 ± 19284878	5991361 ± 6106140	2.16174	7.27976	0.296953		0.545124	1.17259	0.324081
TG (54:5)	7160868 ± 2731107	6237115 ± 2350014	1573938 ± 635876	4.54965	3.96275	1.14811		6126937 ± 3329086	12649981 ± 6661809	703148 ± 465160	8.71358	17.9905	0.484344		0.855614	2.02818	0.446744
TG (54:5)	6670401 ± 2548498	42479416 ± 15859941	12990036 ± 5779296	0.513501	3.27015	0.157027		2717364 ± 1020953	29215964 ± 12771748	5560374 ± 5268417	0.488702	5.25432	0.0930096		0.407376	0.687768	0.428049
TG (54:6)	2085699 ± 1088657	6605443 ± 2426869	1021025 ± 488093	2.04275	6.46942	0.315755		1137654 ± 586255	7740705 ± 3714879	610505 ± 509556	1.86346	12.6792	0.14697		0.545455	1.17187	0.597933
TG (54:6)	1368543 ± 678521	23815696 ± 10684060	4076102 ± 1817921	0.335748	5.84276	0.0574639		440899 ± 118541	10010013 ± 4105902	2444024 ± 2049884	0.180399	4.09571	0.0440458		0.322167	0.420312	0.599598
TG (54:6) A	1035256 ± 423267	2694113 ± 653342	819295 ± 278440	1.26359	3.28833	0.384266		461928 ± 195587	2974619 ± 1035046	587964 ± 337716	0.78564	5.05919	0.15529		0.446197	1.10412	0.717646
TG (54:8)	2067 ± 1252	12536 ± 4415	1703 ± 608	1.21374	7.36113	0.164885		119 ± 335	16849 ± 17845	1803 ± 1311	0.0660011	9.34498	0.00706273		0.0575714	1.34405	1.05872
TG (56:1)	570470 ± 178808	142602 ± 57928	54251 ± 26678	10.5154	2.62856	4.00043		1084340 ± 400957	242968 ± 94076	47642 ± 16645	22.7602	5.09987	4.46289		1.90078	1.70382	0.878177
TG (56:2)	3750113 ± 519809	849238 ± 362565	374896 ± 143385	10.0031	2.26526	4.41586		6310666 ± 2191693	2191972 ± 1088442	191915 ± 105242	32.8826	11.4216	2.87899		1.68279	2.5811	0.511915
TG (56:3)	2357170 ± 1621218	1620092 ± 721913	897553 ± 358380	2.62622	1.80501	1.45496		5910839 ± 3975126	2621809 ± 1968601	332597 ± 215290	17.7718	7.88284	2.25449		2.5076	1.61831	0.37056
TG (56:4)	3769728 ± 452162	4138889 ± 1797224	2108054 ± 879808	1.78825	1.96337	0.910807		2856640 ± 1086116	6553047 ± 3361348	576409 ± 468659	4.95593	11.3687	0.435925		0.757784	1.58329	0.273432
TG (56:5)	2407216 ± 615874	4539855 ± 2087772	1616100 ± 748006	1.48952	2.80914	0.530241		2079120 ± 1087220	5718444 ± 3043046	516148 ± 383221	4.02815	11.0791	0.363581		0.863703	1.25961	0.319379
TG (56:6)	7005212 ± 2327008	8889519 ± 3655495	2397132 ± 1039254	2.92233	3.7084	0.78803		2788323 ± 1338917	11733338 ± 6029306	970983 ± 729435	2.87165	12.084	0.237641		0.398035	1.31991	0.40506
TG (56:7)	2166912 ± 1081863	11618997 ± 4176071	2679822 ± 1165257	0.808603	4.33573	0.186497		629202 ± 211025	7840178 ± 3670644	1410583 ± 977916	0.446058	5.55811	0.0802535		0.290368	0.674772	0.526372
TG (56:7) B	4563205 ± 2170807	7690513 ± 3099523	3310595 ± 1551255	1.37836	2.323	0.593355		1718562 ± 795559	9819020 ± 5257073	1642286 ± 1464616	1.04645	5.97887	0.175024		0.376613	1.27677	0.49607
TG (56:8)	173241 ± 74201	1358179 ± 386799	461818 ± 172862	0.375128	2.94094	0.127554		52021 ± 14352	737797 ± 280771	270642 ± 158995	0.192213	2.7261	0.0705086		0.300281	0.543225	0.586036
TG (56:8)	2329588 ± 1335120	13615819 ± 4324149	6401155 ± 2570071	0.363932	2.12709	0.171094		719085 ± 302726	10884100 ± 4720950	5259521 ± 3229702	0.136721	2.06941	0.0660675		0.308675	0.799372	0.821652
TG (58:1)	197794 ± 56367	69931 ± 17012	48008 ± 16965	4.12002	1.45665	2.82842		459930 ± 168655	119665 ± 35390	50401 ± 13500	9.12541	2.37426	3.84348		2.3253	1.71119	1.04985
TG (58:10)	129807 ± 71350	2428289 ± 883493	1301561 ± 547803	0.0997318	1.86567	0.0534562		38406 ± 11158	863081 ± 515348	731057 ± 318908	0.0525349	1.18059	0.0444987		0.29587	0.355428	0.561677
TG (58:2)	719651 ± 190778	193524 ± 74194	143953 ± 61977	4.99921	1.34436	3.71867		1209712 ± 413407	373353 ± 129292	100024 ± 31796	12.0942	3.73263	3.24013		1.68097	1.92923	0.694838
TG (58:3)	839270 ± 187591	234877 ± 102682	189692 ± 64619	4.42438	1.2382	3.57323		1304527 ± 433630	588539 ± 262770	100704 ± 40151	12.9541	5.84425	2.21655		1.55436	2.50573	0.530882
TG (58:4) A	418365 ± 63191	295734 ± 141159	205517 ± 78352	2.03567	1.43898	1.41467		429239 ± 124979	602408 ± 306322	88313 ± 44471	4.86043	6.82128	0.712539		1.02599	2.03699	0.429711
TG (58:6)	877715 ± 321120	779506 ± 220434	352459 ± 103945	2.49026	2.21162	1.12599		554457 ± 162225	980079 ± 518214	111544 ± 44208	4.97075	8.78648	0.565727		0.631705	1.25731	0.316474
TG (58:8)	1331815 ± 522375	2149788 ± 851068	2173652 ± 1031635	0.612708	0.989021	0.61951		343027 ± 112050	2067487 ± 1243212	597998 ± 429240	0.573626	3.45735	0.165915		0.257564	0.961717	0.275112
TG (58:8) B	119334 ± 25520	714631 ± 235094	415441 ± 147719	0.287247	1.72017	0.166987		58082 ± 21702	315391 ± 126235	145923 ± 83892	0.398032	2.16135	0.184159		0.486718	0.441334	0.351248
TG (58:9)	49760 ± 22053	500674 ± 182729	184698 ± 68428	0.269413	2.71077	0.099386		20726 ± 6498	185400 ± 71099	91978 ± 40422	0.225336	2.0157	0.111791		0.416519	0.370301	0.497991
TG (58:9)	562269 ± 203978	3651216 ± 941444	3022076 ± 1420791	0.186054	1.20818	0.153995		138854 ± 48887	2651215 ± 1666980	1233052 ± 835081	0.11261	2.15012	0.0523737		0.246953	0.726118	0.408015
TG (60:2)	140974 ± 39418	56747 ± 14121	60729 ± 19157	2.32136	0.93443	2.48425		265774 ± 98847	97708 ± 31023	55133 ± 10451	4.8206	1.77222	2.72008		1.88527	1.72182	0.907853
Unknown_0.499_215.034	1644 ± 219	2767 ± 478	2242 ± 377	0.733274	1.23417	0.594145		2199 ± 1078	2946 ± 939	4129 ± 695	0.532574	0.71349	0.746436		1.33759	1.06469	1.84166
Unknown_0.503_155.875	1136 ± 80	1390 ± 151	1598 ± 272	0.710889	0.869837	0.817266		1287 ± 356	1167 ± 108	2002 ± 269	0.642857	0.582917	1.10283		1.13292	0.839568	1.25282
Unknown_0.503_217.032	233 ± 52	95 ± 18	162 ± 26	1.43827	0.58642	2.45263		1065 ± 480	189 ± 43	346 ± 92	3.07803	0.546243	5.63492		4.57082	1.98947	2.1358
Unknown_0.506_291.072	813 ± 79	870 ± 133	1765 ± 290	0.460623	0.492918	0.934483		1046 ± 215	1047 ± 107	1653 ± 220	0.632789	0.633394	0.999045		1.28659	1.20345	0.936544
Unknown_0.513_367.106	4814 ± 394	3101 ± 292	4305 ± 359	1.11823	0.720325	1.5524		4453 ± 766	3104 ± 368	4026 ± 397	1.10606	0.770989	1.4346		0.92501	1.00097	0.935192
Unknown_0.519_179.056	2094 ± 355	2077 ± 429	2115 ± 383	0.990071	0.982033	1.00818		2167 ± 537	2863 ± 392	2098 ± 351	1.03289	1.36463	0.756898		1.03486	1.37843	0.991962
Unknown_0.52_159.028	624 ± 87	442 ± 109	526 ± 130	1.18631	0.840304	1.41176		1199 ± 268	1183 ± 226	876 ± 168	1.36872	1.35046	1.01352		1.92147	2.67647	1.6654
Unknown_0.52_225.063	3986 ± 438	4071 ± 699	4469 ± 484	0.891922	0.910942	0.979121		3507 ± 724	4201 ± 420	4690 ± 659	0.747761	0.895736	0.834801		0.879829	1.03193	1.04945
Unknown_0.521_307.046	1736 ± 286	2017 ± 271	1796 ± 426	0.966592	1.12305	0.860684		1995 ± 423	3032 ± 349	2226 ± 411	0.896226	1.36208	0.657982		1.14919	1.50322	1.23942
Unknown_0.522_126.019	68 ± 15	68 ± 15	2348 ± 419	0.0289608	0.0289608	1		75 ± 16	71 ± 34	2527 ± 380	0.0296795	0.0280966	1.05634		1.10294	1.04412	1.07624
Unknown_0.522_137.048	903 ± 219	1229 ± 294	1296 ± 322	0.696759	0.948302	0.734744		1398 ± 507	1044 ± 218	1380 ± 229	1.01304	0.756522	1.33908		1.54817	0.849471	1.06481
Unknown_0.523_120.099	736 ± 180	1300 ± 448	1486 ± 401	0.495289	0.874832	0.566154		892 ± 369	704 ± 187	1563 ± 256	0.570697	0.450416	1.26705		1.21196	0.541538	1.05182
Unknown_0.523_156.042	492 ± 62	527 ± 118	568 ± 103	0.866197	0.927817	0.933586		557 ± 147	399 ± 53	608 ± 72	0.916118	0.65625	1.39599		1.13211	0.757116	1.07042
Unknown_0.523_289.07	700 ± 141	672 ± 162	949 ± 243	0.737619	0.708114	1.04167		853 ± 296	399 ± 70	919 ± 125	0.928183	0.434168	2.13784		1.21857	0.59375	0.968388
Unknown_0.525_243.064	712 ± 209	659 ± 224	1248 ± 446	0.570513	0.528045	1.08042		857 ± 343	811 ± 145	2538 ± 636	0.337667	0.319543	1.05672		1.20365	1.23065	2.03365
Unknown_0.525_351.108	794 ± 115	356 ± 83	55 ± 18	14.4364	6.47273	2.23034		728 ± 277	249 ± 56	41 ± 20	17.7561	6.07317	2.92369		0.916877	0.699438	0.745455
Unknown_0.527_104.107	1161 ± 312	1234 ± 215	1100 ± 221	1.05545	1.12182	0.940843		2012 ± 608	2322 ± 700	2368 ± 528	0.849662	0.980574	0.866494		1.73299	1.88169	2.15273
Unknown_0.527_124.008	562 ± 119	817 ± 139	1336 ± 182	0.420659	0.611527	0.687882		401 ± 111	548 ± 175	1630 ± 248	0.246012	0.336196	0.731752		0.713523	0.670747	1.22006
Unknown_0.528_304.047	1084 ± 124	1169 ± 149	1410 ± 208	0.768794	0.829078	0.927288		981 ± 227	1164 ± 155	1471 ± 232	0.666893	0.791298	0.842784		0.904982	0.995723	1.04326
Unknown_0.529_306.059	568 ± 151	415 ± 96	768 ± 85	0.739583	0.540365	1.36867		591 ± 171	584 ± 125	1233 ± 106	0.479319	0.473642	1.01199		1.04049	1.40723	1.60547
Unknown_0.53_319.081	928 ± 160	969 ± 126	772 ± 174	1.20207	1.25518	0.957688		699 ± 88	1035 ± 241	705 ± 117	0.991489	1.46809	0.675362		0.753233	1.06811	0.913212
Unknown_0.531_148.111	920 ± 105	1048 ± 105	1088 ± 159	0.845588	0.963235	0.877863		942 ± 168	989 ± 146	1165 ± 177	0.808584	0.848927	0.952477		1.02391	0.943702	1.07077
Unknown_0.531_175.001	2292 ± 682	2806 ± 633	2405 ± 614	0.953015	1.16674	0.816821		2023 ± 643	2398 ± 496	3033 ± 731	0.666996	0.790636	0.84362		0.882635	0.854597	1.26112
Unknown_0.533_132.102	1599 ± 431	1561 ± 225	1889 ± 522	0.84648	0.826363	1.02434		1708 ± 430	2228 ± 390	1759 ± 188	0.971006	1.26663	0.766607		1.06817	1.42729	0.931181
Unknown_0.533_162.111	1550 ± 339	1900 ± 375	2005 ± 690	0.773067	0.947631	0.815789		1554 ± 405	1725 ± 252	2229 ± 428	0.697174	0.77389	0.90087		1.00258	0.907895	1.11172
Unknown_0.533_331.012	911 ± 278	1363 ± 390	1164 ± 399	0.782646	1.17096	0.668379		1111 ± 366	1201 ± 318	2558 ± 692	0.434324	0.469507	0.925062		1.21954	0.881145	2.19759
Unknown_0.534_183.042	4447 ± 440	4619 ± 834	4657 ± 687	0.954907	0.99184	0.962763		3678 ± 779	4633 ± 390	5025 ± 943	0.73194	0.92199	0.79387		0.827074	1.00303	1.07902
Unknown_0.534_281.027	52804 ± 6822	69524 ± 9736	112255 ± 15141	0.470393	0.61934	0.759508		46729 ± 12210	52905 ± 9825	112713 ± 11948	0.414584	0.469378	0.883262		0.884952	0.76096	1.00408
Unknown_0.536_151.027	949 ± 131	854 ± 205	761 ± 154	1.24704	1.12221	1.11124		832 ± 244	1010 ± 149	872 ± 244	0.954128	1.15826	0.823762		0.876712	1.18267	1.14586
Unknown_0.536_280.533	5951 ± 1015	11004 ± 1445	12620 ± 1406	0.471553	0.871949	0.540803		4552 ± 1649	6877 ± 1997	14244 ± 2163	0.319573	0.4828	0.661917		0.764913	0.624955	1.12868
Unknown_0.536_341.034	1228 ± 158	886 ± 221	1109 ± 215	1.1073	0.798918	1.386		1628 ± 371	1714 ± 250	1395 ± 228	1.16703	1.22867	0.949825		1.32573	1.93454	1.25789
Unknown_0.538_189.054	1647 ± 147	1823 ± 196	1819 ± 303	0.905443	1.0022	0.903456		1449 ± 328	1985 ± 229	2488 ± 319	0.582395	0.79783	0.729975		0.879781	1.08886	1.36778
Unknown_0.538_298.985	1216 ± 130	933 ± 74	1159 ± 183	1.04918	0.805004	1.30332		1082 ± 276	956 ± 92	1148 ± 142	0.942509	0.832753	1.1318		0.889803	1.02465	0.990509
Unknown_0.542_123.056	3666 ± 233	4207 ± 597	4157 ± 458	0.881886	1.01203	0.871405		3619 ± 800	4562 ± 458	5106 ± 737	0.708774	0.893459	0.793292		0.987179	1.08438	1.22829
Unknown_0.55_261.029	1537 ± 114	717 ± 86	967 ± 113	1.58945	0.741468	2.14365		2046 ± 505	928 ± 112	1205 ± 137	1.69793	0.770124	2.20474		1.33116	1.29428	1.24612
Unknown_0.591_279.203	2627 ± 292	1481 ± 170	2201 ± 353	1.19355	0.672876	1.7738		3299 ± 737	1532 ± 299	2873 ± 341	1.14828	0.533241	2.15339		1.25581	1.03444	1.30532
Unknown_0.738_498.93	498 ± 93	933 ± 190	1491 ± 252	0.334004	0.625755	0.533762		274 ± 86	396 ± 125	1308 ± 173	0.20948	0.302752	0.691919		0.550201	0.424437	0.877264
Unknown_0.815_649.125	705 ± 88	710 ± 88	1626 ± 307	0.433579	0.436654	0.992958		713 ± 101	793 ± 138	1523 ± 167	0.468155	0.520683	0.899117		1.01135	1.1169	0.936654
Unknown_0.825_240.231	1998 ± 336	2195 ± 346	2104 ± 297	0.94962	1.04325	0.910251		1511 ± 430	1522 ± 475	2581 ± 200	0.585432	0.589694	0.992773		0.756256	0.693394	1.22671
Unknown_0.827_301.285	764 ± 80	1073 ± 129	1229 ± 147	0.621644	0.873068	0.712022		816 ± 276	788 ± 133	1913 ± 302	0.426555	0.411918	1.03553		1.06806	0.73439	1.55655
Unknown_0.836_372.242	5115 ± 526	9407 ± 1313	19151 ± 3710	0.267088	0.491202	0.543744		8573 ± 2348	9769 ± 1448	15419 ± 1757	0.556002	0.633569	0.877572		1.67605	1.03848	0.805128
Unknown_0.85_473.695	480 ± 38	705 ± 76	814 ± 99	0.589681	0.866093	0.680851		376 ± 120	490 ± 87	925 ± 142	0.406486	0.52973	0.767347		0.783333	0.695035	1.13636
Unknown_1.109_304.299	1190 ± 199	1298 ± 205	1679 ± 226	0.708755	0.773079	0.916795		1653 ± 616	1223 ± 256	1777 ± 220	0.930219	0.688239	1.35159		1.38908	0.942219	1.05837
Unknown_1.124_459.355	1851 ± 156	2217 ± 491	1301 ± 131	1.42275	1.70407	0.834912		2240 ± 1067	1674 ± 400	1679 ± 247	1.33413	0.997022	1.33811		1.21016	0.755074	1.29055
Unknown_1.144_372.312	905 ± 155	1068 ± 171	1009 ± 133	0.896928	1.05847	0.847378		1197 ± 474	982 ± 113	1112 ± 172	1.07644	0.883094	1.21894		1.32265	0.919476	1.10208
Unknown_1.145_329.316	4813 ± 1210	5539 ± 1352	5829 ± 1833	0.825699	0.950249	0.868929		3471 ± 804	2743 ± 304	3721 ± 469	0.932814	0.737167	1.2654		0.721172	0.495216	0.63836
Unknown_1.178_612.33	442034 ± 90700	810317 ± 227226	435256 ± 99505	1.01557	1.8617	0.545507		619003 ± 170489	1239513 ± 370246	361041 ± 135796	1.7145	3.43316	0.499392		1.40035	1.52966	0.829491
Unknown_1.203_526.294	11400 ± 3280	44536 ± 8510	41779 ± 5373	0.272864	1.06599	0.255973		17859 ± 9138	35228 ± 17277	63961 ± 9543	0.279217	0.550773	0.506955		1.56658	0.791001	1.53094
Unknown_1.221_566.322	82570 ± 13125	75654 ± 19232	76223 ± 13159	1.08327	0.992535	1.09142		76723 ± 22518	88405 ± 9407	80310 ± 20713	0.955336	1.1008	0.867858		0.929187	1.16854	1.05362
Unknown_1.224_104.107	1571 ± 139	2275 ± 225	3858 ± 1208	0.407206	0.589684	0.690549		4331 ± 1034	3128 ± 593	4900 ± 718	0.883878	0.638367	1.38459		2.75684	1.37495	1.27009
Unknown_1.226_588.33	4276 ± 1249	7747 ± 1553	12062 ± 2642	0.354502	0.642265	0.551956		9919 ± 1667	14188 ± 3338	26549 ± 4217	0.373611	0.534408	0.699112		2.31969	1.83142	2.20104
Unknown_1.229_184.075	30761 ± 3330	33190 ± 5690	30322 ± 2303	1.01448	1.09458	0.926815		31358 ± 6129	30471 ± 3398	45116 ± 8438	0.695053	0.675392	1.02911		1.01941	0.918078	1.4879
Unknown_1.25_502.297	3846 ± 1832	3651 ± 989	3107 ± 1518	1.23785	1.17509	1.05341		3628 ± 2254	4475 ± 2376	4355 ± 1017	0.833065	1.02755	0.810726		0.943318	1.22569	1.40167
Unknown_1.273_398.325	5467 ± 847	4741 ± 1277	1653 ± 166	3.30732	2.86812	1.15313		7614 ± 3646	8535 ± 3159	1603 ± 211	4.74984	5.32439	0.892091		1.39272	1.80025	0.969752
Unknown_1.321_105.11	48444 ± 9537	56444 ± 12531	48325 ± 8564	1.00246	1.16801	0.858267		45463 ± 15031	73158 ± 9248	56205 ± 15970	0.808878	1.30163	0.621436		0.938465	1.29612	1.16306
Unknown_1.336_442.352	16768 ± 2348	3459 ± 917	10286 ± 1060	1.63018	0.336282	4.84764		15177 ± 3175	2888 ± 752	5761 ± 1137	2.63444	0.501302	5.25519		0.905117	0.834923	0.560082
Unknown_1.389_448.342	2983 ± 205	3763 ± 601	4501 ± 557	0.662742	0.836036	0.792719		3699 ± 864	3338 ± 551	6711 ± 932	0.551185	0.497392	1.10815		1.24003	0.887058	1.491
Unknown_1.398_300.289	56794 ± 5839	0 ± 0	59482 ± 18782	0.95481	0	#DIV/0!		42977 ± 7316	0 ± 0	27707 ± 31880	1.55112	0	#DIV/0!		0.756717	#DIV/0!	0.465805
Unknown_1.425_487.143	56794 ± 5839	64187 ± 8104	79841 ± 9835	0.711339	0.803935	0.884821		45280 ± 4198	51000 ± 6429	84492 ± 9523	0.535909	0.603607	0.887843		0.797267	0.794553	1.05825
Unknown_1.428_460.177	3918 ± 470	3900 ± 579	4379 ± 858	0.894725	0.890614	1.00462		3042 ± 857	4112 ± 519	4473 ± 961	0.68008	0.919294	0.739786		0.776417	1.05436	1.02147
Unknown_1.429_507.239	3923 ± 1032	574 ± 1111	659 ± 1252	5.95296	0.871017	6.83449		2965 ± 2767	2715 ± 2363	0 ± 0	#DIV/0!	#DIV/0!	1.09208		0.755799	4.72997	0
Unknown_1.479_394.331	10223 ± 1372	7687 ± 1981	9162 ± 2008	1.1158	0.839009	1.32991		11125 ± 2840	13700 ± 2063	10093 ± 2283	1.10225	1.35738	0.812044		1.08823	1.78223	1.10162
Unknown_1.502_475.212	9137 ± 1724	10484 ± 1654	26788 ± 4410	0.341086	0.391369	0.871519		7982 ± 1723	8419 ± 2127	25545 ± 2858	0.312468	0.329575	0.948094		0.873591	0.803033	0.953599
Unknown_1.505_428.15	478576 ± 76427	559311 ± 116143	479966 ± 80314	0.997104	1.16531	0.855653		480102 ± 121613	718417 ± 74955	558675 ± 116334	0.859358	1.28593	0.668278		1.00319	1.28447	1.16399
Unknown_1.587_104.107	7507 ± 1121	8001 ± 1411	7644 ± 1422	0.982077	1.0467	0.938258		7347 ± 1931	10751 ± 1409	8840 ± 1808	0.831109	1.21618	0.683378		0.978687	1.34371	1.15646
Unknown_1.59_105.11	487 ± 108	838 ± 94	1097 ± 103	0.443938	0.763902	0.581146		540 ± 172	711 ± 96	1132 ± 200	0.477032	0.628092	0.759494		1.10883	0.848449	1.03191
Unknown_1.591_1013.654	2329 ± 1116	3043 ± 1055	2857 ± 1132	0.815191	1.0651	0.765363		2835 ± 1840	2778 ± 596	4707 ± 2988	0.602294	0.590185	1.02052		1.21726	0.912915	1.64753
Unknown_1.591_534.297	16035 ± 2106	22670 ± 3871	21695 ± 2861	0.73911	1.04494	0.707322		10654 ± 2779	18474 ± 3682	24322 ± 5000	0.43804	0.759559	0.576702		0.664422	0.81491	1.12109
Unknown_1.591_554.393	65653 ± 12688	55151 ± 17790	45454 ± 10409	1.44438	1.21334	1.19042		57236 ± 23523	71414 ± 12493	51001 ± 17052	1.12225	1.40025	0.801467		0.871796	1.29488	1.12204
Unknown_1.591_586.31	12386 ± 2124	8192 ± 5601	6803 ± 5796	1.82067	1.20417	1.51196		10390 ± 3243	12856 ± 1743	5606 ± 6149	1.85337	2.29326	0.808183		0.83885	1.56934	0.824048
Unknown_1.594_184.075	47138 ± 2685	18352 ± 2443	35792 ± 2098	1.317	0.51274	2.56855		41271 ± 8108	15980 ± 3072	26023 ± 2942	1.58594	0.614072	2.58267		0.875536	0.87075	0.727062
Unknown_1.594_480.309	336274 ± 45802	647045 ± 68185	723359 ± 77012	0.464878	0.894501	0.519707		251042 ± 81730	409294 ± 117326	832390 ± 80287	0.301592	0.491709	0.613354		0.74654	0.632559	1.15073
Unknown_1.595_608.318	16455 ± 1309	9801 ± 1356	13137 ± 3058	1.25257	0.746061	1.67891		20804 ± 3657	12549 ± 1596	13677 ± 1028	1.52109	0.917526	1.65782		1.2643	1.28038	1.04111
Unknown_1.616_544.339	117484 ± 13677	227498 ± 40283	170974 ± 41785	0.687145	1.3306	0.516418		164837 ± 63129	228392 ± 102643	339559 ± 37633	0.485444	0.672614	0.721728		1.40306	1.00393	1.98603
Unknown_1.621_523.359	667365 ± 201015	845429 ± 172020	725253 ± 206374	0.920182	1.1657	0.78938		628749 ± 171177	677950 ± 148917	934371 ± 203937	0.672912	0.725568	0.927427		0.942137	0.801901	1.28834
Unknown_1.633_454.293	288103 ± 90017	360069 ± 69562	311573 ± 93127	0.924673	1.15565	0.800133		271766 ± 77195	288184 ± 65405	400438 ± 85939	0.678672	0.719672	0.943029		0.943295	0.800358	1.28521
Unknown_1.685_424.346	29120 ± 2094	43065 ± 6342	36133 ± 5450	0.805911	1.19185	0.676187		29810 ± 7148	47669 ± 5958	51134 ± 9160	0.582978	0.932237	0.625354		1.0237	1.10691	1.41516
Unknown_1.737_524.362	100091 ± 12651	94461 ± 22380	100961 ± 17090	0.991383	0.935619	1.0596		85408 ± 27473	103513 ± 14123	98010 ± 26908	0.871421	1.05615	0.825094		0.853303	1.09583	0.970771
Unknown_1.759_284.331	40966 ± 6210	41258 ± 10198	37751 ± 7341	1.08516	1.0929	0.992923		29949 ± 8367	44448 ± 4780	41496 ± 11132	0.721732	1.07114	0.673799		0.73107	1.07732	1.0992
Unknown_1.767_374.328	52303 ± 5040	31985 ± 4306	34856 ± 3927	1.50055	0.917633	1.63524		55984 ± 12276	27656 ± 4157	37155 ± 5599	1.50677	0.744341	2.0243		1.07038	0.864655	1.06596
Unknown_1.787_480.31	11539 ± 3477	4532 ± 956	8332 ± 1987	1.3849	0.543927	2.54612		16802 ± 6365	6537 ± 1851	10893 ± 2824	1.54246	0.60011	2.57029		1.45611	1.44241	1.30737
Unknown_1.794_478.294	15158 ± 1751	13648 ± 3143	14843 ± 2432	1.02122	0.919491	1.11064		13042 ± 3693	15432 ± 2081	14845 ± 3282	0.878545	1.03954	0.845127		0.860404	1.13072	1.00013
Unknown_1.859_298.347	5673 ± 734	3029 ± 622	2951 ± 402	1.9224	1.02643	1.8729		4154 ± 1253	1668 ± 325	1311 ± 1101	3.16857	1.27231	2.49041		0.73224	0.550677	0.444256
Unknown_10.001_941.7	5226 ± 874	10287 ± 1427	6076 ± 898	0.860105	1.69305	0.50802		6517 ± 2265	9749 ± 3180	10293 ± 1936	0.633149	0.947149	0.668479		1.24703	0.947701	1.69404
Unknown_10.002_892.689	9779 ± 2714	26301 ± 7379	29322 ± 7990	0.333504	0.896972	0.371811		14499 ± 6447	23136 ± 5335	61821 ± 18044	0.234532	0.374242	0.626686		1.48267	0.879662	2.10835
Unknown_10.005_924.786	95338 ± 14138	92216 ± 15233	96146 ± 14300	0.991596	0.959125	1.03386		86429 ± 28139	99783 ± 9791	104830 ± 23827	0.824468	0.951855	0.86617		0.906554	1.08206	1.09032
Unknown_10.009_947.786	58443 ± 9015	44610 ± 11982	50598 ± 11743	1.15505	0.881655	1.31009		64263 ± 19127	83430 ± 10803	53544 ± 15900	1.20019	1.55816	0.770262		1.09958	1.87021	1.05822
Unknown_10.01_647.501	10740 ± 1538	6869 ± 1351	9856 ± 1745	1.08969	0.696936	1.56355		8998 ± 2242	7016 ± 1102	8931 ± 1832	1.0075	0.785578	1.2825		0.837803	1.0214	0.906149
Unknown_10.018_987.812	31373 ± 7144	29304 ± 12042	24611 ± 8334	1.27476	1.19069	1.0706		30869 ± 13333	46813 ± 8332	25557 ± 10110	1.20785	1.83171	0.659411		0.983935	1.5975	1.03844
Unknown_10.026_973.799	37651 ± 6527	12859 ± 2498	20836 ± 3808	1.80702	0.617153	2.92799		58522 ± 13546	16292 ± 3111	28509 ± 4318	2.05276	0.571469	3.59207		1.55433	1.26697	1.36826
Unknown_10.029_967.716	7904 ± 930	6941 ± 1801	7446 ± 1101	1.06151	0.932178	1.13874		6692 ± 1810	7882 ± 995	7613 ± 1623	0.879023	1.03533	0.849023		0.84666	1.13557	1.02243
Unknown_10.034_853.672	10476 ± 2160	2897 ± 1798	3920 ± 2487	2.67245	0.739031	3.61615		35692 ± 4995	4884 ± 1427	6350 ± 2619	5.62079	0.769134	7.30794		3.40703	1.68588	1.6199
Unknown_10.043_954.754	799264 ± 85585	161500 ± 72012	33234 ± 9055	24.0496	4.85948	4.949		980968 ± 328926	478069 ± 251954	17604 ± 14041	55.7242	27.1568	2.05194		1.22734	2.96018	0.529699
Unknown_10.053_993.73	125252 ± 72076	435077 ± 119309	235767 ± 92186	0.531253	1.84537	0.287885		42362 ± 15900	481732 ± 247913	125749 ± 72363	0.336877	3.8309	0.0879369		0.338214	1.10723	0.533361
Unknown_10.062_978.763	49707 ± 26172	289310 ± 90262	167149 ± 61029	0.297381	1.73085	0.171812		15855 ± 4995	244884 ± 145245	88983 ± 41904	0.17818	2.75203	0.0647449		0.318969	0.846442	0.532357
Unknown_10.071_866.678	1352972 ± 217314	156776 ± 50295	12672 ± 2202	106.769	12.3718	8.62997		1619528 ± 376774	178395 ± 69074	14436 ± 4873	112.187	12.3576	9.07833		1.19702	1.1379	1.1392
Unknown_10.074_977.76	705886 ± 284719	1285356 ± 474121	436015 ± 178942	1.61895	2.94796	0.549175		305498 ± 101903	1189766 ± 635824	125041 ± 90114	2.44318	9.51501	0.256771		0.432787	0.925631	0.286781
Unknown_10.085_862.236	546056 ± 104949	136059 ± 60523	87648 ± 33899	6.2301	1.55233	4.01338		888349 ± 296709	357140 ± 167345	43948 ± 18261	20.2136	8.12642	2.4874		1.62685	2.62489	0.501415
Unknown_10.087_879.688	776913 ± 77257	540326 ± 183175	399012 ± 130660	1.94709	1.35416	1.43786		691180 ± 172620	765653 ± 243655	173017 ± 91004	3.99487	4.42531	0.902733		0.889649	1.41702	0.433614
Unknown_10.10_923.785	2133012 ± 317045	1011520 ± 161091	30885 ± 6251	69.063	32.7512	2.10872		1992243 ± 353982	1062871 ± 331024	27261 ± 17001	73.0803	38.9887	1.8744		0.934005	1.05077	0.882661
Unknown_10.101_735.548	1446787 ± 290761	694564 ± 222789	17185 ± 3411	84.1889	40.4169	2.08301		1304210 ± 250411	568720 ± 197703	19183 ± 9465	67.9878	29.6471	2.29324		0.901453	0.818816	1.11626
Unknown_10.109_865.688	2691095 ± 349911	2733865 ± 1172439	1296929 ± 592733	2.07497	2.10795	0.984355		1896649 ± 668165	4294601 ± 2190855	351221 ± 326763	5.40016	12.2276	0.441636		0.704787	1.57089	0.27081
Unknown_10.113_905.706	2514788 ± 398216	2810864 ± 558405	1967776 ± 565478	1.27798	1.42845	0.894667		2178177 ± 535639	3007137 ± 229879	1209807 ± 844165	1.80043	2.48563	0.724336		0.866147	1.06983	0.614809
Unknown_10.123_918.704	1293504 ± 265410	2050437 ± 464675	430718 ± 120687	3.00313	4.76051	0.630843		893640 ± 255997	2018776 ± 480392	278077 ± 202180	3.21364	7.25977	0.442664		0.690868	0.984559	0.645613
Unknown_10.131_773.663	4439529 ± 572552	4548211 ± 813922	4192094 ± 611501	1.05902	1.08495	0.976104		3981054 ± 873604	4971020 ± 497786	3696904 ± 1029734	1.07686	1.34464	0.800853		0.896729	1.09296	0.881875
Unknown_10.132_1456.012	592849 ± 189525	2939512 ± 1124445	41689 ± 12986	14.2208	70.5105	0.201683		299285 ± 60593	1162168 ± 408969	33673 ± 24211	8.88798	34.5133	0.257523		0.504825	0.395361	0.807719
Unknown_10.142_1550.353	1609852 ± 294458	912226 ± 257789	269717 ± 61554	5.96867	3.38216	1.76475		1331242 ± 330486	1093030 ± 439028	174611 ± 89280	7.62404	6.2598	1.21794		0.826934	1.1982	0.647386
Unknown_10.145_917.7	2963677 ± 271785	929538 ± 154612	205642 ± 38857	14.4118	4.52018	3.18833		2873166 ± 633668	1458676 ± 419940	120061 ± 97871	23.9309	12.1495	1.96971		0.96946	1.56925	0.583835
Unknown_10.146_809.736	3606313 ± 506443	3058281 ± 642575	1526345 ± 326704	2.36271	2.00366	1.1792		3200916 ± 742864	3802887 ± 668274	913933 ± 581505	3.50235	4.16101	0.841707		0.887587	1.24347	0.598772
Unknown_10.147_1679.418	440174 ± 90299	716183 ± 246116	233348 ± 96824	1.88634	3.06916	0.614611		310295 ± 128192	903862 ± 379763	104414 ± 91016	2.97178	8.65652	0.343299		0.704937	1.26205	0.44746
Unknown_10.15_768.708	59453 ± 35690	325363 ± 98542	235508 ± 107745	0.252446	1.38154	0.182728		15906 ± 6405	220016 ± 119395	88179 ± 54558	0.180383	2.49511	0.0722947		0.267539	0.676217	0.37442
Unknown_10.157_1576.368	4072165 ± 421316	3580642 ± 745997	2893434 ± 630136	1.40738	1.23751	1.13727		3926858 ± 864107	4461032 ± 533621	1923184 ± 906834	2.04185	2.31961	0.880258		0.964317	1.24587	0.664672
Unknown_10.157_815.653	62981 ± 9560	63643 ± 24733	29505 ± 5109	2.13459	2.15702	0.989598		73127 ± 20151	128038 ± 81584	21254 ± 6025	3.44062	6.02418	0.571135		1.1611	2.01182	0.720352
Unknown_10.163_495.441	1118845 ± 981072	704446 ± 394821	622209 ± 193578	1.79818	1.13217	1.58826		1092727 ± 1077808	830918 ± 753682	301296 ± 136144	3.62676	2.75781	1.31508		0.976656	1.17953	0.484236
Unknown_10.164_908.768	2197406 ± 239369	1197012 ± 308068	670314 ± 185520	3.27817	1.78575	1.83574		2582976 ± 657972	2147739 ± 769907	347885 ± 188307	7.4248	6.1737	1.20265		1.17547	1.79425	0.518988
Unknown_10.167_625.517	3265288 ± 557231	4943596 ± 820280	3670770 ± 685740	0.889538	1.34675	0.660509		2418238 ± 647122	5322013 ± 500497	3547656 ± 921310	0.681644	1.50015	0.454384		0.740589	1.07655	0.966461
Unknown_10.173_949.799	4036852 ± 620321	1082386 ± 483288	427723 ± 180472	9.43801	2.53058	3.72959		4861978 ± 2341972	3458977 ± 2038610	139112 ± 93059	34.9501	24.8647	1.40561		1.2044	3.1957	0.325239
Unknown_10.174_835.751	335286 ± 39087	88238 ± 31604	24986 ± 5389	13.419	3.5315	3.79979		372461 ± 106615	152803 ± 66352	21346 ± 8556	17.4487	7.15839	2.43752		1.11088	1.73171	0.854318
Unknown_10.174_943.715	1700696 ± 245241	611168 ± 278075	188769 ± 76338	9.0094	3.23765	2.7827		2174949 ± 789365	1814788 ± 955249	78569 ± 72478	27.682	23.098	1.19846		1.27886	2.96938	0.416218
Unknown_10.174_972.798	976476 ± 142667	381978 ± 169454	148745 ± 65555	6.56477	2.56801	2.55637		1019693 ± 391571	1015979 ± 519514	50712 ± 44087	20.1075	20.0343	1.00366		1.04426	2.65978	0.340932
Unknown_10.178_937.796	1911 ± 381	1840 ± 614	1704 ± 618	1.12148	1.07981	1.03859		1796 ± 865	1063 ± 333	2395 ± 623	0.749896	0.443841	1.68956		0.939822	0.577717	1.40552
Unknown_10.18_521.457	560 ± 192	469 ± 112	665 ± 189	0.842105	0.705263	1.19403		649 ± 189	556 ± 350	1141 ± 422	0.568799	0.487292	1.16727		1.15893	1.1855	1.71579
Unknown_10.182_1603.387	677 ± 120	603 ± 209	571 ± 197	1.18564	1.05604	1.12272		682 ± 338	411 ± 143	843 ± 168	0.809015	0.487544	1.65937		1.00739	0.681592	1.47636
Unknown_10.187_925.054	2681 ± 1031	3529 ± 1017	3329 ± 1371	0.805347	1.06008	0.759705		2467 ± 880	1802 ± 490	4709 ± 1185	0.52389	0.382671	1.36903		0.920179	0.510626	1.41454
Unknown_10.188_965.815	1325 ± 314	1416 ± 814	1115 ± 649	1.18834	1.26996	0.935734		1353 ± 724	530 ± 259	2093 ± 1268	0.646441	0.253225	2.55283		1.02113	0.374294	1.87713
Unknown_10.192_963.812	3183 ± 430	3247 ± 870	2780 ± 915	1.14496	1.16799	0.980289		2968 ± 1163	1884 ± 529	4220 ± 1281	0.703318	0.446445	1.57537		0.932454	0.580228	1.51799
Unknown_10.197_822.994	3854 ± 583	4457 ± 1098	3953 ± 1551	0.974956	1.1275	0.864707		3411 ± 1166	2340 ± 375	4620 ± 1366	0.738312	0.506494	1.45769		0.885054	0.525017	1.16873
Unknown_10.198_945.72	1250 ± 168	1236 ± 300	1050 ± 327	1.19048	1.17714	1.01133		1154 ± 432	742 ± 236	1637 ± 503	0.704948	0.453268	1.55526		0.9232	0.600324	1.55905
Unknown_10.199_841.669	1677 ± 485	2500 ± 777	2085 ± 722	0.804317	1.19904	0.6708		1658 ± 609	1087 ± 455	2976 ± 808	0.557124	0.365255	1.5253		0.98867	0.4348	1.42734
Unknown_10.201_1629.403	3067 ± 1039	2326 ± 1065	3718 ± 905	0.824906	0.625605	1.31857		3261 ± 1256	2430 ± 1568	3946 ± 573	0.826406	0.615813	1.34198		1.06325	1.04471	1.06132
Unknown_10.201_938.799	5862 ± 1249	7504 ± 1942	6823 ± 2527	0.859153	1.09981	0.781183		5698 ± 1873	3429 ± 718	8553 ± 2326	0.666199	0.400912	1.66171		0.972023	0.456956	1.25355
Unknown_10.201_969.729	1903 ± 750	2668 ± 1011	2780 ± 516	0.684532	0.959712	0.713268		2047 ± 927	1307 ± 148	3230 ± 797	0.633746	0.404644	1.56618		1.07567	0.48988	1.16187
Unknown_10.201_995.737	4312 ± 1123	6382 ± 1726	7488 ± 3193	0.575855	0.852297	0.67565		4986 ± 3232	4144 ± 1414	8592 ± 4760	0.580307	0.482309	1.20319		1.15631	0.649326	1.14744
Unknown_10.204_861.767	551 ± 271	588 ± 466	402 ± 100	1.37065	1.46269	0.937075		294 ± 114	212 ± 52	466 ± 113	0.630901	0.454936	1.38679		0.533575	0.360544	1.1592
Unknown_10.204_934.784	1007 ± 558	1020 ± 823	672 ± 183	1.49851	1.51786	0.987255		475 ± 147	344 ± 78	826 ± 218	0.575061	0.416465	1.38081		0.471698	0.337255	1.22917
Unknown_10.211_863.77	276 ± 255	46 ± 86	103 ± 115	2.67961	0.446602	6		1023 ± 2638	180 ± 93	1138 ± 2119	0.898946	0.158172	5.68333		3.70652	3.91304	11.0485
Unknown_10.216_998.814	41971 ± 19115	78034 ± 26244	76149 ± 18269	0.551169	1.02475	0.537855		38600 ± 19314	20890 ± 6747	85483 ± 29208	0.451552	0.244376	1.84777		0.919683	0.267704	1.12258
Unknown_10.222_955.757	914 ± 374	792 ± 309	1293 ± 452	0.706883	0.612529	1.15404		1082 ± 542	609 ± 272	1400 ± 409	0.772857	0.435	1.77668		1.18381	0.768939	1.08275
Unknown_10.225_547.472	132 ± 109	98 ± 99	71 ± 45	1.85915	1.38028	1.34694		63 ± 51	49 ± 15	70 ± 47	0.9	0.7	1.28571		0.477273	0.5	0.985915
Unknown_10.226_1655.419	354 ± 367	132 ± 83	118 ± 245	3	1.11864	2.68182		1829 ± 4972	195 ± 156	1695 ± 3715	1.07906	0.115044	9.37949		5.16667	1.47727	14.3644
Unknown_10.228_989.827	3272 ± 1231	5219 ± 1432	5462 ± 1253	0.599048	0.955511	0.62694		2956 ± 1230	1829 ± 660	6134 ± 1765	0.481904	0.298174	1.61618		0.903423	0.35045	1.12303
Unknown_10.229_549.487	2471 ± 669	3471 ± 858	2830 ± 1025	0.873145	1.2265	0.711899		2427 ± 1371	1515 ± 487	3342 ± 1102	0.726212	0.453321	1.60198		0.982193	0.436474	1.18092
Unknown_10.234_829.722	1248 ± 1568	214 ± 136	489 ± 820	2.55215	0.437628	5.83178		11745 ± 32548	451 ± 382	11245 ± 25163	1.04446	0.0401067	26.0421		9.41106	2.10748	22.9959
Unknown_10.248_867.684	4476 ± 516	5037 ± 633	5713 ± 1197	0.783476	0.881673	0.888624		4420 ± 1500	3289 ± 720	6708 ± 1499	0.658915	0.49031	1.34387		0.987489	0.652968	1.17416
Unknown_10.249_849.012	4672 ± 826	5102 ± 562	6081 ± 1778	0.768295	0.839007	0.915719		3938 ± 1020	4576 ± 1376	6908 ± 1776	0.570064	0.66242	0.860577		0.842894	0.896903	1.136
Unknown_10.25_1681.434	205 ± 260	83 ± 39	137 ± 101	1.49635	0.605839	2.46988		1594 ± 4295	107 ± 54	1173 ± 2311	1.35891	0.0912191	14.8972		7.77561	1.28916	8.56204
Unknown_10.252_887.783	303 ± 168	177 ± 163	227 ± 156	1.3348	0.779736	1.71186		1176 ± 3053	115 ± 159	922 ± 1878	1.27549	0.124729	10.2261		3.88119	0.649718	4.06167
Unknown_10.272_573.488	96 ± 50	84 ± 47	66 ± 25	1.45455	1.27273	1.14286		108 ± 146	58 ± 18	110 ± 71	0.981818	0.527273	1.86207		1.125	0.690476	1.66667
Unknown_10.274_575.503	1209 ± 1402	133 ± 104	372 ± 603	3.25	0.357527	9.09023		9219 ± 25603	317 ± 312	7721 ± 16657	1.19402	0.0410569	29.082		7.62531	2.38346	20.7554
Unknown_10.289_263.237	792 ± 135	915 ± 144	908 ± 221	0.872247	1.00771	0.865574		741 ± 133	611 ± 87	986 ± 250	0.751521	0.619675	1.21277		0.935606	0.66776	1.0859
Unknown_10.289_855.738	138 ± 136	70 ± 49	88 ± 73	1.56818	0.795455	1.97143		563 ± 1363	31 ± 45	642 ± 1323	0.876947	0.0482866	18.1613		4.07971	0.442857	7.29545
Unknown_10.296_601.519	3516 ± 2222	2913 ± 1057	3721 ± 3643	0.944907	0.782854	1.207		4669 ± 4972	3633 ± 2565	8745 ± 3470	0.533905	0.415437	1.28516		1.32793	1.24717	2.35017
Unknown_10.302_337.273	301 ± 370	39 ± 44	71 ± 138	4.23944	0.549296	7.71795		1870 ± 5190	95 ± 57	1479 ± 2862	1.26437	0.0642326	19.6842		6.21262	2.4359	20.831
Unknown_10.305_916.8	13766 ± 13759	16710 ± 10377	13571 ± 4621	1.01437	1.2313	0.823818		19075 ± 12954	15697 ± 7855	12603 ± 6168	1.51353	1.2455	1.2152		1.38566	0.939378	0.928671
Unknown_10.309_878.258	672 ± 957	14 ± 40	214 ± 566	3.14019	0.0654206	48		5763 ± 16260	183 ± 251	5136 ± 11064	1.12208	0.0356308	31.4918		8.57589	13.0714	24
Unknown_10.314_875.031	381 ± 94	2987 ± 7494	3415 ± 8351	0.111567	0.874671	0.127553		403 ± 239	266 ± 84	1118 ± 2065	0.360465	0.237925	1.51504		1.05774	0.0890526	0.327379
Unknown_10.316_893.698	210 ± 251	124 ± 255	167 ± 92	1.25749	0.742515	1.69355		2978 ± 7910	255 ± 329	276 ± 406	10.7899	0.923913	11.6784		14.181	2.05645	1.65269
Unknown_10.316_913.798	693 ± 285	5250 ± 11432	12335 ± 32413	0.0561816	0.425618	0.132		1088 ± 549	956 ± 688	2518 ± 4412	0.432089	0.379666	1.13808		1.56999	0.182095	0.204135
Unknown_10.317_974.812	2789 ± 1761	41810 ± 99328	103348 ± 279641	0.0269865	0.404555	0.0667065		5976 ± 4478	5455 ± 5145	17554 ± 36713	0.340435	0.310755	1.09551		2.1427	0.130471	0.169853
Unknown_10.321_879.262	688 ± 383	443 ± 270	1842 ± 4206	0.373507	0.240499	1.55305		13648 ± 37035	510 ± 168	628 ± 478	21.7325	0.812102	26.7608		19.8372	1.15124	0.340934
Unknown_10.329_875.148	3212 ± 3739	549 ± 43	1692 ± 2721	1.89835	0.324468	5.85064		7767 ± 20095	1457 ± 1800	12636 ± 22819	0.614672	0.115305	5.33082		2.41812	2.65392	7.46809
Unknown_10.329_902.732	1027 ± 213	5417 ± 11307	12745 ± 32586	0.0805806	0.425029	0.189588		1422 ± 569	1557 ± 613	3112 ± 4017	0.456941	0.500321	0.913295		1.38462	0.287428	0.244174
Unknown_10.331_599.503	1637 ± 1325	1363 ± 672	1752 ± 1094	0.934361	0.777968	1.20103		2829 ± 2811	2102 ± 2206	4915 ± 3947	0.575585	0.42767	1.34586		1.72816	1.54219	2.80537
Unknown_10.34_942.814	3716 ± 1446	3540 ± 1877	2519 ± 2101	1.47519	1.40532	1.04972		1101 ± 281	2672 ± 1215	1043 ± 345	1.05561	2.56184	0.412051		0.296286	0.754802	0.414053
Unknown_10.348_901.788	1109 ± 713	10783 ± 25223	29496 ± 79463	0.0375983	0.365575	0.102847		1809 ± 1162	1635 ± 1512	4496 ± 8492	0.402358	0.363657	1.10642		1.6312	0.151628	0.152427
Unknown_10.357_910.783	3764 ± 1373	6621 ± 2182	6476 ± 1687	0.581223	1.02239	0.568494		3516 ± 1321	2469 ± 545	7891 ± 1792	0.445571	0.312888	1.42406		0.934113	0.372904	1.2185
Unknown_10.357_939.812	1764 ± 502	2887 ± 1065	2787 ± 737	0.632939	1.03588	0.611015		2979 ± 883	2222 ± 401	3197 ± 566	0.931811	0.695027	1.34068		1.68878	0.769657	1.14711
Unknown_10.364_906.751	9405 ± 2871	14394 ± 3093	14314 ± 3295	0.657049	1.00559	0.653397		12466 ± 3856	10057 ± 1836	15721 ± 3428	0.792952	0.639718	1.23953		1.32547	0.698694	1.0983
Unknown_10.374_975.815	3053 ± 721	5898 ± 1874	5879 ± 1147	0.519306	1.00323	0.517633		4805 ± 1532	3674 ± 574	6635 ± 1283	0.72419	0.55373	1.30784		1.57386	0.622923	1.12859
Unknown_10.377_923.788	5678 ± 2151	7954 ± 2017	6514 ± 3176	0.871661	1.22106	0.713855		7161 ± 2612	4142 ± 857	8393 ± 1477	0.853211	0.493506	1.72887		1.26118	0.520744	1.28846
Unknown_10.38_937.798	2210 ± 741	1870 ± 882	2805 ± 2319	0.787879	0.666667	1.18182		1100 ± 377	2178 ± 1041	1028 ± 617	1.07004	2.11868	0.505051		0.497738	1.16471	0.366488
Unknown_10.382_623.501	614 ± 163	779 ± 135	726 ± 134	0.84573	1.073	0.78819		715 ± 163	770 ± 158	886 ± 151	0.806998	0.869074	0.928571		1.1645	0.988447	1.22039
Unknown_10.387_917.703	4873 ± 1358	3844 ± 702	6742 ± 5412	0.722783	0.570157	1.26769		1027 ± 257	2179 ± 719	2637 ± 816	0.389458	0.826318	0.471317		0.210753	0.566857	0.39113
Unknown_10.387_963.812	2838 ± 527	3522 ± 823	4270 ± 2326	0.664637	0.824824	0.805792		1469 ± 348	2210 ± 563	3866 ± 1019	0.379979	0.57165	0.664706		0.517618	0.627484	0.905386
Unknown_10.388_936.798	1701 ± 301	1964 ± 379	1794 ± 421	0.948161	1.09476	0.86609		2771 ± 542	1954 ± 254	1413 ± 315	1.96108	1.38287	1.41812		1.62904	0.994908	0.787625
Unknown_10.39_949.801	2259 ± 3074	188 ± 58	918 ± 2215	2.46078	0.204793	12.016		3532 ± 9389	698 ± 1055	7600 ± 14049	0.464737	0.0918421	5.06017		1.56352	3.71277	8.27887
Unknown_10.391_927.745	16233 ± 22332	645 ± 153	6552 ± 16428	2.47756	0.0984432	25.1674		36869 ± 100719	4994 ± 8346	71710 ± 142870	0.51414	0.0696416	7.38266		2.27124	7.74264	10.9447
Unknown_10.394_808.739	1427 ± 1916	101 ± 49	610 ± 1434	2.33934	0.165574	14.1287		4004 ± 10858	429 ± 587	7012 ± 14389	0.571021	0.0611808	9.33333		2.80589	4.24752	11.4951
Unknown_10.397_943.715	641 ± 96	5824 ± 14534	7531 ± 18891	0.0851149	0.773337	0.110062		665 ± 232	679 ± 203	2194 ± 4297	0.303099	0.30948	0.979381		1.03744	0.116587	0.291329
Unknown_10.398_989.828	249 ± 279	117 ± 33	140 ± 92	1.77857	0.835714	2.12821		879 ± 2123	147 ± 62	893 ± 1431	0.984323	0.164614	5.97959		3.53012	1.25641	6.37857
Unknown_10.41_813.695	1037 ± 1173	197 ± 79	325 ± 319	3.19077	0.606154	5.26396		3394 ± 9083	348 ± 282	3358 ± 5748	1.01072	0.103633	9.75287		3.2729	1.7665	10.3323
Unknown_10.413_969.731	80657 ± 13807	86826 ± 12101	88512 ± 14622	0.911255	0.980952	0.92895		87325 ± 18824	72377 ± 8956	99856 ± 17886	0.874509	0.724814	1.20653		1.08267	0.833587	1.12816
Unknown_10.413_979.776	4845 ± 792	5372 ± 1063	5337 ± 909	0.907813	1.00656	0.901899		5370 ± 1283	4316 ± 540	5985 ± 1109	0.897243	0.721136	1.24421		1.10836	0.803425	1.12142
Unknown_10.419_1695.45	234 ± 127	242 ± 208	301 ± 194	0.777409	0.803987	0.966942		541 ± 384	94 ± 51	419 ± 429	1.29117	0.224344	5.75532		2.31197	0.38843	1.39203
Unknown_10.423_995.745	2953 ± 409	2913 ± 719	3304 ± 1008	0.893765	0.881659	1.01373		4112 ± 1470	2071 ± 349	3963 ± 1162	1.0376	0.522584	1.98551		1.39248	0.710951	1.19946
Unknown_10.436_919.711	1500 ± 239	1584 ± 285	1654 ± 321	0.906892	0.957678	0.94697		2034 ± 614	1069 ± 134	1998 ± 455	1.01802	0.535035	1.90271		1.356	0.674874	1.20798
Unknown_10.444_855.686	1551 ± 350	1656 ± 520	1744 ± 406	0.889335	0.949541	0.936594		2217 ± 745	1045 ± 184	2237 ± 456	0.991059	0.467143	2.12153		1.4294	0.631039	1.28268
Unknown_10.444_925.802	4547 ± 658	3941 ± 715	4599 ± 703	0.988693	0.856925	1.15377		5874 ± 1198	3341 ± 515	4921 ± 496	1.19366	0.678927	1.75816		1.29184	0.847754	1.07002
Unknown_10.468_862.776	441 ± 66	452 ± 104	487 ± 84	0.905544	0.928131	0.975664		506 ± 134	345 ± 40	558 ± 81	0.90681	0.61828	1.46667		1.14739	0.763274	1.14579
Unknown_10.476_881.703	2551 ± 598	1581 ± 509	2081 ± 988	1.22585	0.759731	1.61354		4373 ± 1494	1231 ± 281	2207 ± 370	1.98142	0.557771	3.5524		1.71423	0.778621	1.06055
Unknown_10.499_888.79	11154 ± 4791	6857 ± 1446	8827 ± 4331	1.26362	0.776821	1.62666		18665 ± 4999	5107 ± 1010	9036 ± 927	2.06563	0.565184	3.65479		1.67339	0.744786	1.02368
Unknown_10.506_907.72	8827 ± 2016	7756 ± 1709	8457 ± 1819	1.04375	0.91711	1.13809		8636 ± 3214	3856 ± 821	9503 ± 1238	0.908766	0.405767	2.23963		0.978362	0.497163	1.12368
Unknown_10.531_940.815	2855 ± 698	2393 ± 650	4060 ± 2848	0.703202	0.589409	1.19306		686 ± 158	1300 ± 418	1577 ± 395	0.435003	0.82435	0.527692		0.24028	0.543251	0.388424
Unknown_10.538_945.725	2147 ± 347	1487 ± 320	2113 ± 470	1.01609	0.703739	1.44385		3730 ± 811	1544 ± 273	2266 ± 293	1.64607	0.681377	2.4158		1.73731	1.03833	1.07241
Unknown_10.543_651.534	5785 ± 4428	157259 ± 414073	379966 ± 1056641	0.015225	0.413877	0.0367864		17058 ± 17886	12420 ± 13214	68454 ± 154967	0.249189	0.181436	1.37343		2.94866	0.078978	0.180158
Unknown_10.543_971.743	28 ± 20	248 ± 582	514 ± 1382	0.0544747	0.48249	0.112903		52 ± 35	40 ± 19	589 ± 1552	0.0882852	0.0679117	1.3		1.85714	0.16129	1.14591
Unknown_10.544_920.72	3290 ± 778	3303 ± 785	4651 ± 1172	0.707375	0.71017	0.996064		3956 ± 950	1979 ± 385	4290 ± 622	0.922145	0.461305	1.99899		1.20243	0.599152	0.922382
Unknown_10.544_932.767	1092 ± 637	4993 ± 12240	1333 ± 902	0.819205	3.74569	0.218706		16973 ± 44958	4129 ± 5517	1659 ± 1854	10.2309	2.48885	4.11068		15.543	0.826958	1.24456
Unknown_10.544_933.75	1082479 ± 415892	2117613 ± 381175	2263555 ± 478474	0.478221	0.935525	0.511179		440669 ± 180246	2231741 ± 416264	2321082 ± 661809	0.189855	0.961509	0.197455		0.407092	1.05389	1.02541
Unknown_10.547_661.532	514018 ± 116294	1277596 ± 411392	309751 ± 114716	1.65946	4.12459	0.402332		389043 ± 142703	1305420 ± 526839	276538 ± 97511	1.40683	4.72058	0.298021		0.756866	1.02178	0.892775
Unknown_10.548_965.827	76140 ± 41865	770467 ± 298591	181902 ± 76066	0.418577	4.23562	0.0988232		32324 ± 10950	446986 ± 196232	114704 ± 84207	0.281804	3.89686	0.0723155		0.424534	0.580149	0.630581
Unknown_10.549_1268.128	324746 ± 207225	2505626 ± 877107	1654223 ± 835833	0.196313	1.51468	0.129607		73736 ± 27456	1704625 ± 1024373	708597 ± 503211	0.104059	2.40563	0.0432564		0.227057	0.680319	0.428356
Unknown_10.555_887.789	3893 ± 763	16030 ± 4841	9504 ± 3000	0.409617	1.68666	0.242857		3101 ± 1568	12426 ± 4263	7799 ± 4368	0.397615	1.59328	0.249557		0.796558	0.775172	0.820602
Unknown_10.556_997.756	44486 ± 24804	244983 ± 68192	213263 ± 89132	0.208597	1.14874	0.181588		12022 ± 4278	171043 ± 95898	84533 ± 52776	0.142217	2.02339	0.0702864		0.270242	0.698183	0.396379
Unknown_10.557_939.813	332610 ± 130777	770744 ± 150100	1362466 ± 379556	0.244124	0.565698	0.431544		89510 ± 28828	617219 ± 198180	643829 ± 233020	0.139028	0.958669	0.145021		0.269114	0.800809	0.472547
Unknown_10.56_955.774	105087 ± 12210	45304 ± 11077	21847 ± 4057	4.81013	2.07369	2.3196		105814 ± 24464	75307 ± 23821	17221 ± 10513	6.14447	4.37297	1.4051		1.00692	1.66226	0.788255
Unknown_10.561_625.518	27268 ± 10888	93475 ± 50220	90534 ± 29775	0.301191	1.03249	0.291714		11894 ± 3114	69532 ± 27410	42707 ± 17907	0.278502	1.62812	0.171058		0.436189	0.743857	0.471723
Unknown_10.564_991.843	42316 ± 17147	99244 ± 20361	112790 ± 34125	0.375175	0.879901	0.426383		16807 ± 6154	85856 ± 32144	45620 ± 16663	0.368413	1.88198	0.195758		0.397178	0.8651	0.404468
Unknown_10.568_952.822	25979 ± 11450	82366 ± 19857	64692 ± 20721	0.40158	1.2732	0.315409		9584 ± 3116	66444 ± 32593	26168 ± 11247	0.366249	2.53913	0.144242		0.368913	0.806692	0.404501
Unknown_10.579_941.817	133647 ± 27130	77926 ± 14123	20182 ± 4631	6.62209	3.86116	1.71505		169660 ± 53982	124650 ± 52195	15667 ± 6606	10.8291	7.95621	1.36109		1.26946	1.59959	0.776286
Unknown_10.585_369.352	37362 ± 17876	117052 ± 29425	89774 ± 27569	0.416178	1.30385	0.319191		12874 ± 4098	91265 ± 45366	35353 ± 16298	0.364156	2.58153	0.141062		0.344575	0.779696	0.3938
Unknown_10.585_951.818	140596 ± 35567	574606 ± 237529	129586 ± 41709	1.08496	4.43417	0.244682		97382 ± 28558	487568 ± 199813	118245 ± 85551	0.823561	4.12337	0.19973		0.692637	0.848526	0.912483
Unknown_10.591_1607.421	87732 ± 14667	247209 ± 71408	97161 ± 25181	0.902955	2.54432	0.35489		65590 ± 17423	217808 ± 56550	101341 ± 59830	0.647221	2.14926	0.301137		0.747618	0.881068	1.04302
Unknown_10.597_843.686	340862 ± 358211	4331695 ± 2515996	421022 ± 198481	0.809606	10.2885	0.0786902		207323 ± 165271	1588326 ± 1603278	451930 ± 414760	0.45875	3.51454	0.130529		0.608231	0.366675	1.07341
Unknown_10.601_523.473	34773 ± 5224	32859 ± 7862	59654 ± 11225	0.582911	0.550826	1.05825		52693 ± 10189	48304 ± 13174	58487 ± 9028	0.900935	0.825893	1.09086		1.51534	1.47004	0.980437
Unknown_10.601_912.8	60798 ± 34031	141542 ± 27886	34459 ± 5670	1.76436	4.10755	0.42954		13367 ± 24766	150228 ± 82514	28386 ± 15530	0.470901	5.29233	0.0889781		0.219859	1.06137	0.823762
Unknown_10.601_981.791	35272 ± 7227	158634 ± 48615	90561 ± 27947	0.389483	1.75168	0.222348		18403 ± 4597	136220 ± 35097	75156 ± 54999	0.244864	1.8125	0.135098		0.521745	0.858706	0.829894
Unknown_10.603_1633.437	484427 ± 136745	1080743 ± 627391	444021 ± 117653	1.091	2.43399	0.448235		224960 ± 73997	944221 ± 197521	321101 ± 173368	0.70059	2.94057	0.238249		0.464384	0.873678	0.723166
Unknown_10.603_936.801	336616 ± 43033	70885 ± 12686	34997 ± 19496	9.61842	2.02546	4.74876		457973 ± 101799	92037 ± 28753	28003 ± 5163	16.3544	3.28668	4.97597		1.36052	1.2984	0.800154
Unknown_10.607_823.758	7254 ± 1763	4895 ± 1300	4631 ± 1212	1.5664	1.05701	1.48192		7969 ± 2418	5057 ± 1497	3476 ± 638	2.29258	1.45483	1.57584		1.09857	1.03309	0.750594
Unknown_10.609_863.783	128216 ± 24507	8453 ± 2306	431 ± 1218	297.485	19.6125	15.1681		216552 ± 52116	14765 ± 8233	392 ± 1108	552.429	37.6658	14.6666		1.68896	1.74672	0.909513
Unknown_10.613_950.814	779888 ± 216297	1421378 ± 249562	708886 ± 199153	1.10016	2.00509	0.548684		351355 ± 130096	1516297 ± 335067	498187 ± 265133	0.705267	3.04363	0.231719		0.45052	1.06678	0.702774
Unknown_10.615_825.764	98569 ± 13498	23153 ± 6307	8193 ± 2587	12.0309	2.82595	4.25729		128198 ± 25474	30313 ± 11947	6798 ± 2043	18.8582	4.45911	4.22914		1.30059	1.30925	0.829733
Unknown_10.617_1659.453	87276 ± 25726	51295 ± 13850	5073 ± 1285	17.204	10.1114	1.70145		53702 ± 20823	85353 ± 38878	3578 ± 2198	15.0089	23.8549	0.629175		0.615312	1.66396	0.705303
Unknown_10.622_869.702	1260181 ± 187657	195336 ± 63283	54948 ± 34203	22.9341	3.55492	6.45135		1880147 ± 411212	264677 ± 123831	35743 ± 8181	52.6018	7.405	7.10355		1.49197	1.35498	0.650488
Unknown_10.624_831.742	615046 ± 80043	34275 ± 14239	2329 ± 1489	264.082	14.7166	17.9444		960575 ± 190877	84784 ± 51702	1294 ± 1884	742.33	65.5209	11.3297		1.56179	2.47364	0.555603
Unknown_10.626_856.737	1808702 ± 161952	343044 ± 64182	30898 ± 6272	58.5378	11.1025	5.27251		2265531 ± 406391	594632 ± 222293	27152 ± 15947	83.4388	21.9001	3.80997		1.25257	1.7334	0.878762
Unknown_10.627_977.833	94419 ± 11248	20019 ± 5939	3715 ± 664	25.4156	5.38869	4.71647		130058 ± 22855	30443 ± 15632	3849 ± 666	33.7901	7.90933	4.27218		1.37746	1.52071	1.03607
Unknown_10.628_891.804	67117 ± 21505	79755 ± 29688	40851 ± 14185	1.64297	1.95234	0.84154		30352 ± 9073	110798 ± 57529	29653 ± 18718	1.02357	3.73649	0.27394		0.452225	1.38923	0.725882
Unknown_10.631_1685.469	8123 ± 2168	17138 ± 6409	5113 ± 1600	1.5887	3.35185	0.473976		5304 ± 1213	14427 ± 6335	4056 ± 1478	1.30769	3.55695	0.367644		0.652961	0.841814	0.793272
Unknown_10.632_549.488	207831 ± 145494	1632256 ± 672578	383529 ± 223071	0.541891	4.25589	0.127327		53932 ± 32724	828548 ± 412899	141888 ± 78292	0.380103	5.83945	0.0650922		0.259499	0.507609	0.369954
Unknown_10.633_889.8	845456 ± 89341	170544 ± 56670	10168 ± 2553	83.1487	16.7726	4.95741		1033593 ± 159366	283142 ± 139466	7728 ± 3997	133.747	36.6385	3.65044		1.22253	1.66023	0.760031
Unknown_10.638_851.033	242794 ± 92230	1876383 ± 456127	1116990 ± 335516	0.217365	1.67986	0.129395		85939 ± 24640	1144413 ± 264580	768298 ± 346302	0.111856	1.48954	0.0750944		0.353958	0.609904	0.687829
Unknown_10.645_851.781	53188 ± 30309	99813 ± 33849	67120 ± 29796	0.792431	1.48708	0.532876		29923 ± 11351	168550 ± 99319	17819 ± 17038	1.67927	9.459	0.177532		0.562589	1.68866	0.26548
Unknown_10.646_851.145	160614 ± 65943	515948 ± 151385	116681 ± 44397	1.37652	4.42187	0.311299		80439 ± 35829	521678 ± 218300	77537 ± 51010	1.03743	6.72812	0.154193		0.500822	1.01111	0.664521
Unknown_10.647_976.832	247070 ± 31735	46135 ± 16886	4545 ± 775	54.3608	10.1507	5.35537		305922 ± 77230	82031 ± 40888	4384 ± 1564	69.7815	18.7115	3.72935		1.2382	1.77806	0.964576
Unknown_10.665_578.523	1306847 ± 125525	86214 ± 35408	3539 ± 701	369.27	24.3611	15.1582		1667975 ± 366713	233563 ± 133835	2330 ± 2380	715.869	100.242	7.14144		1.27634	2.70911	0.658378
Unknown_10.667_577.519	9757 ± 2036	8683 ± 5480	8699 ± 2513	1.12162	0.998161	1.12369		7678 ± 2958	11489 ± 2938	6396 ± 4126	1.20044	1.79628	0.668291		0.786922	1.32316	0.735257
Unknown_10.673_575.505	30175 ± 8529	161899 ± 51705	45981 ± 17015	0.656249	3.521	0.186382		12372 ± 3546	103071 ± 41438	26687 ± 17568	0.463597	3.86222	0.120034		0.410008	0.636638	0.580392
Unknown_10.678_603.534	97611 ± 37284	647840 ± 224828	165265 ± 64977	0.590633	3.92001	0.150671		34346 ± 11425	391360 ± 174603	85191 ± 60203	0.403165	4.59391	0.0877606		0.351866	0.6041	0.515481
Unknown_10.679_857.756	152049 ± 65607	9045 ± 5066	3812 ± 1655	39.8869	2.37277	16.8103		185715 ± 127387	8204 ± 3917	1351 ± 2681	137.465	6.07254	22.6371		1.22142	0.90702	0.354407
Unknown_10.681_930.774	104309 ± 30034	515483 ± 126679	320977 ± 84921	0.324973	1.60598	0.202352		49656 ± 16249	323918 ± 71783	218754 ± 89055	0.226995	1.48074	0.153298		0.476047	0.628378	0.681525
Unknown_10.682_877.425	1358743 ± 160568	176181 ± 61702	8587 ± 2121	158.233	20.5172	7.7122		1507233 ± 407980	404630 ± 205974	5526 ± 5961	272.753	73.2229	3.72497		1.10928	2.29667	0.643531
Unknown_10.691_918.821	92979 ± 35745	341172 ± 96811	82673 ± 30603	1.12466	4.12676	0.272528		50683 ± 24320	260662 ± 150042	51825 ± 32426	0.977964	5.02966	0.19444		0.545102	0.764019	0.626867
Unknown_10.691_937.705	60669 ± 18789	436460 ± 123604	395328 ± 124114	0.153465	1.10405	0.139002		30764 ± 11504	197078 ± 62774	160728 ± 66897	0.191404	1.22616	0.156101		0.507079	0.451537	0.406569
Unknown_10.693_877.053	17448 ± 4655	82856 ± 20304	48553 ± 10230	0.35936	1.70651	0.210582		8988 ± 2637	52835 ± 17319	24968 ± 7823	0.359981	2.11611	0.170115		0.515131	0.637673	0.514242
Unknown_10.694_263.237	1497329 ± 220619	529575 ± 155337	55064 ± 14635	27.1925	9.61745	2.82742		1433029 ± 325995	785669 ± 338280	28075 ± 26777	51.0429	27.9846	1.82396		0.957057	1.48358	0.509861
Unknown_10.696_877.168	28306 ± 8112	75176 ± 23075	45548 ± 18138	0.621454	1.65048	0.37653		14006 ± 3395	65874 ± 33784	28110 ± 18084	0.498257	2.34344	0.212618		0.494807	0.876264	0.617151
Unknown_10.698_601.52	280612 ± 39826	111844 ± 31842	14017 ± 2800	20.0194	7.97917	2.50896		269464 ± 62889	158927 ± 66517	7334 ± 4279	36.7418	21.6699	1.69552		0.960273	1.42097	0.523222
Unknown_10.698_882.754	28866 ± 18145	65012 ± 16497	36474 ± 12875	0.791413	1.78242	0.44401		10479 ± 3190	46392 ± 22941	12628 ± 6077	0.829823	3.67374	0.225879		0.363022	0.713591	0.346219
Unknown_10.702_915.814	34930 ± 7288	176425 ± 50761	114247 ± 37245	0.305741	1.54424	0.197988		20694 ± 5659	84130 ± 31398	49185 ± 30082	0.420738	1.71048	0.245976		0.592442	0.47686	0.430515
Unknown_10.704_895.715	182644 ± 38796	106359 ± 40522	12021 ± 3054	15.1937	8.84777	1.71724		204432 ± 84772	151296 ± 72167	7212 ± 4595	28.3461	20.9784	1.35121		1.11929	1.4225	0.59995
Unknown_10.711_904.813	1145486 ± 193632	428907 ± 132334	32928 ± 9164	34.7876	13.0256	2.67071		1165298 ± 392528	699999 ± 306858	17651 ± 19572	66.0188	39.6578	1.66471		1.0173	1.63205	0.536048
Unknown_10.717_944.833	26971 ± 6029	146696 ± 49449	59896 ± 24680	0.450297	2.44918	0.183856		15358 ± 3387	65386 ± 26956	22332 ± 13616	0.687713	2.92791	0.234882		0.569426	0.445724	0.372846
Unknown_10.724_1002.849	269135 ± 57769	153670 ± 65733	25862 ± 8185	10.4066	5.94192	1.75138		307053 ± 112064	235585 ± 113545	14882 ± 12125	20.6325	15.8302	1.30336		1.14089	1.53306	0.575439
Unknown_10.724_903.072	46228 ± 7461	34011 ± 11269	9235 ± 2042	5.00574	3.68284	1.35921		45180 ± 11775	48696 ± 19663	7020 ± 2173	6.4359	6.93675	0.927797		0.97733	1.43177	0.760152
Unknown_10.732_938.815	211664 ± 80548	193248 ± 159503	9128 ± 1725	23.1884	21.1709	1.0953		172474 ± 128161	388697 ± 244607	6969 ± 4201	24.7487	55.7751	0.443724		0.814848	2.01139	0.763475
Unknown_10.732_941.829	1005255 ± 219668	796772 ± 273533	130435 ± 46602	7.70694	6.10858	1.26166		857419 ± 335207	1219781 ± 486548	61387 ± 70612	13.9674	19.8703	0.702929		0.852937	1.5309	0.470633
Unknown_10.744_927.818	1865645 ± 393531	1699702 ± 501226	385300 ± 135803	4.84206	4.41137	1.09763		1525983 ± 506747	2105155 ± 726375	201835 ± 199017	7.56055	10.4301	0.724879		0.817939	1.23854	0.523839
Unknown_10.748_955.778	135693 ± 51312	163216 ± 71649	40373 ± 14547	3.36098	4.0427	0.831371		95784 ± 41203	283843 ± 141383	23546 ± 19124	4.06795	12.0548	0.337454		0.705888	1.73906	0.583212
Unknown_10.754_921.727	253597 ± 64449	667367 ± 241342	114144 ± 48483	2.22173	5.84671	0.379996		239056 ± 101953	573844 ± 240393	82235 ± 60374	2.90699	6.9781	0.416587		0.942661	0.859863	0.72045
Unknown_10.763_945.736	19946 ± 4355	56030 ± 17369	13375 ± 4486	1.49129	4.18916	0.355988		15383 ± 4002	47536 ± 19288	11328 ± 5930	1.35796	4.19633	0.323607		0.771232	0.848403	0.846953
Unknown_10.769_929.818	53399 ± 14064	141550 ± 51844	30784 ± 10647	1.73463	4.59817	0.377245		42446 ± 14685	127653 ± 47379	21318 ± 12804	1.99109	5.98804	0.332511		0.794884	0.901823	0.692503
Unknown_10.793_1698.483	92348 ± 21669	281509 ± 103870	72996 ± 31252	1.26511	3.8565	0.328046		64140 ± 23548	246654 ± 111932	36457 ± 31267	1.75933	6.76561	0.26004		0.694547	0.876185	0.499438
Unknown_10.799_956.784	9174 ± 1224	27294 ± 9251	8473 ± 1918	1.08273	3.22129	0.336118		7686 ± 1800	21356 ± 7107	8381 ± 3566	0.917074	2.54814	0.359899		0.837802	0.782443	0.989142
Unknown_10.81_971.75	1220686 ± 408930	5412510 ± 1954185	1045359 ± 447043	1.16772	5.17766	0.22553		783108 ± 319085	4705383 ± 1890668	732730 ± 516494	1.06875	6.42171	0.166428		0.641531	0.869353	0.700936
Unknown_10.81_981.793	92812 ± 21805	174489 ± 35647	82742 ± 26296	1.1217	2.10883	0.531907		63304 ± 21776	183181 ± 39932	61390 ± 39387	1.03118	2.98389	0.345582		0.682067	1.04981	0.741945
Unknown_10.812_955.796	48782 ± 95672	1030761 ± 421106	29867 ± 61675	1.63331	34.5117	0.0473262		2746 ± 5228	841159 ± 449330	9595 ± 5796	0.286191	87.6664	0.00326454		0.0562913	0.816056	0.321258
Unknown_10.813_967.845	1361333 ± 402962	3373610 ± 637198	1394286 ± 513309	0.976366	2.4196	0.403524		813911 ± 333342	3250900 ± 705874	1015150 ± 722163	0.801764	3.20238	0.250365		0.597878	0.963627	0.728079
Unknown_10.814_997.765	87171 ± 39063	308766 ± 77726	147643 ± 51547	0.590417	2.0913	0.282321		30098 ± 9199	279773 ± 161442	42653 ± 27247	0.705648	6.55928	0.10758		0.345275	0.9061	0.288893
Unknown_10.835_857.702	221452 ± 64075	864946 ± 309090	182073 ± 74093	1.21628	4.75055	0.25603		152254 ± 56349	744320 ± 296764	131663 ± 77710	1.15639	5.65322	0.204554		0.687526	0.860539	0.723133
Unknown_10.842_563.505	1693 ± 3401	468161 ± 199995	4147 ± 2743	0.408247	112.891	0.00361628		2297 ± 2463	373860 ± 202693	3899 ± 3905	0.589125	95.8861	0.00614401		1.35676	0.798571	0.940198
Unknown_10.842_934.784	382628 ± 166367	27085 ± 76609	94335 ± 78498	4.05606	0.287115	14.1269		208634 ± 89232	14302 ± 40453	77515 ± 34826	2.69153	0.184506	14.5877		0.545266	0.528041	0.821699
Unknown_10.845_947.74	55862 ± 23612	447337 ± 161981	82038 ± 33481	0.680928	5.4528	0.124877		28076 ± 10254	307419 ± 123323	56859 ± 44059	0.493783	5.40669	0.0913281		0.502596	0.68722	0.693081
Unknown_10.852_883.718	44643 ± 10532	125493 ± 28489	66267 ± 22641	0.673684	1.89375	0.355741		26275 ± 8950	105097 ± 24615	38117 ± 27937	0.689325	2.75722	0.250007		0.588558	0.837473	0.575203
Unknown_10.856_589.521	330827 ± 243266	2315997 ± 816174	640075 ± 295758	0.516857	3.61832	0.142844		126981 ± 121779	1723654 ± 684612	331292 ± 270147	0.38329	5.20282	0.0736697		0.383829	0.744238	0.517583
Unknown_10.874_890.806	77796 ± 21314	119595 ± 42073	90209 ± 33523	0.862397	1.32575	0.650495		42941 ± 19244	169847 ± 82204	51454 ± 40372	0.834551	3.30095	0.252822		0.551969	1.42018	0.570387
Unknown_10.876_1687.484	398831 ± 122300	1451753 ± 355280	746678 ± 293427	0.534141	1.94428	0.274724		170358 ± 58686	1128359 ± 367191	344695 ± 321059	0.494228	3.2735	0.150979		0.427143	0.777239	0.461638
Unknown_10.882_909.734	93457 ± 20110	257573 ± 60756	170020 ± 57381	0.549682	1.51496	0.362837		53925 ± 16692	219558 ± 59342	88809 ± 58539	0.607202	2.47225	0.245607		0.577003	0.852411	0.522344
Unknown_10.904_875.787	112901 ± 46073	246548 ± 57500	196154 ± 89506	0.575573	1.25691	0.457927		37206 ± 12746	238015 ± 118706	59632 ± 37881	0.623927	3.9914	0.156318		0.329545	0.96539	0.304006
Unknown_10.905_955.832	3088617 ± 1475815	4398731 ± 1569799	2172496 ± 1012333	1.42169	2.02474	0.702161		1156141 ± 534246	6732364 ± 3569671	1070991 ± 929553	1.07951	6.28611	0.171729		0.374323	1.53052	0.492977
Unknown_10.906_993.859	122457 ± 53490	129327 ± 32275	70766 ± 23462	1.73045	1.82753	0.946879		51487 ± 18905	152245 ± 69292	36261 ± 27820	1.4199	4.19859	0.338185		0.42045	1.17721	0.512407
Unknown_10.907_973.761	10595 ± 3899	15446 ± 6045	7805 ± 2753	1.35746	1.97899	0.685938		6126 ± 2165	21314 ± 10616	5163 ± 1820	1.18652	4.12822	0.287417		0.578197	1.3799	0.661499
Unknown_10.908_953.833	355435 ± 131625	194349 ± 36377	121153 ± 26554	2.93377	1.60416	1.82885		185687 ± 60625	234773 ± 78367	91415 ± 29308	2.03125	2.56821	0.790921		0.522422	1.208	0.754542
Unknown_10.912_1675.484	375886 ± 136636	404034 ± 105066	294638 ± 110570	1.27576	1.37129	0.930333		160115 ± 66235	571982 ± 254352	166281 ± 118180	0.962918	3.43985	0.27993		0.425967	1.41568	0.564357
Unknown_10.912_935.75	36505 ± 10293	71221 ± 21517	55935 ± 20826	0.652633	1.27328	0.512559		16418 ± 5632	74302 ± 36013	24433 ± 15443	0.67196	3.04105	0.220963		0.449747	1.04326	0.436811
Unknown_10.917_919.772	900490 ± 385391	1242035 ± 403464	1133739 ± 572282	0.794266	1.09552	0.725012		265699 ± 99551	1554097 ± 896112	339011 ± 273377	0.783747	4.58421	0.170967		0.29506	1.25125	0.29902
Unknown_10.922_999.776	2573890 ± 855599	2303085 ± 543679	2082181 ± 658335	1.23615	1.10609	1.11758		1185612 ± 454038	3325307 ± 1273628	1305882 ± 758854	0.907901	2.54641	0.356542		0.46063	1.44385	0.62717
Unknown_10.927_983.804	1652140 ± 391684	1145026 ± 215214	1616315 ± 331241	1.02216	0.708418	1.44288		860444 ± 305475	1575587 ± 342089	1231205 ± 508324	0.698863	1.27971	0.54611		0.520806	1.37603	0.761736
Unknown_10.928_914.816	83220 ± 25555	107930 ± 28346	129386 ± 52941	0.643192	0.834171	0.771055		24038 ± 8033	106341 ± 52735	37624 ± 24524	0.638901	2.82641	0.226046		0.288849	0.985277	0.290789
Unknown_10.932_1019.876	134067 ± 7664	27571 ± 4755	12863 ± 2340	10.4227	2.14343	4.86261		176246 ± 28774	41224 ± 11840	13634 ± 2846	12.9269	3.02362	4.27533		1.31461	1.49519	1.05994
Unknown_10.935_846.716	340830 ± 75652	351140 ± 62304	759403 ± 217247	0.448813	0.46239	0.970638		110859 ± 30729	308864 ± 91962	303474 ± 131394	0.3653	1.01776	0.358925		0.325262	0.879604	0.399622
Unknown_10.955_932.778	41993 ± 14664	91416 ± 24914	115543 ± 36318	0.36344	0.791186	0.459362		18864 ± 4878	78744 ± 34910	50449 ± 20348	0.373922	1.56086	0.239561		0.449218	0.861381	0.436625
Unknown_10.96_978.846	40454 ± 4124	19140 ± 6580	5253 ± 1196	7.70112	3.64363	2.11358		55903 ± 23122	33211 ± 14012	4664 ± 1832	11.9861	7.12071	1.68327		1.38189	1.73516	0.887874
Unknown_10.961_979.846	49535 ± 16914	77671 ± 16969	126479 ± 29594	0.391646	0.614102	0.637754		24050 ± 9179	73813 ± 23780	57393 ± 18476	0.419041	1.2861	0.325823		0.485515	0.950329	0.453775
Unknown_10.977_799.695	1273843 ± 341971	2367312 ± 521845	1951917 ± 476802	0.652611	1.21281	0.538097		1145131 ± 464072	2109042 ± 406769	1156507 ± 585581	0.990163	1.82363	0.542963		0.898958	0.890902	0.592498
Unknown_10.985_1663.481	280938 ± 15945	96492 ± 23149	42668 ± 6470	6.58428	2.26146	2.91152		349138 ± 77601	131159 ± 37200	37210 ± 20696	9.38291	3.52483	2.66194		1.24276	1.35927	0.872082
Unknown_10.987_783.721	693792 ± 281506	3705156 ± 1546788	907189 ± 418312	0.764771	4.08422	0.18725		493784 ± 654682	4380293 ± 3109290	327440 ± 257090	1.50801	13.3774	0.112729		0.711718	1.18222	0.360939
Unknown_10.988_927.816	186837 ± 37580	263235 ± 112354	66434 ± 23096	2.81237	3.96235	0.709773		173976 ± 78516	427478 ± 214945	43298 ± 34613	4.01811	9.87293	0.406982		0.931165	1.62394	0.651745
Unknown_11.003_1688.493	411366 ± 43102	453130 ± 136574	229300 ± 58125	1.79401	1.97614	0.907832		362586 ± 102821	630964 ± 190419	187973 ± 121233	1.92893	3.35667	0.574654		0.881419	1.39246	0.819769
Unknown_11.007_940.828	111609 ± 25097	234370 ± 94541	66473 ± 24478	1.67901	3.52579	0.476209		94590 ± 41282	312609 ± 149858	41353 ± 32381	2.28738	7.55952	0.302582		0.847512	1.33383	0.622102
Unknown_11.008_871.717	152382 ± 19771	315702 ± 83027	184378 ± 52740	0.826465	1.71225	0.482677		107614 ± 26116	337180 ± 99057	129573 ± 91156	0.830528	2.60224	0.319159		0.706212	1.06803	0.702757
Unknown_11.009_1004.861	230833 ± 76840	247973 ± 110841	120230 ± 134175	1.91993	2.06249	0.93088		182714 ± 89699	438240 ± 168301	37377 ± 20285	4.88841	11.7249	0.416927		0.791542	1.76729	0.310879
Unknown_11.01_770.252	1404656 ± 324087	1804951 ± 460317	953668 ± 298878	1.4729	1.89264	0.778224		612733 ± 227405	1848813 ± 558415	529389 ± 304273	1.15743	3.49235	0.33142		0.436216	1.0243	0.555108
Unknown_11.018_735.723	10002 ± 3205	13549 ± 4968	4453 ± 1461	2.24613	3.04267	0.738209		4507 ± 2670	15849 ± 7499	3391 ± 1588	1.32911	4.67384	0.284371		0.45061	1.16975	0.761509
Unknown_11.018_891.814	243806 ± 67205	489201 ± 110746	384344 ± 103290	0.634343	1.27282	0.498376		77972 ± 20683	305906 ± 87707	136372 ± 56016	0.57176	2.24317	0.254889		0.319812	0.625318	0.354818
Unknown_11.027_853.047	781961 ± 222896	716731 ± 136811	374292 ± 111296	2.08917	1.9149	1.09101		720283 ± 285758	1097383 ± 372413	229507 ± 102619	3.13839	4.78148	0.656364		0.921124	1.53109	0.613176
Unknown_11.027_878.061	132011 ± 37995	166112 ± 55713	68049 ± 23501	1.93994	2.44106	0.794711		60655 ± 22306	198160 ± 81710	38022 ± 20003	1.59526	5.21172	0.306091		0.459469	1.19293	0.558744
Unknown_11.027_897.731	32807 ± 7846	61361 ± 17241	40229 ± 9858	0.815506	1.52529	0.534656		18609 ± 5365	62473 ± 18833	24606 ± 13115	0.756279	2.53893	0.297873		0.567227	1.01812	0.611648
Unknown_11.03_853.795	37095 ± 10135	17033 ± 6498	20172 ± 2461	1.83894	0.844388	2.17783		53451 ± 12228	39996 ± 14874	15118 ± 3307	3.53559	2.64559	1.33641		1.44092	2.34815	0.749455
Unknown_11.031_851.788	340264 ± 108609	474870 ± 173913	137784 ± 54093	2.46955	3.44648	0.716541		134022 ± 60935	578570 ± 296316	62707 ± 46421	2.13727	9.22656	0.231644		0.393877	1.21838	0.455111
Unknown_11.041_859.772	32926 ± 11801	13210 ± 8155	7404 ± 2195	4.44706	1.78417	2.49251		64131 ± 24166	60502 ± 57572	4410 ± 1381	14.5422	13.7193	1.05998		1.94773	4.58002	0.595624
Unknown_11.042_879.361	148702 ± 120331	618819 ± 359443	170454 ± 81769	0.872388	3.63042	0.2403		114977 ± 48810	317741 ± 389386	94114 ± 88092	1.22168	3.37613	0.361858		0.773204	0.513464	0.552137
Unknown_11.043_577.519	42565 ± 12444	111575 ± 28175	79777 ± 14358	0.53355	1.39859	0.381492		20513 ± 6799	77670 ± 25020	33422 ± 12675	0.613757	2.32392	0.264105		0.481922	0.696124	0.418943
Unknown_11.044_339.289	336342 ± 116792	342738 ± 117137	96544 ± 37479	3.48382	3.55007	0.981339		266930 ± 137467	610614 ± 306253	45895 ± 31670	5.8161	13.3046	0.43715		0.793627	1.78158	0.475379
Unknown_11.044_879.065	362987 ± 116699	773365 ± 211493	436977 ± 141344	0.830678	1.76981	0.469361		99680 ± 22185	532841 ± 242920	129989 ± 66608	0.766834	4.09912	0.187073		0.27461	0.68899	0.297473
Unknown_11.044_917.829	18536 ± 5283	18556 ± 6190	6112 ± 2238	3.03272	3.03599	0.998922		12442 ± 5392	29574 ± 15831	4075 ± 1347	3.05325	7.25742	0.420707		0.671234	1.59377	0.666721
Unknown_11.044_939.717	59486 ± 16803	129288 ± 38568	58184 ± 18400	1.02238	2.22205	0.460105		17671 ± 4735	93977 ± 44740	18243 ± 10449	0.968646	5.1514	0.188035		0.297061	0.726881	0.31354
Unknown_11.045_879.183	334662 ± 128656	554671 ± 205919	193792 ± 82868	1.72691	2.8622	0.603352		125426 ± 44985	550831 ± 278255	62404 ± 41563	2.0099	8.82685	0.227703		0.374784	0.993077	0.322015
Unknown_11.046_265.254	90533 ± 30657	135411 ± 35819	56744 ± 46363	1.59546	2.38635	0.668579		67554 ± 31796	162490 ± 58215	38228 ± 51327	1.76713	4.25055	0.415743		0.746181	1.19998	0.673692
Unknown_11.048_877.805	85284 ± 6997	14667 ± 4664	4177 ± 1329	20.4175	3.51137	5.81469		133666 ± 33009	22122 ± 11086	3064 ± 1948	43.6247	7.21997	6.04222		1.5673	1.50828	0.733541
Unknown_11.048_878.809	1311122 ± 97256	560200 ± 97461	144790 ± 25792	9.05534	3.86905	2.34045		1564426 ± 344301	753211 ± 204666	105891 ± 84986	14.7739	7.11308	2.07701		1.1932	1.34454	0.731342
Unknown_11.048_879.437	158173 ± 15850	36142 ± 10956	16103 ± 14283	9.82258	2.24443	4.37643		205543 ± 45342	69659 ± 34640	7555 ± 1975	27.2062	9.22025	2.9507		1.29948	1.92737	0.469167
Unknown_11.049_603.535	74770 ± 11829	139449 ± 51314	53048 ± 17443	1.40948	2.62873	0.536182		69317 ± 27707	194745 ± 98269	25327 ± 22898	2.73688	7.68922	0.355937		0.92707	1.39653	0.477436
Unknown_11.049_884.768	34999 ± 9214	139826 ± 38139	84071 ± 21408	0.416303	1.66319	0.250304		16829 ± 4363	74481 ± 34765	29656 ± 12052	0.567474	2.5115	0.22595		0.480842	0.532669	0.352749
Unknown_11.057_877.057	531706 ± 39697	89648 ± 31011	11224 ± 3116	47.3722	7.98717	5.93104		775013 ± 165491	174848 ± 96520	8197 ± 5827	94.5484	21.3307	4.4325		1.4576	1.95038	0.73031
Unknown_11.075_905.087	37774 ± 12406	49988 ± 15580	34138 ± 9499	1.10651	1.46429	0.755661		19042 ± 5157	55631 ± 25189	17088 ± 12171	1.11435	3.25556	0.342291		0.504103	1.11289	0.500557
Unknown_11.085_629.55	15519562 ± 1622595	2762022 ± 1483158	154288 ± 96123	100.588	17.9017	5.61891		20491446 ± 5333878	7348849 ± 4090485	136763 ± 165731	149.832	53.7342	2.78839		1.32036	2.66068	0.886414
Unknown_11.089_369.351	797581 ± 82704	283818 ± 84943	47154 ± 12888	16.9144	6.01896	2.81018		907552 ± 166885	454147 ± 181922	29023 ± 29000	31.2701	15.6478	1.99837		1.13788	1.60013	0.615494
Unknown_11.091_943.843	746342 ± 225602	1377489 ± 524099	470130 ± 198426	1.58752	2.93002	0.541813		456903 ± 97747	1223779 ± 642402	115009 ± 79098	3.97276	10.6407	0.373354		0.61219	0.888413	0.244632
Unknown_11.092_929.833	946326 ± 100772	173858 ± 71320	22045 ± 4265	42.927	7.8865	5.4431		1292358 ± 343054	438948 ± 242442	13211 ± 12834	97.8244	33.2259	2.94422		1.36566	2.52475	0.599274
Unknown_11.092_930.836	1806521 ± 168402	323054 ± 125395	40124 ± 11159	45.0235	8.05139	5.59201		2189527 ± 473357	820453 ± 441042	24137 ± 25946	90.7125	33.9915	2.66868		1.21201	2.53968	0.60156
Unknown_11.093_931.839	3750774 ± 406751	2072623 ± 453448	1254034 ± 241031	2.99097	1.65276	1.80967		3584126 ± 840043	3257510 ± 744319	769250 ± 443750	4.65925	4.23466	1.10027		0.95557	1.57168	0.61342
Unknown_11.097_910.784	59348 ± 5525	18700 ± 6054	7317 ± 3699	8.11097	2.55569	3.17369		67867 ± 19379	40930 ± 17390	5163 ± 2939	13.1449	7.92756	1.65812		1.14354	2.18877	0.705617
Unknown_11.105_1324.189	338675 ± 43581	178422 ± 44223	92888 ± 19396	3.64606	1.92083	1.89817		333364 ± 74679	306105 ± 90231	53175 ± 33593	6.26919	5.75656	1.08905		0.984318	1.71562	0.572464
Unknown_11.106_923.746	139207 ± 18766	254342 ± 86532	111252 ± 40350	1.25128	2.28618	0.547322		72151 ± 15814	185062 ± 87854	34195 ± 17924	2.10999	5.41196	0.389875		0.5183	0.727611	0.307365
Unknown_11.111_969.858	408124 ± 53655	231744 ± 60393	89108 ± 22743	4.58011	2.60071	1.7611		384663 ± 89373	358671 ± 111234	52854 ± 40409	7.27784	6.78607	1.07247		0.942515	1.5477	0.593145
Unknown_11.126_955.847	2750297 ± 334525	738177 ± 257842	166464 ± 48521	16.5219	4.43445	3.7258		2878472 ± 772613	1851435 ± 863503	80097 ± 89406	35.9373	23.1149	1.55472		1.0466	2.50812	0.481167
Unknown_11.129_936.8	2019407 ± 274135	1105747 ± 283918	411812 ± 113434	4.90371	2.68508	1.82628		1920364 ± 427964	1759016 ± 545785	227845 ± 197813	8.42838	7.72023	1.09173		0.950954	1.59079	0.553274
Unknown_11.132_949.756	817866 ± 118016	167271 ± 138429	8013 ± 4077	102.067	20.875	4.88947		1015049 ± 416767	571507 ± 381323	5405 ± 3130	187.798	105.737	1.77609		1.24109	3.41665	0.674529
Unknown_11.143_954.844	3918568 ± 547492	1206427 ± 464495	248272 ± 82975	15.7834	4.8593	3.24808		4668532 ± 1716466	2955949 ± 1576900	117660 ± 116046	39.6782	25.1228	1.57937		1.19139	2.45017	0.473916
Unknown_11.174_975.773	376907 ± 54571	45900 ± 58704	5881 ± 3756	64.0889	7.8048	8.21148		473548 ± 197378	258271 ± 174849	3704 ± 621	127.848	69.7276	1.83353		1.25641	5.62682	0.629825
Unknown_11.175_959.805	160006 ± 27410	255366 ± 101625	112984 ± 36430	1.41618	2.2602	0.626575		71897 ± 18472	206811 ± 107436	31565 ± 17720	2.27774	6.55191	0.347646		0.449339	0.809861	0.279376
Unknown_11.194_995.874	248552 ± 35306	209593 ± 68176	64829 ± 25095	3.83396	3.23301	1.18588		295042 ± 100277	300729 ± 125007	34539 ± 26033	8.54229	8.70694	0.981089		1.18704	1.43482	0.532771
Unknown_11.197_957.853	665779 ± 99449	559706 ± 185289	160798 ± 59763	4.14047	3.4808	1.18952		767780 ± 270125	807471 ± 353426	82090 ± 68931	9.35291	9.83641	0.950845		1.15321	1.44267	0.510516
Unknown_11.202_973.763	872753 ± 138732	746642 ± 248908	196372 ± 72765	4.44439	3.80218	1.1689		919870 ± 359507	1136361 ± 507547	100990 ± 84611	9.10853	11.2522	0.809487		1.05399	1.52196	0.514279
Unknown_11.231_860.803	266026 ± 39396	198182 ± 69455	81452 ± 39100	3.26605	2.43311	1.34233		241588 ± 90644	286220 ± 126059	32623 ± 30919	7.40545	8.77356	0.844064		0.908137	1.44423	0.400518
Unknown_11.237_885.733	93926 ± 15201	104783 ± 32746	36927 ± 12002	2.54356	2.83757	0.896386		90698 ± 28306	146691 ± 54800	22351 ± 12429	4.05789	6.56306	0.618293		0.965633	1.39995	0.605275
Unknown_11.237_892.82	165250 ± 73924	210026 ± 58203	128815 ± 60834	1.28285	1.63045	0.786807		139157 ± 57441	135591 ± 58561	74416 ± 36129	1.86999	1.82207	1.0263		0.8421	0.645591	0.577697
Unknown_11.24_894.294	62717 ± 19976	112690 ± 49819	16416 ± 10791	3.82048	6.86464	0.556545		54625 ± 36788	174379 ± 89065	8188 ± 5568	6.67135	21.2969	0.313254		0.870976	1.54742	0.498782
Unknown_11.242_911.748	153975 ± 24767	156581 ± 31559	110979 ± 29487	1.38742	1.41091	0.983357		134449 ± 34522	153025 ± 10019	72395 ± 43526	1.85716	2.11375	0.878608		0.873187	0.97729	0.652331
Unknown_11.25_870.765	59766 ± 8451	64538 ± 14690	40566 ± 11927	1.4733	1.59094	0.926059		50328 ± 12828	80773 ± 16920	25974 ± 15032	1.93763	3.10976	0.623079		0.842084	1.25156	0.64029
Unknown_11.25_980.86	898936 ± 199620	1263889 ± 462853	262630 ± 188101	3.42282	4.81243	0.711246		761114 ± 348813	1789116 ± 789977	88499 ± 148643	8.60026	20.2162	0.425413		0.846683	1.41556	0.336972
Unknown_11.254_958.862	35469 ± 7700	49658 ± 15466	17555 ± 6261	2.02045	2.82871	0.714266		27251 ± 8478	64497 ± 23343	11519 ± 5768	2.36574	5.59918	0.422516		0.768305	1.29882	0.656166
Unknown_11.256_919.308	408386 ± 91687	592576 ± 227496	84219 ± 93269	4.8491	7.03613	0.689171		356773 ± 167715	840948 ± 379643	39397 ± 65399	9.05584	21.3455	0.424251		0.873617	1.41914	0.467792
Unknown_11.256_937.764	460528 ± 76440	526787 ± 104799	373439 ± 89895	1.23321	1.41064	0.874221		391705 ± 88467	584377 ± 84582	263163 ± 109370	1.48845	2.22059	0.670295		0.850556	1.10932	0.704701
Unknown_11.262_885.763	258127 ± 44470	350306 ± 101496	181426 ± 76475	1.42277	1.93085	0.736861		169218 ± 50584	409828 ± 144276	81598 ± 60358	2.0738	5.02253	0.4129		0.655561	1.16991	0.449759
Unknown_11.267_985.82	87352 ± 14021	108170 ± 20165	75002 ± 22278	1.16466	1.44223	0.807544		63999 ± 16559	109976 ± 24672	43457 ± 28701	1.4727	2.53069	0.581936		0.732656	1.0167	0.579411
Unknown_11.274_942.844	22012 ± 6655	30494 ± 6936	22898 ± 6184	0.961307	1.33173	0.721847		11107 ± 2920	30669 ± 12264	9917 ± 3941	1.12	3.09257	0.362157		0.504588	1.00574	0.433095
Unknown_11.274_963.773	5987 ± 6918	260348 ± 220376	41386 ± 90275	0.144662	6.29073	0.0229961		7627 ± 7218	375798 ± 235699	14945 ± 5994	0.510338	25.1454	0.0202955		1.27393	1.44344	0.361112
Unknown_11.277_1001.792	44254 ± 9237	57134 ± 18160	26293 ± 7100	1.68311	2.17297	0.774565		26181 ± 7160	62318 ± 27369	13317 ± 7002	1.96598	4.67958	0.420119		0.591608	1.09073	0.506485
Unknown_11.306_1006.879	770150 ± 141100	1154376 ± 264524	803484 ± 303022	0.958513	1.43671	0.667157		470881 ± 156007	1136783 ± 361982	304585 ± 276905	1.54598	3.73224	0.414222		0.611415	0.98476	0.37908
Unknown_11.307_1011.838	1393981 ± 319376	3199681 ± 1303052	1249656 ± 555681	1.11549	2.56045	0.435662		973293 ± 531105	3668347 ± 1861881	421237 ± 376900	2.31056	8.70851	0.265322		0.698211	1.14647	0.337082
Unknown_11.338_981.862	213941 ± 86420	208405 ± 52178	156777 ± 51309	1.36462	1.32931	1.02656		92237 ± 24458	90854 ± 71065	74950 ± 30429	1.23065	1.21219	1.01522		0.431133	0.435949	0.478068
Unknown_11.378_925.753	1697850 ± 229576	2347362 ± 409995	2014162 ± 495716	0.842956	1.16543	0.723301		1236639 ± 316699	2389355 ± 553482	1068577 ± 528280	1.15728	2.23602	0.517562		0.728356	1.01789	0.530532
Unknown_11.406_881.818	155820 ± 70736	158532 ± 30611	64439 ± 12392	2.4181	2.46019	0.982893		91757 ± 40772	85664 ± 17492	48447 ± 15527	1.89397	1.7682	1.07113		0.588865	0.540358	0.751827
Unknown_11.408_763.756	74591 ± 103153	411744 ± 131823	209470 ± 77019	0.356094	1.96565	0.181159		165139 ± 70218	448303 ± 182646	67807 ± 73992	2.43543	6.61146	0.368365		2.21393	1.08879	0.323707
Unknown_11.415_631.565	41870 ± 4340	14582 ± 4466	8489 ± 2972	4.93227	1.71775	2.87135		61956 ± 26335	32246 ± 16388	5950 ± 1512	10.4128	5.4195	1.92135		1.47972	2.21136	0.700907
Unknown_11.421_925.763	145455 ± 55583	143518 ± 31353	104881 ± 31049	1.38686	1.36839	1.0135		55898 ± 15923	131763 ± 49777	42188 ± 21459	1.32497	3.12323	0.424231		0.384298	0.918094	0.402246
Unknown_11.422_945.859	161239 ± 56611	164457 ± 30161	157932 ± 44719	1.02094	1.04132	0.980433		57911 ± 18650	124891 ± 34422	78303 ± 28325	0.739576	1.59497	0.463692		0.359162	0.759414	0.495802
Unknown_11.424_907.102	58387 ± 15769	65291 ± 20590	92617 ± 27132	0.630413	0.704957	0.894258		23489 ± 5696	61414 ± 31800	33955 ± 14731	0.691769	1.80869	0.38247		0.402298	0.94062	0.366617
Unknown_11.425_605.55	131608 ± 32185	166469 ± 59992	79569 ± 22013	1.65401	2.09213	0.790586		60434 ± 17343	192290 ± 91596	21713 ± 15978	2.78331	8.85598	0.314286		0.459197	1.15511	0.272883
Unknown_11.426_931.85	134388 ± 35973	213122 ± 75476	94163 ± 33416	1.42718	2.26333	0.630568		114112 ± 51843	251320 ± 121320	33210 ± 23019	3.43607	7.5676	0.454051		0.849123	1.17923	0.352686
Unknown_11.429_919.844	48816 ± 14016	56663 ± 17562	102216 ± 27722	0.477577	0.554346	0.861515		20111 ± 5382	45249 ± 13478	40685 ± 13411	0.49431	1.11218	0.444452		0.411976	0.798563	0.39803
Unknown_11.431_884.776	205160 ± 12801	65769 ± 18809	33633 ± 5594	6.09996	1.95549	3.1194		229999 ± 42748	111944 ± 39134	28758 ± 12614	7.99774	3.89262	2.05459		1.12107	1.70208	0.855053
Unknown_11.431_971.874	21962 ± 2435	9172 ± 2659	4772 ± 1289	4.60226	1.92205	2.39446		27688 ± 13367	23333 ± 12909	3296 ± 2596	8.40049	7.07919	1.18665		1.26072	2.54394	0.690696
Unknown_11.432_899.746	60090 ± 13567	62580 ± 21139	39040 ± 12582	1.53919	1.60297	0.960211		49950 ± 19351	84413 ± 36295	16870 ± 7970	2.96088	5.00373	0.591734		0.831253	1.34888	0.432121
Unknown_11.432_951.777	709565 ± 179412	722171 ± 178539	478279 ± 144173	1.48358	1.50994	0.982544		565702 ± 219767	971618 ± 356345	195098 ± 83536	2.89958	4.98015	0.582227		0.797252	1.34541	0.407917
Unknown_11.44_957.863	772616 ± 98411	334428 ± 105249	182618 ± 45205	4.23078	1.8313	2.31026		877258 ± 223526	687000 ± 269393	120184 ± 86808	7.29929	5.71624	1.27694		1.13544	2.05425	0.658117
Unknown_11.444_1003.796	18173 ± 2599	9723 ± 2906	6152 ± 1040	2.954	1.58046	1.86907		21701 ± 10180	23086 ± 12338	4351 ± 3131	4.98759	5.30591	0.940007		1.19413	2.37437	0.70725
Unknown_11.447_977.789	280730 ± 42253	215776 ± 86155	76690 ± 25506	3.66058	2.81361	1.30103		317714 ± 154446	428552 ± 226007	40018 ± 30883	7.93928	10.709	0.741366		1.13174	1.9861	0.521815
Unknown_11.458_997.889	47306 ± 5024	17057 ± 7371	12140 ± 7906	3.89671	1.40502	2.77341		62070 ± 22844	29314 ± 13740	7841 ± 3131	7.91608	3.73855	2.11742		1.3121	1.71859	0.645881
Unknown_11.487_1003.804	384330 ± 46798	482109 ± 141724	230974 ± 62204	1.66395	2.08729	0.797185		336992 ± 86555	586916 ± 199023	149960 ± 108215	2.24721	3.91382	0.574174		0.87683	1.21739	0.649251
Unknown_11.489_982.873	246853 ± 102896	273048 ± 202819	107568 ± 58840	2.29486	2.53838	0.904064		409400 ± 332364	619379 ± 401541	52788 ± 28038	7.75555	11.7333	0.660985		1.65848	2.26839	0.490741
Unknown_11.534_987.835	75733 ± 26023	65173 ± 25379	26228 ± 13582	2.88749	2.48486	1.16203		50034 ± 21503	106904 ± 52845	11704 ± 7617	4.27495	9.13397	0.468027		0.660663	1.64031	0.446241
Unknown_11.541_897.738	53541 ± 16352	48561 ± 13871	22967 ± 5259	2.33121	2.11438	1.10255		31083 ± 9338	58817 ± 27196	8282 ± 3187	3.75308	7.10179	0.52847		0.580546	1.2112	0.360604
Unknown_11.565_563.54	291590 ± 91819	312869 ± 68190	196635 ± 44985	1.4829	1.59112	0.931988		167802 ± 42798	302863 ± 118656	70319 ± 26555	2.3863	4.30699	0.554052		0.575472	0.968019	0.357612
Unknown_11.568_836.804	428805 ± 154839	366370 ± 126373	142555 ± 50005	3.008	2.57003	1.17042		278536 ± 88358	557110 ± 310214	45045 ± 19901	6.18351	12.3679	0.499966		0.649563	1.52062	0.315983
Unknown_11.572_841.761	48074 ± 47846	15573 ± 7996	17054 ± 13269	2.81893	0.913158	3.08701		25282 ± 19655	30367 ± 35000	7193 ± 4208	3.51481	4.22174	0.832548		0.525898	1.94998	0.421778
Unknown_11.582_862.818	71270 ± 9230	89064 ± 26749	60935 ± 15618	1.16961	1.46162	0.800211		53651 ± 13971	123906 ± 47820	36025 ± 33342	1.48927	3.43944	0.432998		0.752785	1.3912	0.591204
Unknown_11.595_1008.895	75740 ± 10495	111403 ± 34007	65235 ± 16528	1.16103	1.70772	0.679874		56238 ± 14480	161322 ± 72242	35710 ± 29636	1.57485	4.51756	0.348607		0.742514	1.44809	0.547406
Unknown_11.596_897.775	65721 ± 20496	89047 ± 21201	65537 ± 15117	1.00281	1.35873	0.738048		30177 ± 7004	69196 ± 29279	23487 ± 8250	1.28484	2.94614	0.436109		0.459168	0.777073	0.358378
Unknown_11.599_921.322	74444 ± 23140	96286 ± 28274	64959 ± 17895	1.14602	1.48226	0.773155		33310 ± 7443	79084 ± 38498	18821 ± 8727	1.76983	4.2019	0.421198		0.44745	0.821345	0.289737
Unknown_11.60_939.779	121489 ± 20511	144424 ± 52311	82496 ± 32470	1.47267	1.75068	0.841197		106462 ± 39828	261169 ± 142387	32200 ± 32296	3.30627	8.11084	0.407636		0.87631	1.80835	0.390322
Unknown_11.601_913.763	13429 ± 4313	16046 ± 3654	9741 ± 2695	1.37861	1.64726	0.836906		7726 ± 1718	14082 ± 5952	4089 ± 988	1.88946	3.44387	0.548644		0.575322	0.877602	0.419772
Unknown_11.603_947.339	151093 ± 46021	133156 ± 43770	40885 ± 27706	3.69556	3.25684	1.13471		187781 ± 120344	217449 ± 209977	32692 ± 16948	5.74394	6.65144	0.863563		1.24282	1.63304	0.799609
Unknown_11.605_965.793	384696 ± 119979	433324 ± 119201	165428 ± 61795	2.32546	2.61941	0.887779		32887 ± 69362	406648 ± 158172	88527 ± 41928	0.371491	4.59349	0.0808734		0.0854883	0.938439	0.535139
Unknown_11.712_953.783	113561 ± 33051	115502 ± 36245	71612 ± 32262	1.58578	1.61289	0.983195		66496 ± 12842	120128 ± 64157	17935 ± 7857	3.70761	6.69796	0.553543		0.585553	1.04005	0.250447
Unknown_11.715_914.842	112174 ± 39533	114148 ± 40318	62726 ± 21384	1.78832	1.81979	0.982707		69985 ± 16351	120563 ± 60270	17342 ± 7237	4.03558	6.95208	0.580485		0.623897	1.0562	0.276472
Unknown_11.753_999.905	10015 ± 981	14348 ± 5070	54111 ± 27974	0.185083	0.265159	0.698007		9159 ± 2181	7308 ± 1760	45465 ± 15697	0.201452	0.160739	1.25328		0.914528	0.509339	0.840217
Unknown_11.754_907.849	133678 ± 110961	28134 ± 9116	31151 ± 28165	4.29129	0.903149	4.75148		94337 ± 39824	71861 ± 88413	11710 ± 7013	8.05611	6.13672	1.31277		0.705703	2.55424	0.375911
Unknown_11.754_953.794	25587 ± 3580	42905 ± 12783	170772 ± 71073	0.149831	0.251241	0.596364		21141 ± 7953	19386 ± 4515	129692 ± 42506	0.163009	0.149477	1.09053		0.82624	0.451835	0.759445
Unknown_11.754_979.809	1039916 ± 322366	844559 ± 346760	280751 ± 142036	3.70405	3.00821	1.23131		560817 ± 207768	1067107 ± 490826	105757 ± 79244	5.30288	10.0902	0.525549		0.539291	1.26351	0.376693
Unknown_11.757_973.891	500653 ± 138005	168019 ± 49773	90408 ± 69833	5.53771	1.85845	2.97974		541757 ± 125942	326788 ± 191856	38367 ± 32464	14.1204	8.51742	1.65782		1.0821	1.94495	0.424376
Unknown_11.762_959.88	39423 ± 4935	30649 ± 8250	18872 ± 5170	2.08897	1.62405	1.28627		28622 ± 6742	44695 ± 20088	9514 ± 4132	3.00841	4.69781	0.640385		0.726023	1.45829	0.504133
Unknown_11.763_985.893	1119409 ± 183353	789019 ± 151244	398339 ± 60768	2.81019	1.98077	1.41874		1193030 ± 327783	1013647 ± 222898	345343 ± 165031	3.45462	2.93519	1.17697		1.06577	1.28469	0.866958
Unknown_11.765_1005.821	84364 ± 13324	91733 ± 18733	267076 ± 74028	0.31588	0.343472	0.919669		66259 ± 20280	55850 ± 9258	142898 ± 29819	0.46368	0.390838	1.18637		0.785394	0.608832	0.535046
Unknown_11.767_633.582	24774 ± 4814	22482 ± 7534	16094 ± 4052	1.53933	1.39692	1.10195		15953 ± 3464	26323 ± 11166	6853 ± 2212	2.32789	3.84109	0.606048		0.643941	1.17085	0.425811
Unknown_11.771_927.778	14185 ± 1800	14476 ± 3352	25662 ± 7040	0.552763	0.564103	0.979898		11886 ± 3530	11078 ± 1824	14274 ± 3272	0.832703	0.776096	1.07294		0.837927	0.765267	0.556231
Unknown_11.781_984.89	717110 ± 116354	438601 ± 115853	168042 ± 42482	4.26745	2.61007	1.63499		752480 ± 172481	615239 ± 172157	96785 ± 77357	7.77476	6.35676	1.22307		1.04932	1.40273	0.575957
Unknown_11.784_947.876	243027 ± 42235	7982 ± 2718	9776 ± 2870	24.8596	0.816489	30.4469		345175 ± 164528	191884 ± 137879	6357 ± 3229	54.2984	30.1847	1.79887		1.42032	24.0396	0.650266
Unknown_11.787_989.853	4805594 ± 820123	971142 ± 1371972	7073 ± 3665	679.428	137.303	4.94839		5607516 ± 1965893	4972918 ± 3213479	12689 ± 4409	441.919	391.908	1.12761		1.16687	5.12069	1.79401
Unknown_11.82_858.828	1439455 ± 245152	442752 ± 194073	119810 ± 48437	12.0145	3.69545	3.25115		1943318 ± 579424	1204307 ± 672978	56188 ± 47972	34.586	21.4335	1.61364		1.35004	2.72005	0.468976
Unknown_11.831_1102.997	21414654 ± 3395358	6980320 ± 3015617	1437674 ± 455344	14.8953	4.85529	3.06786		28390088 ± 8400747	18061244 ± 9889542	700430 ± 728683	40.5324	25.7859	1.57188		1.32573	2.58745	0.487197
Unknown_11.857_867.314	85747 ± 13034	38363 ± 14129	19154 ± 5179	4.47672	2.00287	2.23515		104718 ± 35025	90877 ± 43038	11365 ± 5825	9.21408	7.99622	1.1523		1.22124	2.36887	0.593349
Unknown_11.86_838.824	64127 ± 17459	20362 ± 12516	3246 ± 3105	19.7557	6.27295	3.14935		93401 ± 46092	93825 ± 59829	2884 ± 1870	32.3859	32.5329	0.995481		1.4565	4.60785	0.888478
Unknown_11.861_923.34	42320 ± 5808	18897 ± 5912	10144 ± 2612	4.17192	1.86287	2.23951		47341 ± 16608	42375 ± 20411	6227 ± 1906	7.60254	6.80504	1.11719		1.11864	2.24242	0.61386
Unknown_11.861_949.357	1457804 ± 249872	503354 ± 306182	52229 ± 87106	27.9118	9.63744	2.89618		1768023 ± 663105	1586196 ± 874072	8457 ± 3409	209.06	187.56	1.11463		1.2128	3.15125	0.161922
Unknown_11.865_972.896	2225582 ± 294814	1845900 ± 507151	1027072 ± 368785	2.16692	1.79724	1.20569		2146784 ± 463210	2291303 ± 386323	464545 ± 397112	4.62126	4.93236	0.936927		0.964594	1.24129	0.4523
Unknown_11.866_890.852	72002 ± 9774	45826 ± 12464	28370 ± 9673	2.53796	1.6153	1.5712		76651 ± 20856	73210 ± 21005	16283 ± 9730	4.70742	4.4961	1.047		1.06457	1.59756	0.573951
Unknown_11.871_878.809	658514 ± 120344	211194 ± 148939	4237 ± 4487	155.42	49.8452	3.11805		819726 ± 311857	718350 ± 455547	3518 ± 2268	233.009	204.193	1.14112		1.24481	3.40138	0.830304
Unknown_11.937_1007.84	56641 ± 10173	25493 ± 9845	12772 ± 3422	4.43478	1.99601	2.22183		63381 ± 19581	59266 ± 28324	8981 ± 1940	7.05723	6.59904	1.06943		1.119	2.3248	0.703179
Unknown_11.937_989.388	85675108 ± 14115559	35235471 ± 16287889	11392600 ± 4929972	7.52024	3.09284	2.4315		101131596 ± 35777798	93031722 ± 46935647	4080468 ± 4149396	24.7843	22.7993	1.08707		1.18041	2.64029	0.358168
Unknown_11.939_981.825	28049544 ± 4737949	11407280 ± 5217435	3698199 ± 1682902	7.58465	3.08455	2.45892		33098982 ± 11846133	30473681 ± 15367849	1297931 ± 1301197	25.5013	23.4787	1.08615		1.18002	2.67142	0.350963
Unknown_11.94_987.911	113368 ± 26184	30625 ± 19246	7964 ± 5026	14.2351	3.84543	3.70181		142639 ± 59344	125412 ± 78680	4987 ± 3133	28.6022	25.1478	1.13736		1.25819	4.09509	0.626193
Unknown_11.941_1013.923	424270 ± 46637	339356 ± 84028	247336 ± 58727	1.71536	1.37204	1.25022		415216 ± 90167	471593 ± 64253	135476 ± 79277	3.06487	3.48101	0.880454		0.97866	1.38967	0.547741
Unknown_11.945_955.81	7658633 ± 1390327	1601753 ± 2283362	5235 ± 4826	1462.97	305.97	4.78141		8661614 ± 3051800	7840568 ± 5068851	8869 ± 6908	976.617	884.042	1.10472		1.13096	4.89499	1.69417
Unknown_11.947_1001.922	326866 ± 55247	114552 ± 113838	13139 ± 7065	24.8775	8.71847	2.85343		203144 ± 135747	343312 ± 212398	9335 ± 2640	21.7615	36.7769	0.591718		0.62149	2.997	0.71048
Unknown_11.947_1135.984	29383 ± 3350	29957 ± 12276	12249 ± 3246	2.39881	2.44567	0.980839		34759 ± 12431	57892 ± 26953	6615 ± 3192	5.25457	8.75163	0.600411		1.18296	1.9325	0.540044
Unknown_11.953_1157.043	60162 ± 12113	70608 ± 24238	49640 ± 10213	1.21197	1.4224	0.852056		84638 ± 16122	153160 ± 73319	26758 ± 8245	3.16309	5.7239	0.552612		1.40683	2.16916	0.539041
Unknown_11.963_860.842	773334 ± 110515	802518 ± 222588	463821 ± 177932	1.66731	1.73023	0.963634		571915 ± 148239	883665 ± 276324	167040 ± 136013	3.42382	5.29014	0.647208		0.739545	1.10112	0.360139
Unknown_11.968_975.906	1081539 ± 131241	1095329 ± 447738	545787 ± 237973	1.98161	2.00688	0.98741		767336 ± 255990	1642988 ± 785936	161567 ± 141960	4.74934	10.1691	0.467037		0.709485	1.49999	0.296026
Unknown_11.99_898.739	315044 ± 41717	304931 ± 114546	165498 ± 73865	1.90361	1.84251	1.03316		228609 ± 67185	434035 ± 193790	45183 ± 50278	5.05962	9.60616	0.526706		0.725641	1.42339	0.273012
Unknown_11.997_897.733	173441 ± 22692	195943 ± 46086	142745 ± 47014	1.21504	1.37268	0.88516		135147 ± 30102	218802 ± 57899	66696 ± 35799	2.02631	3.28059	0.617668		0.77921	1.11666	0.467239
Unknown_12.002_892.866	3814 ± 2989	7538 ± 2377	16227 ± 2192	0.23504	0.464534	0.50597		7318 ± 3031	26127 ± 21256	12240 ± 2949	0.597876	2.13456	0.280093		1.91872	3.46604	0.754298
Unknown_12.003_974.91	1675751 ± 209110	1909177 ± 409163	1464315 ± 379308	1.14439	1.3038	0.877735		1294571 ± 278334	1930929 ± 409130	776910 ± 376043	1.66631	2.4854	0.670439		0.772532	1.01139	0.530562
Unknown_12.046_1014.942	131411 ± 14363	169717 ± 61167	101998 ± 37130	1.28837	1.66392	0.774295		105133 ± 36390	195878 ± 83059	33963 ± 24412	3.09552	5.76739	0.536727		0.800032	1.15414	0.332977
Unknown_12.048_1009.856	214218 ± 26269	289901 ± 128378	158009 ± 62820	1.35573	1.83471	0.738935		201678 ± 81956	389538 ± 185003	51540 ± 34583	3.91304	7.55797	0.517736		0.941462	1.34369	0.326184
Unknown_12.048_1015.942	43119 ± 5578	52752 ± 14721	42608 ± 13943	1.01199	1.23808	0.817391		42024 ± 12589	62132 ± 21650	19265 ± 7890	2.18137	3.22512	0.676366		0.974605	1.17781	0.452145
Unknown_12.049_983.84	451533 ± 41749	549729 ± 176104	458222 ± 114688	0.985402	1.1997	0.821374		492014 ± 143766	594766 ± 170258	196733 ± 94134	2.50092	3.02321	0.82724		1.08965	1.08193	0.42934
Unknown_12.049_989.929	209410 ± 42059	255268 ± 127192	118897 ± 50587	1.76127	2.14697	0.820354		185169 ± 77244	365661 ± 190696	43837 ± 24079	4.22403	8.34138	0.506395		0.884241	1.43246	0.368697
Unknown_12.087_1071.908	146584 ± 33654	122792 ± 36906	83982 ± 20945	1.74542	1.46212	1.19376		107581 ± 26510	139905 ± 47178	43318 ± 14022	2.48352	3.22972	0.768958		0.73392	1.13937	0.515801
Unknown_12.09_1087.883	165956 ± 37481	123364 ± 49877	85093 ± 23088	1.95029	1.44975	1.34525		127992 ± 38262	166684 ± 73143	40044 ± 15019	3.19628	4.16252	0.767872		0.771241	1.35116	0.470591
Unknown_12.09_1216.053	23710 ± 4755	19961 ± 8279	10307 ± 3340	2.30038	1.93664	1.18782		19746 ± 7037	27701 ± 14283	4689 ± 621	4.21113	5.90766	0.712826		0.832813	1.38776	0.454934
Unknown_12.092_1195.122	28214 ± 18842	38118 ± 33616	13662 ± 18292	2.06514	2.79007	0.740175		44647 ± 23813	62940 ± 35684	7428 ± 4773	6.01064	8.47334	0.709358		1.58244	1.65119	0.543698
Unknown_12.115_876.8	62886 ± 31067	66186 ± 24846	21645 ± 5612	2.90534	3.0578	0.950141		21010 ± 11067	30882 ± 9649	15198 ± 4258	1.38242	2.03198	0.680332		0.334097	0.466594	0.702148
Unknown_12.123_1016.958	8289 ± 3810	8509 ± 5459	19417 ± 3323	0.426894	0.438224	0.974145		7811 ± 3521	7583 ± 5170	14225 ± 6601	0.549104	0.533076	1.03007		0.942333	0.891174	0.732605
Unknown_12.125_1068.961	244088 ± 41993	109414 ± 29134	40431 ± 6939	6.03715	2.70619	2.23087		210813 ± 47007	163418 ± 71248	29927 ± 17750	7.04424	5.46055	1.29002		0.863676	1.49357	0.740199
Unknown_12.131_1069.956	215882 ± 35431	82324 ± 32647	36028 ± 13499	5.99206	2.285	2.62235		285324 ± 138193	213983 ± 116924	10314 ± 18639	27.6638	20.7468	1.3334		1.32167	2.59928	0.286277
Unknown_12.141_1038.925	1032611 ± 171462	417335 ± 156106	187874 ± 53816	5.4963	2.22136	2.4743		1288402 ± 559474	1048243 ± 544202	90042 ± 76097	14.3089	11.6417	1.22911		1.24771	2.51175	0.479268
Unknown_12.141_1064.937	523347 ± 67403	252773 ± 80906	132705 ± 34546	3.94369	1.90477	2.07042		569715 ± 165033	501258 ± 217431	70867 ± 49087	8.03921	7.07322	1.13657		1.0886	1.98304	0.534019
Unknown_12.151_1099.936	199816 ± 34386	82428 ± 33795	17029 ± 10392	11.7339	4.84045	2.42413		182637 ± 48760	140034 ± 68261	15042 ± 12352	12.1418	9.30953	1.30423		0.914026	1.69886	0.883317
Unknown_12.164_1263.186	61205 ± 22317	40166 ± 14631	24562 ± 8491	2.49186	1.63529	1.5238		33381 ± 10299	51123 ± 26627	9995 ± 2431	3.33977	5.11486	0.652955		0.545397	1.27279	0.406929
Unknown_12.165_1284.115	9690 ± 8986	7599 ± 5282	6873 ± 3806	1.40986	1.10563	1.27517		18406 ± 15724	21915 ± 9911	4860 ± 3593	3.78724	4.50926	0.839881		1.89948	2.88393	0.707115
Unknown_12.166_1049.927	403086 ± 63470	216819 ± 69908	124215 ± 35194	3.24507	1.74551	1.85909		406503 ± 166321	458567 ± 233075	63738 ± 46356	6.37772	7.19456	0.886464		1.00848	2.11498	0.513126
Unknown_12.166_793.687	141573 ± 19595	99754 ± 31015	66733 ± 17922	2.12148	1.49482	1.41922		132204 ± 33062	162293 ± 69262	34095 ± 24637	3.87752	4.76002	0.814601		0.933822	1.62693	0.510917
Unknown_12.171_177.162	21129 ± 12995	14525 ± 10646	10233 ± 5757	2.06479	1.41943	1.45466		77974 ± 86834	46381 ± 64124	7047 ± 4628	11.0649	6.58167	1.68116		3.69038	3.19318	0.688654
Unknown_12.177_1097.015	49548 ± 13915	40795 ± 11658	28764 ± 5880	1.72257	1.41827	1.21456		27021 ± 6538	42316 ± 18967	12051 ± 3534	2.24222	3.51141	0.638553		0.54535	1.03728	0.418961
Unknown_12.178_1044.989	25230 ± 5785	20562 ± 7113	16019 ± 5793	1.575	1.2836	1.22702		24090 ± 7199	38400 ± 17734	7384 ± 4146	3.26246	5.20043	0.627344		0.954816	1.86752	0.460953
Unknown_12.179_1071.004	21726 ± 3344	20918 ± 6005	15102 ± 3225	1.43862	1.38511	1.03863		21613 ± 6095	32147 ± 13018	10251 ± 5319	2.10838	3.13599	0.672318		0.994799	1.53681	0.678784
Unknown_12.183_1072.001	48795 ± 15091	43842 ± 12234	35269 ± 9186	1.38351	1.24307	1.11297		29560 ± 6673	38782 ± 12270	15927 ± 3984	1.85597	2.43498	0.762209		0.6058	0.884586	0.451586
Unknown_12.185_1123.033	13364 ± 3735	9779 ± 2595	9920 ± 3807	1.34718	0.985786	1.3666		10312 ± 2481	12640 ± 5773	4767 ± 1452	2.16321	2.65156	0.815823		0.771625	1.29257	0.480544
Unknown_12.2_1085.021	11641 ± 2564	11633 ± 4841	11617 ± 3212	1.00207	1.00138	1.00069		10455 ± 3751	10600 ± 4208	5725 ± 1338	1.8262	1.85153	0.986321		0.898119	0.911201	0.492812
Unknown_12.209_1066.952	54222 ± 16148	31490 ± 9767	19061 ± 8303	2.84466	1.65206	1.72188		38228 ± 12687	39231 ± 17836	9003 ± 2589	4.24614	4.35755	0.974433		0.705027	1.24582	0.472326
Unknown_12.214_1093.963	556899 ± 120270	149392 ± 75466	75380 ± 92796	7.38789	1.98185	3.72777		577713 ± 271876	356920 ± 248491	23759 ± 18982	24.3155	15.0225	1.61861		1.03737	2.38915	0.31519
Unknown_12.215_1345.231	13485 ± 2938	11673 ± 2863	13136 ± 2954	1.02657	0.888627	1.15523		12423 ± 2991	8852 ± 1763	8673 ± 2193	1.43238	1.02064	1.40341		0.921246	0.758331	0.660247
Unknown_12.218_1107.979	67891 ± 8958	17023 ± 5211	11280 ± 1645	6.01871	1.50913	3.98819		117675 ± 58918	64795 ± 37882	8870 ± 1223	13.2666	7.30496	1.81611		1.73329	3.80632	0.786348
Unknown_12.22_1094.974	778029 ± 102268	255568 ± 92188	90602 ± 32505	8.58733	2.82078	3.04431		1015789 ± 366193	695143 ± 383017	41477 ± 26293	24.4904	16.7597	1.46127		1.30559	2.71999	0.457793
Unknown_12.221_1331.248	7987 ± 2765	8649 ± 2692	5349 ± 2462	1.49318	1.61694	0.923459		150251 ± 166174	32277 ± 71467	3133 ± 2202	47.9575	10.3023	4.65505		18.8119	3.73188	0.585717
Unknown_12.221_1352.176	158115 ± 29830	39174 ± 16927	12587 ± 3664	12.5618	3.11226	4.03622		177946 ± 89651	108435 ± 69882	6306 ± 3045	28.2185	17.1955	1.64104		1.12542	2.76803	0.500993
Unknown_12.225_1131.017	599518 ± 128592	206598 ± 82759	43677 ± 12641	13.7262	4.73013	2.90186		565386 ± 197038	386073 ± 223448	23927 ± 16124	23.6296	16.1355	1.46445		0.943068	1.86872	0.547817
Unknown_12.227_1104.997	1854321 ± 371309	819759 ± 306196	192008 ± 50546	9.65752	4.2694	2.26203		1573157 ± 473003	1210281 ± 609223	110653 ± 65705	14.217	10.9376	1.29983		0.848374	1.47639	0.576294
Unknown_12.228_1101.513	251575 ± 29100	103405 ± 41070	58013 ± 21134	4.33653	1.78245	2.43291		249152 ± 89395	223627 ± 112661	20512 ± 11901	12.1466	10.9023	1.11414		0.990369	2.16263	0.353576
Unknown_12.229_1125.05	382088 ± 47297	212866 ± 96059	122528 ± 49081	3.11837	1.73728	1.79497		389230 ± 127643	464174 ± 244281	46124 ± 23548	8.43877	10.0636	0.838543		1.01869	2.18059	0.376436
Unknown_12.231_1077.966	36917 ± 4544	21481 ± 7640	15840 ± 3925	2.33062	1.35612	1.71859		34318 ± 10098	37692 ± 13017	13423 ± 2347	2.55666	2.80802	0.910485		0.929599	1.75467	0.847412
Unknown_12.231_1080.971	142157 ± 13841	104720 ± 38560	96953 ± 27809	1.46625	1.08011	1.3575		151752 ± 42374	166755 ± 57383	47993 ± 19907	3.16196	3.47457	0.91003		1.0675	1.59239	0.495013
Unknown_12.232_1074.021	20549 ± 3230	19332 ± 7869	15238 ± 5642	1.34854	1.26867	1.06295		22705 ± 5828	30979 ± 13848	7044 ± 2426	3.22331	4.39793	0.732916		1.10492	1.60247	0.462265
Unknown_12.233_1073.019	30888 ± 6993	21751 ± 7335	17164 ± 3257	1.79958	1.26725	1.42007		29203 ± 8029	35119 ± 12014	15279 ± 6137	1.91132	2.29851	0.831544		0.945448	1.61459	0.890177
Unknown_12.24_1203.099	31544 ± 9982	22054 ± 9834	16838 ± 6864	1.87338	1.30978	1.43031		27088 ± 7861	36221 ± 15001	10862 ± 2568	2.49383	3.33465	0.747853		0.858737	1.64238	0.645088
Unknown_12.244_1113.051	23613 ± 4731	15399 ± 5161	15888 ± 3291	1.48622	0.969222	1.53341		22676 ± 4680	22047 ± 7964	11314 ± 3376	2.00424	1.94865	1.02853		0.960318	1.43172	0.71211
Unknown_12.256_1095.982	73775 ± 17442	43643 ± 12333	25280 ± 6740	2.91831	1.72638	1.69042		98243 ± 42610	99039 ± 48480	21296 ± 7080	4.61321	4.65059	0.991963		1.33166	2.2693	0.842405
Unknown_12.257_1107.01	5619 ± 1039	4249 ± 941	5919 ± 1374	0.949316	0.717858	1.32243		5812 ± 1161	4373 ± 703	5899 ± 372	0.985252	0.741312	1.32906		1.03435	1.02918	0.996621
Unknown_12.263_1147.996	22184 ± 3506	11841 ± 2707	15266 ± 3834	1.45316	0.775645	1.87349		19522 ± 3364	11547 ± 1469	12603 ± 2212	1.549	0.91621	1.69066		0.880004	0.975171	0.82556
Unknown_12.269_1399.31	42373 ± 7417	26554 ± 2017	30491 ± 5728	1.38969	0.87088	1.59573		36432 ± 6779	22840 ± 3050	28297 ± 4894	1.28749	0.807153	1.5951		0.859793	0.860134	0.928044
Unknown_12.27_1129.545	16981 ± 2914	14513 ± 2202	21643 ± 4502	0.784595	0.670563	1.17005		16383 ± 2235	13676 ± 1940	19289 ± 3938	0.849344	0.709005	1.19794		0.964784	0.942328	0.891235
Unknown_12.271_1101.049	8446 ± 2810	5844 ± 1562	5439 ± 1895	1.55286	1.07446	1.44524		7189 ± 1680	7087 ± 2914	3663 ± 1557	1.9626	1.93475	1.01439		0.851172	1.2127	0.673469
Unknown_12.271_1154.083	135155 ± 20579	60202 ± 18251	11777 ± 12733	11.4762	5.11183	2.24503		111372 ± 58032	5066 ± 14330	6828 ± 11818	16.3111	0.741945	21.9842		0.824032	0.08415	0.579774
Unknown_12.297_1129.078	235096 ± 23646	96781 ± 31043	53504 ± 11514	4.39399	1.80886	2.42915		293656 ± 88031	190687 ± 81016	35872 ± 15314	8.18622	5.31576	1.53999		1.24909	1.97029	0.670455
Unknown_12.31_1131.092	113508 ± 10878	48171 ± 14452	27788 ± 7143	4.08478	1.73352	2.35636		131601 ± 28983	88820 ± 33131	17820 ± 8595	7.38502	4.98429	1.48166		1.1594	1.84385	0.641284
Unknown_12.31_1155.097	67508 ± 12246	36963 ± 12539	27758 ± 7652	2.43202	1.33162	1.82637		79679 ± 21770	64012 ± 25707	16317 ± 8718	4.88319	3.92303	1.24475		1.18029	1.73179	0.587831
Unknown_12.311_1181.111	111818 ± 17087	48852 ± 14491	20418 ± 4366	5.47644	2.39259	2.28891		96073 ± 18348	63380 ± 24948	14989 ± 5977	6.40957	4.22843	1.51583		0.859191	1.29739	0.734107
Unknown_12.346_1183.128	33906 ± 5143	21348 ± 6885	15932 ± 4062	2.12817	1.33994	1.58825		38518 ± 8164	34296 ± 12383	10631 ± 5153	3.62318	3.22604	1.1231		1.13602	1.60652	0.667273
Unknown_12.362_1197.141	142798 ± 220350	150514 ± 87884	140745 ± 63479	1.01459	1.06941	0.948736		248626 ± 276335	364057 ± 325003	94322 ± 64276	2.63593	3.85973	0.682932		1.7411	2.41876	0.670162
Unknown_12.375_1185.14	2981 ± 5546	5378 ± 4908	10117 ± 3033	0.294653	0.531581	0.554295		3534 ± 5068	3467 ± 3724	10004 ± 2789	0.353259	0.346561	1.01933		1.18551	0.644663	0.988831
Unknown_12.377_1237.175	47494 ± 5814	17376 ± 6988	14836 ± 3854	3.20127	1.17121	2.73331		63106 ± 19318	36199 ± 15410	8221 ± 2397	7.6762	4.40324	1.74331		1.32872	2.08328	0.554125
Unknown_12.382_1211.159	2031649 ± 389317	447526 ± 202109	251454 ± 279731	8.07961	1.77975	4.53973		3258187 ± 1399760	1034456 ± 584851	81359 ± 37051	40.047	12.7147	3.14966		1.60372	2.3115	0.323554
Unknown_12.5_1502.421	981607 ± 93097	388643 ± 138085	212224 ± 65741	4.62533	1.83129	2.52573		1245530 ± 320908	730081 ± 253795	119621 ± 56664	10.4123	6.10328	1.70602		1.26887	1.87854	0.563654
Unknown_13.179_121.051	259992 ± 40748	116466 ± 41542	107346 ± 30041	2.422	1.08496	2.23234		315045 ± 79832	214281 ± 73259	61112 ± 21227	5.15521	3.50637	1.47024		1.21175	1.83986	0.569299
Unknown_13.411_121.051	181483 ± 16658	52098 ± 19993	25746 ± 8527	7.04898	2.02354	3.48349		272890 ± 84451	114593 ± 50305	12741 ± 5979	21.4183	8.99404	2.38138		1.50367	2.19957	0.494873
Unknown_2.121_666.433	68992 ± 16734	30886 ± 12194	29197 ± 8839	2.36298	1.05785	2.23376		96581 ± 29048	67945 ± 27401	20743 ± 6883	4.65608	3.27556	1.42146		1.39989	2.19986	0.71045
Unknown_2.125_368.352	32499 ± 4019	22828 ± 7077	29585 ± 4803	1.0985	0.771607	1.42365		44502 ± 12581	38926 ± 15165	25255 ± 7543	1.76211	1.54132	1.14325		1.36933	1.70519	0.853642
Unknown_2.131_416.08	28029 ± 3548	8489 ± 2978	4814 ± 851	5.82239	1.7634	3.3018		40023 ± 15465	16636 ± 7864	4434 ± 1154	9.02639	3.75192	2.40581		1.42791	1.95971	0.921064
Unknown_2.17_363.312	1185650 ± 173831	501801 ± 161202	149915 ± 35662	7.90881	3.34724	2.36279		1415055 ± 399989	833310 ± 305807	119601 ± 58609	11.8315	6.96742	1.69811		1.19348	1.66064	0.797792
Unknown_2.366_184.075	47106 ± 15021	26176 ± 8204	26537 ± 7843	1.77511	0.986396	1.79959		61980 ± 18497	51316 ± 21309	22884 ± 4906	2.70844	2.24244	1.20781		1.31576	1.96042	0.862343
Unknown_2.366_562.328	220535 ± 29341	69094 ± 24927	23119 ± 10215	9.53912	2.98862	3.19181		303813 ± 98893	133299 ± 63929	16591 ± 7681	18.3119	8.03442	2.27918		1.37762	1.92924	0.717635
Unknown_2.368_104.107	22007 ± 3895	20562 ± 6597	25871 ± 6999	0.850644	0.79479	1.07028		26952 ± 6211	33626 ± 13337	23481 ± 5854	1.14782	1.43205	0.801523		1.2247	1.63535	0.907619
Unknown_2.368_105.11	4682 ± 2724	11342 ± 5946	5391 ± 3469	0.868485	2.10388	0.412802		3138 ± 2179	4845 ± 1471	3894 ± 2562	0.805855	1.24422	0.647678		0.670226	0.427173	0.722315
Unknown_2.437_482.325	16965 ± 3590	6586 ± 1206	3821 ± 1828	4.43994	1.72363	2.57592		13799 ± 4470	7273 ± 3336	3542 ± 1582	3.89582	2.05336	1.89729		0.81338	1.10431	0.926982
Unknown_2.443_480.309	138716 ± 19937	91917 ± 16266	97643 ± 22775	1.42064	0.941358	1.50914		130574 ± 26962	82478 ± 14592	90235 ± 18139	1.44704	0.914036	1.58314		0.941305	0.89731	0.924132
Unknown_2.59_286.229	44332 ± 6224	29646 ± 3964	20778 ± 5461	2.1336	1.4268	1.49538		40733 ± 11735	26511 ± 5365	19706 ± 5255	2.06704	1.34533	1.53646		0.918817	0.894252	0.948407
Unknown_2.713_400.377	229793 ± 45908	85662 ± 27085	43827 ± 12027	5.24318	1.95455	2.68255		354734 ± 82861	138201 ± 44909	38183 ± 12257	9.29036	3.61944	2.5668		1.54371	1.61333	0.871221
Unknown_2.734_510.389	156503 ± 28637	61669 ± 23369	43374 ± 12766	3.60822	1.4218	2.53779		204746 ± 43549	106535 ± 34609	33342 ± 12301	6.14078	3.19522	1.92187		1.30826	1.72753	0.768709
Unknown_2.735_339.233	22167 ± 6077	15515 ± 4873	15513 ± 3455	1.42893	1.00013	1.42875		30480 ± 7681	24061 ± 8539	13454 ± 4330	2.2655	1.78839	1.26678		1.37502	1.55082	0.867273
Unknown_2.812_538.387	39097 ± 5364	45921 ± 9521	58616 ± 19086	0.667002	0.783421	0.851397		36177 ± 7987	43462 ± 9621	53311 ± 12872	0.678603	0.815254	0.832382		0.925314	0.946452	0.909496
Unknown_2.821_379.281	66417 ± 13144	33665 ± 8682	18476 ± 5502	3.59477	1.82209	1.97288		73884 ± 29696	60413 ± 30072	17913 ± 6788	4.1246	3.37258	1.22298		1.11243	1.79453	0.969528
Unknown_2.821_395.256	54993 ± 12785	29475 ± 8593	32271 ± 3710	1.7041	0.913359	1.86575		103807 ± 28920	52293 ± 17130	28849 ± 5946	3.59829	1.81265	1.9851		1.88764	1.77415	0.893961
Unknown_2.911_694.465	160577 ± 49347	70663 ± 20214	80640 ± 25664	1.99128	0.876277	2.27243		323730 ± 95576	131468 ± 48026	69423 ± 16644	4.66315	1.89372	2.46242		2.01604	1.86049	0.8609
Unknown_2.912_298.275	225731 ± 42690	78704 ± 26631	51131 ± 12202	4.41476	1.53926	2.8681		349588 ± 94454	140558 ± 46632	44160 ± 16945	7.91639	3.18293	2.48714		1.54869	1.78591	0.863664
Unknown_2.912_897.73	114181 ± 32829	39493 ± 13737	42607 ± 14071	2.67986	0.926913	2.89117		217648 ± 66058	82373 ± 26826	34124 ± 8945	6.37815	2.41393	2.64223		1.90617	2.08576	0.800901
Unknown_2.915_395.256	20409 ± 5316	12682 ± 2875	14534 ± 3914	1.40422	0.872575	1.60929		35588 ± 12834	20710 ± 6756	13061 ± 2701	2.72475	1.58564	1.7184		1.74374	1.63302	0.898651
Unknown_2.94_329.249	302801 ± 59149	100422 ± 32288	34632 ± 9128	8.74339	2.89969	3.01529		520182 ± 162724	156631 ± 51119	33164 ± 12385	15.6851	4.72292	3.32107		1.7179	1.55973	0.957611
Unknown_3.01_534.123	37534 ± 6581	12919 ± 4737	10180 ± 2583	3.68703	1.26906	2.90533		59172 ± 14777	23115 ± 8393	9090 ± 2430	6.50957	2.5429	2.5599		1.57649	1.78923	0.892927
Unknown_3.015_923.263	17052 ± 2601	9610 ± 1959	10618 ± 1684	1.60595	0.905067	1.7744		16150 ± 3814	8957 ± 2007	9412 ± 1352	1.71589	0.951657	1.80306		0.947103	0.93205	0.886419
Unknown_3.102_881.756	14227 ± 2653	7724 ± 1342	8589 ± 2180	1.65642	0.89929	1.84192		10142 ± 2781	6651 ± 1979	6856 ± 1943	1.47929	0.970099	1.52488		0.71287	0.861082	0.79823
Unknown_3.106_678.47	20780 ± 6083	19017 ± 4608	8555 ± 1893	2.42899	2.22291	1.09271		4620 ± 1098	7226 ± 1483	6178 ± 2001	0.747815	1.16963	0.639358		0.222329	0.379976	0.722151
Unknown_3.123_565.367	47288 ± 6080	15991 ± 4351	10745 ± 5709	4.40093	1.48823	2.95716		84226 ± 23410	25768 ± 9019	10937 ± 2785	7.70101	2.35604	3.26863		1.78113	1.61141	1.01787
Unknown_3.125_104.107	43958 ± 10315	16495 ± 18284	14527 ± 9846	3.02595	1.13547	2.66493		56787 ± 23247	52771 ± 21406	14801 ± 6714	3.8367	3.56537	1.0761		1.29185	3.19921	1.01886
Unknown_3.127_456.404	70504 ± 15422	46285 ± 10363	27925 ± 6899	2.52476	1.65748	1.52326		89333 ± 36494	87375 ± 37223	27886 ± 10429	3.20351	3.13329	1.02241		1.26706	1.88776	0.998603
Unknown_3.162_465.304	35329 ± 6194	27330 ± 7017	31810 ± 11046	1.11063	0.859164	1.29268		36442 ± 6963	22728 ± 6606	23638 ± 5566	1.54167	0.961503	1.6034		1.0315	0.831614	0.7431
Unknown_3.171_482.419	22767 ± 8891	12119 ± 4516	12537 ± 4915	1.81598	0.966659	1.87862		34834 ± 11450	21369 ± 5517	11421 ± 1925	3.05	1.87103	1.63012		1.53002	1.76326	0.910983
Unknown_3.212_670.309	21383 ± 6947	16629 ± 3788	13920 ± 3793	1.53614	1.19461	1.28589		37889 ± 14689	22051 ± 7115	10777 ± 2837	3.51573	2.04612	1.71824		1.77192	1.32606	0.77421
Unknown_3.214_675.268	39504 ± 8994	18519 ± 4804	18241 ± 2347	2.16567	1.01524	2.13316		74059 ± 27187	31517 ± 11081	18918 ± 3569	3.91474	1.66598	2.34981		1.87472	1.70187	1.03711
Unknown_3.217_653.287	25496 ± 7011	17913 ± 3623	14955 ± 3207	1.70485	1.19779	1.42332		46556 ± 16930	25871 ± 8944	13474 ± 2723	3.45525	1.92007	1.79954		1.82601	1.44426	0.90097
Unknown_3.219_305.252	57479 ± 12153	23571 ± 5927	14997 ± 2295	3.8327	1.57171	2.43855		130956 ± 45884	40462 ± 10793	16379 ± 4649	7.99536	2.47036	3.23652		2.27833	1.7166	1.09215
Unknown_3.224_697.273	75125 ± 25358	29665 ± 8650	30771 ± 10220	2.44142	0.964057	2.53245		157150 ± 63814	54303 ± 14630	28380 ± 6549	5.53735	1.91342	2.89395		2.09185	1.83054	0.922297
Unknown_3.232_323.22	30606 ± 7677	38504 ± 12349	383424 ± 214295	0.0798229	0.100421	0.794878		33733 ± 14777	31017 ± 13429	741081 ± 103825	0.0455186	0.0418537	1.08756		1.10217	0.805553	1.9328
Unknown_3.27_310.31	16739 ± 3675	22033 ± 6990	166323 ± 84601	0.100642	0.132471	0.759724		19211 ± 7058	18755 ± 7395	310072 ± 41417	0.0619566	0.060486	1.02431		1.14768	0.851223	1.86428
Unknown_3.274_876.799	91969 ± 21454	50383 ± 11851	39046 ± 11884	2.3554	1.29035	1.8254		37966 ± 6964	23534 ± 6428	35891 ± 5227	1.05781	0.655708	1.61324		0.412813	0.467102	0.919198
Unknown_3.3_489.282	124676 ± 46854	53797 ± 10960	52739 ± 13421	2.36402	1.02006	2.31753		43197 ± 12441	25180 ± 5214	48946 ± 10298	0.882544	0.514444	1.71553		0.346474	0.468056	0.92808
Unknown_3.304_90.977	155432 ± 41398	85939 ± 24018	54806 ± 19764	2.83604	1.56806	1.80863		199492 ± 95831	180105 ± 89318	51191 ± 24447	3.89701	3.51829	1.10764		1.28347	2.09573	0.93404
Unknown_3.306_302.767	34060 ± 10587	14735 ± 2675	12746 ± 4549	2.67221	1.15605	2.3115		50978 ± 17418	24720 ± 6427	11525 ± 3409	4.42325	2.1449	2.06222		1.49671	1.67764	0.904205
Unknown_3.313_349.236	17473 ± 3663	18786 ± 3958	162501 ± 82709	0.107525	0.115605	0.930108		17011 ± 7088	14866 ± 5036	290233 ± 66351	0.0586115	0.0512209	1.14429		0.973559	0.791334	1.78604
Unknown_3.313_585.486	8967 ± 2783	7945 ± 2842	50964 ± 23052	0.175948	0.155894	1.12863		10234 ± 3527	7986 ± 3558	97606 ± 20039	0.10485	0.0818187	1.28149		1.1413	1.00516	1.9152
Unknown_3.321_897.729	10404 ± 4301	7752 ± 4221	19359 ± 9633	0.537424	0.400434	1.34211		9645 ± 7497	7108 ± 2688	25409 ± 4543	0.37959	0.279743	1.35692		0.927047	0.916925	1.31252
Unknown_3.339_381.299	11513 ± 2267	10938 ± 2251	72754 ± 36731	0.158246	0.150342	1.05257		11349 ± 4486	9151 ± 3289	99320 ± 16403	0.114267	0.0921365	1.24019		0.985755	0.836625	1.36515
Unknown_3.373_336.324	9318 ± 2310	15053 ± 3066	61410 ± 28703	0.151734	0.245123	0.619013		8812 ± 5418	12311 ± 2986	109000 ± 23109	0.080844	0.112945	0.715783		0.945697	0.817844	1.77496
Unknown_3.466_736.519	627767 ± 193850	273779 ± 65967	245430 ± 59185	2.55783	1.11551	2.29297		164368 ± 51288	93708 ± 20028	216987 ± 29418	0.757502	0.43186	1.75404		0.26183	0.342276	0.88411
Unknown_3.584_484.435	229951 ± 54640	148271 ± 36982	117015 ± 27476	1.96514	1.26711	1.55088		93305 ± 17309	56761 ± 10987	109035 ± 14116	0.855734	0.520576	1.64382		0.40576	0.382819	0.931804
Unknown_3.606_510.451	16890 ± 4358	13459 ± 2823	80837 ± 40320	0.208939	0.166496	1.25492		18010 ± 8189	16720 ± 5021	146318 ± 31767	0.123088	0.114272	1.07715		1.06631	1.24229	1.81004
Unknown_3.613_580.435	9757 ± 1987	8015 ± 2068	66710 ± 33990	0.14626	0.120147	1.21734		8812 ± 3009	7905 ± 2084	113591 ± 22434	0.0775766	0.0695918	1.11474		0.903146	0.986276	1.70276
Unknown_3.695_756.555	7667 ± 1870	7213 ± 2009	41787 ± 19670	0.183478	0.172613	1.06294		7515 ± 2666	7205 ± 1840	74346 ± 16641	0.101081	0.0969117	1.04303		0.980175	0.998891	1.77917
Unknown_3.716_889.499	32962 ± 6772	58782 ± 13484	10929 ± 15280	3.01601	5.37853	0.56075		24093 ± 4946	85106 ± 41538	0 ± 0	#DIV/0!	#DIV/0!	0.283094		0.730933	1.44782	0
Unknown_3.717_849.508	44264 ± 9512	16806 ± 3993	10152 ± 3716	4.36013	1.65544	2.63382		62556 ± 15089	33096 ± 10981	7386 ± 2401	8.46954	4.48091	1.89014		1.41325	1.9693	0.727541
Unknown_3.718_867.518	52639 ± 11004	48136 ± 12337	10843 ± 7958	4.85465	4.43936	1.09355		54757 ± 10493	78186 ± 32326	2468 ± 3762	22.1868	31.6799	0.700343		1.04024	1.62427	0.227612
Unknown_3.718_884.544	46052 ± 13280	39699 ± 9513	525 ± 1484	87.7181	75.6171	1.16003		44437 ± 14917	64309 ± 24697	0 ± 0	#DIV/0!	#DIV/0!	0.690992		0.964931	1.61991	0
Unknown_3.719_385.274	13428 ± 2559	60992 ± 13290	14452 ± 10560	0.929145	4.22032	0.22016		8585 ± 3417	54056 ± 32957	0 ± 0	#DIV/0!	#DIV/0!	0.158817		0.639336	0.88628	0
Unknown_3.728_774.565	21957 ± 4917	16894 ± 3209	9694 ± 2343	2.26501	1.74273	1.29969		23131 ± 4249	33295 ± 11127	5531 ± 2852	4.18206	6.01971	0.694729		1.05347	1.97082	0.570559
Unknown_3.729_865.502	107872 ± 28835	123594 ± 39884	1426737 ± 790274	0.0756075	0.086627	0.872793		113450 ± 57832	94009 ± 49744	2626657 ± 447852	0.0431918	0.0357904	1.2068		1.05171	0.760628	1.84102
Unknown_3.736_818.554	26020 ± 4459	25784 ± 4845	214761 ± 104080	0.121158	0.120059	1.00915		33297 ± 10458	28297 ± 8239	360929 ± 33025	0.0922536	0.0784005	1.1767		1.27967	1.09746	1.68061
Unknown_3.768_459.327	9079 ± 2916	8502 ± 2383	3830 ± 2609	2.3705	2.21984	1.06787		3717 ± 889	4177 ± 2795	4558 ± 2091	0.815489	0.916411	0.889873		0.409406	0.491296	1.19008
Unknown_3.773_338.342	9136 ± 1268	9957 ± 2967	51464 ± 22366	0.177522	0.193475	0.917545		13754 ± 4007	11413 ± 3088	98396 ± 4911	0.139782	0.11599	1.20512		1.50547	1.14623	1.91194
Unknown_3.773_675.676	26716 ± 3044	26105 ± 8102	176934 ± 92506	0.150994	0.147541	1.02341		33306 ± 12309	27210 ± 9071	327156 ± 53322	0.101805	0.0831713	1.22404		1.24667	1.04233	1.84903
Unknown_3.774_774.564	498162 ± 162000	246194 ± 62129	249470 ± 59833	1.99688	0.986868	2.02345		119466 ± 32976	60970 ± 12813	208685 ± 18803	0.57247	0.292163	1.95942		0.239814	0.24765	0.836513
Unknown_3.774_796.547	169038 ± 44905	116234 ± 21742	102211 ± 31755	1.65381	1.1372	1.45429		59534 ± 7021	35185 ± 5175	96528 ± 9051	0.616754	0.364506	1.69203		0.352193	0.302708	0.944399
Unknown_3.776_791.487	8691 ± 5049	19760 ± 13143	3239 ± 2778	2.68324	6.10065	0.439828		7557 ± 3539	32861 ± 27819	3221 ± 2858	2.34617	10.2021	0.229969		0.86952	1.66301	0.994443
Unknown_3.777_882.76	139727 ± 28556	119565 ± 31898	35185 ± 9514	3.97121	3.39818	1.16863		155107 ± 31244	234278 ± 103151	16916 ± 11775	9.16925	13.8495	0.662064		1.11007	1.95942	0.480773
Unknown_3.779_743.598	24479 ± 8382	24175 ± 6799	3661 ± 4184	6.68642	6.60339	1.01257		32257 ± 5568	47529 ± 19473	1377 ± 2605	23.4256	34.5163	0.67868		1.31774	1.96604	0.376127
Unknown_3.782_372.304	44908 ± 11335	86002 ± 21044	31507 ± 8681	1.42533	2.72962	0.522174		34704 ± 5652	140543 ± 86390	12039 ± 10883	2.88263	11.674	0.246928		0.77278	1.63418	0.382106
Unknown_3.783_833.556	28044 ± 7028	14765 ± 3301	14952 ± 8153	1.8756	0.987493	1.89936		44756 ± 6833	32972 ± 11922	21458 ± 14148	2.08575	1.53658	1.35739		1.59592	2.23312	1.43513
Unknown_3.784_820.548	7418 ± 2566	6323 ± 828	34801 ± 19542	0.213155	0.18169	1.17318		7778 ± 1702	6493 ± 3726	67656 ± 10301	0.114964	0.0959708	1.19791		1.04853	1.02689	1.94408
Unknown_3.784_876.8	68494 ± 14611	26341 ± 6220	11341 ± 4806	6.0395	2.32263	2.60028		106426 ± 24839	65483 ± 26556	6593 ± 3527	16.1423	9.9322	1.62525		1.5538	2.48597	0.581342
Unknown_3.785_382.333	87698 ± 22484	31865 ± 9339	12054 ± 6471	7.27543	2.64352	2.75217		127894 ± 31451	86312 ± 35472	4726 ± 6648	27.0618	18.2632	1.48176		1.45835	2.70868	0.392069
Unknown_3.796_560.435	3216 ± 2737	5098 ± 1290	3120 ± 1977	1.03077	1.63397	0.630836		3211 ± 1620	7694 ± 4057	3032 ± 2736	1.05904	2.5376	0.417338		0.998445	1.50922	0.971795
Unknown_3.797_635.41	24228 ± 5594	16974 ± 3690	7649 ± 1571	3.16747	2.21911	1.42736		29055 ± 8086	37068 ± 13456	5624 ± 2547	5.16625	6.59104	0.78383		1.19923	2.18381	0.73526
Unknown_3.804_602.445	21294 ± 6405	22821 ± 6756	135631 ± 69354	0.157	0.168258	0.933088		25503 ± 11086	17556 ± 7980	248743 ± 56693	0.102528	0.0705789	1.45267		1.19766	0.769291	1.83397
Unknown_3.81_841.502	28034 ± 4110	13072 ± 4294	13216 ± 12039	2.12122	0.989104	2.14458		43664 ± 6020	33121 ± 11110	5567 ± 3622	7.84336	5.94952	1.31832		1.55754	2.53374	0.421232
Unknown_3.815_650.475	23462 ± 8321	17762 ± 3789	9484 ± 4122	2.47385	1.87284	1.32091		30063 ± 4733	36263 ± 15925	10232 ± 2626	2.93814	3.54408	0.829027		1.28135	2.04161	1.07887
Unknown_3.833_309.28	142618 ± 34846	86198 ± 21695	35928 ± 10980	3.96955	2.39919	1.65454		166648 ± 36620	213405 ± 94318	22706 ± 10944	7.33938	9.39862	0.7809		1.16849	2.47575	0.631986
Unknown_3.837_800.578	100249 ± 30308	54252 ± 11320	55357 ± 14575	1.81095	0.980039	1.84784		22556 ± 5163	11949 ± 2631	46252 ± 6504	0.487676	0.258346	1.88769		0.225	0.22025	0.835522
Unknown_3.857_604.461	109906 ± 26413	43382 ± 10575	16338 ± 10221	6.72702	2.65528	2.53345		180601 ± 44838	133826 ± 53613	14733 ± 11473	12.2583	9.08342	1.34952		1.64323	3.08483	0.901763
Unknown_3.86_385.274	30061 ± 6269	39692 ± 9128	15689 ± 4576	1.91606	2.52993	0.757357		32129 ± 4969	79312 ± 44460	8954 ± 4456	3.58823	8.85772	0.405096		1.06879	1.99819	0.570718
Unknown_3.865_337.274	52781 ± 10502	26873 ± 5354	12464 ± 3622	4.23468	2.15605	1.96409		96122 ± 21554	72444 ± 28333	9615 ± 5569	9.99709	7.53448	1.32685		1.82115	2.69579	0.771422
Unknown_3.865_828.031	20498 ± 3651	9614 ± 1218	5755 ± 1570	3.56177	1.67055	2.1321		34311 ± 5889	25784 ± 9165	6225 ± 2862	5.51181	4.14201	1.33071		1.67387	2.68192	1.08167
Unknown_3.872_817.502	57879 ± 12734	31811 ± 5375	13846 ± 4805	4.1802	2.29749	1.81946		75034 ± 16353	83281 ± 38520	10550 ± 5699	7.11223	7.89393	0.900974		1.29639	2.61799	0.761953
Unknown_3.89_764.55	15348 ± 2930	19367 ± 4236	10647 ± 2274	1.44153	1.81901	0.792482		14628 ± 3131	37163 ± 20410	6701 ± 2616	2.18296	5.54589	0.393617		0.953088	1.91888	0.629379
Unknown_3.902_676.493	29548 ± 5868	16822 ± 1619	9416 ± 2849	3.13806	1.78653	1.75651		40560 ± 10889	43141 ± 17363	8154 ± 5447	4.97425	5.29078	0.940173		1.37268	2.56456	0.865973
Unknown_3.918_820.546	6491 ± 1521	4505 ± 870	4580 ± 1090	1.41725	0.983624	1.44084		7663 ± 1509	7986 ± 2114	3662 ± 3125	2.09257	2.18078	0.959554		1.18056	1.7727	0.799563
Unknown_3.943_726.507	16138 ± 3460	8858 ± 1753	5501 ± 1130	2.93365	1.61025	1.82186		27016 ± 7353	23281 ± 6232	5074 ± 4766	5.3244	4.58829	1.16043		1.67406	2.62825	0.922378
Unknown_3.973_822.564	6087 ± 1327	6574 ± 2593	3699 ± 2494	1.64558	1.77724	0.92592		5276 ± 2030	10923 ± 3493	4034 ± 3571	1.30788	2.70773	0.483017		0.866765	1.66155	1.09057
Unknown_3.989_793.502	16805 ± 3979	11379 ± 1676	5791 ± 1437	2.90192	1.96495	1.47684		21327 ± 6047	22655 ± 8187	6474 ± 5920	3.29425	3.49938	0.941382		1.26909	1.99095	1.11794
Unknown_3.992_505.332	14050 ± 3102	11229 ± 1576	16776 ± 2417	0.837506	0.669349	1.25122		10673 ± 2329	7559 ± 2248	20475 ± 2116	0.52127	0.369182	1.41196		0.759644	0.673168	1.22049
Unknown_3.999_802.541	199042 ± 38222	163562 ± 36572	1283070 ± 3057214	0.155129	0.127477	1.21692		2511835 ± 4475603	1233307 ± 2128248	3647635 ± 9743098	0.68862	0.338111	2.03667		12.6196	7.5403	2.8429
Unknown_4.011_702.508	282050 ± 225872	318852 ± 442864	711929 ± 1272606	0.396177	0.447871	0.88458		338774 ± 316143	285664 ± 141675	2657513 ± 6935574	0.127478	0.107493	1.18592		1.20111	0.895914	3.73283
Unknown_4.012_574.451	1264 ± 1195	819 ± 588	1564 ± 1288	0.808184	0.523657	1.54335		1546 ± 1067	737 ± 213	1001 ± 433	1.54446	0.736264	2.09769		1.2231	0.899878	0.640026
Unknown_4.02_337.274	2563 ± 1331	3562 ± 1459	5615 ± 1919	0.456456	0.634372	0.71954		1679 ± 527	1089 ± 579	4029 ± 2594	0.416729	0.27029	1.54178		0.655092	0.305727	0.717542
Unknown_4.02_798.564	255 ± 273	140 ± 119	154 ± 77	1.65584	0.909091	1.82143		203 ± 174	128 ± 86	337 ± 362	0.602374	0.379822	1.58594		0.796078	0.914286	2.18831
Unknown_4.031_620.49	1153 ± 391	10667 ± 26877	13612 ± 34396	0.0847047	0.783647	0.10809		1438 ± 811	1093 ± 303	3538 ± 6508	0.406444	0.308932	1.31565		1.24718	0.102466	0.259918
Unknown_4.043_769.502	1818 ± 271	1990 ± 396	1632 ± 240	1.11397	1.21936	0.913568		2376 ± 293	2117 ± 300	2279 ± 346	1.04256	0.928916	1.12234		1.30693	1.06382	1.39645
Unknown_4.044_774.563	1586 ± 200	1766 ± 395	1379 ± 386	1.15011	1.28064	0.898075		2342 ± 628	1887 ± 304	2028 ± 353	1.15483	0.930473	1.24112		1.47667	1.06852	1.47063
Unknown_4.045_618.477	59747 ± 8629	68803 ± 11825	53493 ± 9127	1.11691	1.28621	0.868378		79102 ± 13571	74321 ± 5329	77596 ± 12098	1.01941	0.957794	1.06433		1.32395	1.0802	1.45058
Unknown_4.082_852.556	3698 ± 827	4244 ± 714	3341 ± 609	1.10685	1.27028	0.871348		5135 ± 1068	4672 ± 386	4839 ± 856	1.06117	0.965489	1.0991		1.38859	1.10085	1.44837
Unknown_4.119_752.523	11058 ± 3446	12817 ± 3125	9176 ± 2456	1.2051	1.3968	0.86276		10451 ± 3433	6547 ± 1805	13164 ± 2060	0.793908	0.497341	1.5963		0.945108	0.510806	1.43461
Unknown_4.137_855.503	2369 ± 653	2620 ± 592	2027 ± 514	1.16872	1.29255	0.904198		2293 ± 893	1313 ± 305	2820 ± 499	0.813121	0.465603	1.74638		0.967919	0.501145	1.39122
Unknown_4.141_495.303	497 ± 144	523 ± 156	2211 ± 985	0.224785	0.236545	0.950287		568 ± 145	549 ± 141	4283 ± 1298	0.132617	0.128181	1.03461		1.14286	1.04971	1.93713
Unknown_4.145_459.326	1679 ± 2374	2103 ± 3462	5571 ± 8637	0.301382	0.377491	0.798383		1465 ± 1178	2819 ± 3802	5839 ± 10544	0.250899	0.482788	0.519688		0.872543	1.34047	1.04811
Unknown_4.173_608.465	1132 ± 141	1143 ± 243	1233 ± 195	0.918086	0.927007	0.990376		1168 ± 263	875 ± 149	1454 ± 241	0.803301	0.601788	1.33486		1.0318	0.765529	1.17924
Unknown_4.184_467.11	52 ± 24	45 ± 10	60 ± 11	0.866667	0.75	1.15556		56 ± 29	42 ± 21	69 ± 18	0.811594	0.608696	1.33333		1.07692	0.933333	1.15
Unknown_4.191_798.564	2642 ± 380	3631 ± 627	5831 ± 1125	0.453096	0.622706	0.727623		3879 ± 1033	5016 ± 864	9357 ± 1580	0.414556	0.536069	0.773325		1.46821	1.38144	1.6047
Unknown_4.192_800.53	1193 ± 509	1067 ± 324	2063 ± 724	0.578284	0.517208	1.11809		3905 ± 1354	1469 ± 553	1629 ± 1646	2.39718	0.90178	2.65827		3.27326	1.37676	0.789627
Unknown_4.198_821.535	1343 ± 476	1346 ± 427	2170 ± 699	0.618894	0.620276	0.997771		3640 ± 978	1638 ± 671	1719 ± 1364	2.11751	0.95288	2.22222		2.71035	1.21694	0.792166
Unknown_4.199_838.56	633 ± 532	695 ± 608	822 ± 537	0.770073	0.845499	0.910791		1092 ± 753	786 ± 171	848 ± 513	1.28774	0.926887	1.38931		1.72512	1.13094	1.03163
Unknown_4.199_843.516	1180 ± 391	5638 ± 2144	4184 ± 1518	0.282027	1.34751	0.209294		1505 ± 571	2703 ± 1121	4842 ± 1854	0.310822	0.55824	0.556789		1.27542	0.479425	1.15727
Unknown_4.2_339.29	2336 ± 5635	1160 ± 2098	405 ± 570	5.7679	2.8642	2.01379		2409 ± 3344	711 ± 725	361 ± 197	6.67313	1.96953	3.38819		1.03125	0.612931	0.891358
Unknown_4.201_385.274	1649 ± 472	1753 ± 357	2690 ± 545	0.613011	0.651673	0.940673		3321 ± 940	2542 ± 275	2212 ± 776	1.50136	1.14919	1.30645		2.01395	1.45009	0.822305
Unknown_4.203_822.559	173 ± 93	998 ± 264	1059 ± 373	0.163362	0.942398	0.173347		256 ± 298	395 ± 185	1052 ± 408	0.243346	0.375475	0.648101		1.47977	0.395792	0.99339
Unknown_4.204_828.553	5754 ± 7509	490 ± 76	2588 ± 5971	2.22334	0.189335	11.7429		2143 ± 3519	3000 ± 4862	7713 ± 9382	0.277843	0.388954	0.714333		0.372437	6.12245	2.98029
Unknown_4.205_803.535	3833 ± 5266	75 ± 49	1592 ± 4306	2.40766	0.0471106	51.1067		826 ± 1794	1189 ± 2224	4710 ± 6822	0.175372	0.252442	0.694701		0.215497	15.8533	2.95854
Unknown_4.207_853.512	3180 ± 7868	1038 ± 1999	405 ± 609	7.85185	2.56296	3.06358		3006 ± 4490	639 ± 516	331 ± 196	9.08157	1.93051	4.70423		0.945283	0.615607	0.817284
Unknown_4.208_802.542	2147 ± 1118	1915 ± 981	2458 ± 1131	0.873474	0.779089	1.12115		3252 ± 2267	2315 ± 545	2895 ± 803	1.12332	0.799655	1.40475		1.51467	1.20888	1.17779
Unknown_4.244_728.522	2226 ± 784	2461 ± 1464	3811 ± 1347	0.584099	0.645762	0.90451		1640 ± 493	928 ± 213	2407 ± 1935	0.681346	0.385542	1.76724		0.736748	0.377082	0.631593
Unknown_4.282_745.502	2880 ± 377	3302 ± 573	3503 ± 435	0.822152	0.942621	0.872199		6520 ± 1971	4860 ± 1159	8738 ± 1101	0.746166	0.556191	1.34156		2.26389	1.47184	2.49443
Unknown_4.282_779.541	4978 ± 1307	4048 ± 1231	5012 ± 2369	0.993216	0.807662	1.22974		2049 ± 608	5212 ± 1319	2952 ± 908	0.694106	1.76558	0.393131		0.411611	1.28755	0.588986
Unknown_4.286_878.569	6540 ± 1066	8006 ± 3074	5254 ± 1363	1.24477	1.52379	0.816887		8655 ± 2843	6101 ± 2022	6475 ± 1583	1.33668	0.942239	1.41862		1.32339	0.762053	1.23239
Unknown_4.304_588.466	8426 ± 3161	3384 ± 1422	9410 ± 5117	0.89543	0.359617	2.48995		10750 ± 3330	11207 ± 2979	8824 ± 3195	1.21827	1.27006	0.959222		1.27581	3.31176	0.937726
Unknown_4.305_786.509	5088 ± 2794	8478 ± 3661	14547 ± 5417	0.349763	0.582801	0.600142		5204 ± 3778	6338 ± 6196	8319 ± 4178	0.625556	0.76187	0.821079		1.0228	0.747582	0.57187
Unknown_4.32_784.492	1626 ± 1409	3278 ± 1421	5214 ± 2414	0.311853	0.628692	0.496034		1770 ± 1647	2128 ± 2602	2138 ± 2404	0.827877	0.995323	0.831767		1.08856	0.649176	0.41005
Unknown_4.322_795.518	1890 ± 1688	3552 ± 1977	5975 ± 2789	0.316318	0.594477	0.532095		1707 ± 2023	2228 ± 2887	2162 ± 2772	0.789547	1.03053	0.766158		0.903175	0.627252	0.361841
Unknown_4.324_736.492	579 ± 184	263 ± 46	422 ± 92	1.37204	0.623223	2.20152		1618 ± 594	400 ± 97	356 ± 73	4.54494	1.1236	4.045		2.79447	1.52091	0.843602
Unknown_4.33_849.548	315 ± 222	597 ± 317	1029 ± 451	0.306122	0.580175	0.527638		370 ± 358	394 ± 383	564 ± 412	0.656028	0.698582	0.939086		1.1746	0.659966	0.548105
Unknown_4.338_623.502	653 ± 216	825 ± 172	856 ± 159	0.76285	0.963785	0.791515		1006 ± 323	688 ± 170	919 ± 184	1.09467	0.74864	1.46221		1.54058	0.833939	1.0736
Unknown_4.34_883.535	1990 ± 1108	11991 ± 28503	16245 ± 39589	0.122499	0.738135	0.165958		2268 ± 1539	1624 ± 571	5002 ± 9133	0.453419	0.32467	1.39655		1.1397	0.135435	0.30791
Unknown_4.341_822.529	2644 ± 6618	890 ± 1674	342 ± 467	7.73099	2.60234	2.97079		2460 ± 3535	586 ± 452	316 ± 215	7.78481	1.85443	4.19795		0.930408	0.658427	0.923977
Unknown_4.345_881.518	2467 ± 1889	2786 ± 1604	3518 ± 1854	0.701251	0.791927	0.885499		7823 ± 2892	2549 ± 1958	2071 ± 2259	3.7774	1.23081	3.06905		3.17106	0.914932	0.588687
Unknown_4.346_776.525	1147 ± 540	1237 ± 635	1378 ± 723	0.832366	0.897678	0.927243		4098 ± 1712	1310 ± 661	1154 ± 585	3.55113	1.13518	3.12824		3.5728	1.05901	0.837446
Unknown_4.357_722.497	4164 ± 1608	4610 ± 1392	5348 ± 1647	0.778609	0.862004	0.903254		8224 ± 2473	4654 ± 1414	4075 ± 2097	2.01816	1.14209	1.76708		1.97502	1.00954	0.761967
Unknown_4.365_632.492	740 ± 247	770 ± 181	936 ± 315	0.790598	0.82265	0.961039		1200 ± 382	727 ± 218	749 ± 310	1.60214	0.970628	1.65062		1.62162	0.944156	0.800214
Unknown_4.365_803.54	460 ± 211	468 ± 170	640 ± 254	0.71875	0.73125	0.982906		996 ± 361	437 ± 187	436 ± 293	2.2844	1.00229	2.27918		2.16522	0.933761	0.68125
Unknown_4.367_1335.597	1853 ± 4621	772 ± 1339	267 ± 417	6.94007	2.89139	2.40026		1670 ± 2438	489 ± 384	217 ± 167	7.69585	2.25346	3.41513		0.901241	0.63342	0.812734
Unknown_4.368_699.263	1501 ± 761	15962 ± 40877	21553 ± 55595	0.0696423	0.740593	0.0940358		4798 ± 5840	1388 ± 323	6145 ± 11613	0.780797	0.225875	3.45677		3.19654	0.0869565	0.285111
Unknown_4.371_648.332	123 ± 49	96 ± 35	297 ± 117	0.414141	0.323232	1.28125		650 ± 231	641 ± 464	733 ± 400	0.886767	0.874488	1.01404		5.28455	6.67708	2.46801
Unknown_4.371_838.605	6606 ± 4190	3156 ± 2734	4967 ± 3447	1.32998	0.635394	2.09316		5088 ± 2224	8429 ± 3904	11020 ± 6864	0.461706	0.764882	0.60363		0.770209	2.67079	2.21864
Unknown_4.373_675.299	1369 ± 650	664 ± 375	1769 ± 1021	0.773884	0.375353	2.06175		2461 ± 1088	2138 ± 622	4950 ± 2995	0.497172	0.431919	1.15108		1.79766	3.21988	2.79819
Unknown_4.379_184.075	2580 ± 340	3397 ± 504	3860 ± 594	0.668394	0.880052	0.759494		3460 ± 1191	2835 ± 612	6221 ± 772	0.556181	0.455715	1.22046		1.34109	0.83456	1.61166
Unknown_4.379_339.29	478 ± 125	663 ± 122	897 ± 343	0.532887	0.73913	0.720965		354 ± 85	513 ± 115	866 ± 180	0.408776	0.592379	0.690058		0.740586	0.773756	0.96544
Unknown_4.381_925.74	602 ± 188	1576 ± 213	3355 ± 1022	0.179434	0.469747	0.38198		817 ± 302	2597 ± 1086	5414 ± 885	0.150905	0.479682	0.314594		1.35714	1.64784	1.61371
Unknown_4.383_774.558	503 ± 166	1235 ± 161	2416 ± 654	0.208195	0.511175	0.407287		601 ± 217	1955 ± 562	3916 ± 587	0.153473	0.499234	0.307417		1.19483	1.583	1.62086
Unknown_4.384_429.373	883 ± 251	2334 ± 464	5114 ± 1034	0.172663	0.456394	0.37832		1134 ± 419	4145 ± 1425	8384 ± 1131	0.135258	0.494394	0.273583		1.28426	1.77592	1.63942
Unknown_4.386_337.274	1779 ± 598	5048 ± 842	10706 ± 2427	0.166169	0.471511	0.352417		2341 ± 922	8357 ± 3155	17925 ± 2693	0.1306	0.46622	0.280124		1.31591	1.65551	1.67429
Unknown_4.386_766.538	1682 ± 483	4494 ± 621	9510 ± 2272	0.176866	0.472555	0.374277		2157 ± 801	7431 ± 2550	15683 ± 2688	0.137537	0.473825	0.29027		1.2824	1.65354	1.64911
Unknown_4.395_771.518	1595 ± 385	2982 ± 609	5568 ± 1552	0.286458	0.53556	0.534876		1345 ± 379	2107 ± 755	4663 ± 805	0.288441	0.451855	0.638348		0.84326	0.706573	0.837464
Unknown_4.396_825.547	838 ± 302	2383 ± 424	5809 ± 1088	0.144259	0.410226	0.351658		1144 ± 687	3748 ± 1340	9476 ± 1146	0.120726	0.395526	0.305229		1.36516	1.57281	1.63126
Unknown_4.4_446.376	59 ± 18	93 ± 16	153 ± 45	0.385621	0.607843	0.634409		49 ± 10	69 ± 24	129 ± 20	0.379845	0.534884	0.710145		0.830508	0.741935	0.843137
Unknown_4.41_862.606	162 ± 152	179 ± 191	230 ± 114	0.704348	0.778261	0.905028		241 ± 338	117 ± 34	220 ± 135	1.09545	0.531818	2.05983		1.48765	0.653631	0.956522
Unknown_4.413_894.524	68545 ± 38976	370579 ± 851626	440780 ± 982741	0.155508	0.840735	0.184967		168941 ± 188591	55227 ± 10562	270525 ± 522818	0.624493	0.204147	3.05903		2.46467	0.149029	0.613742
Unknown_4.415_854.566	29150 ± 28123	355739 ± 916256	438025 ± 1101967	0.0665487	0.812143	0.0819421		128436 ± 185011	19094 ± 6352	204296 ± 446476	0.628676	0.0934624	6.72651		4.40604	0.0536742	0.466403
Unknown_4.416_842.512	1646 ± 347	2788 ± 917	4990 ± 1999	0.32986	0.558717	0.590387		1232 ± 411	1959 ± 698	4608 ± 1343	0.267361	0.42513	0.628892		0.748481	0.702654	0.923447
Unknown_4.417_848.544	885 ± 326	1382 ± 664	1867 ± 799	0.474022	0.740225	0.640376		909 ± 265	1470 ± 488	2200 ± 812	0.413182	0.668182	0.618367		1.02712	1.06368	1.17836
Unknown_4.417_857.578	847 ± 236	764 ± 911	705 ± 507	1.20142	1.08369	1.10864		1198 ± 967	566 ± 82	501 ± 367	2.39122	1.12974	2.11661		1.4144	0.740838	0.710638
Unknown_4.424_898.56	907 ± 2122	439 ± 694	206 ± 167	4.40291	2.13107	2.06606		1068 ± 1423	280 ± 204	207 ± 98	5.15942	1.35266	3.81429		1.17751	0.637813	1.00485
Unknown_4.43_734.476	39 ± 57	74 ± 117	76 ± 74	0.513158	0.973684	0.527027		98 ± 160	33 ± 15	76 ± 73	1.28947	0.434211	2.9697		2.51282	0.445946	1
Unknown_4.433_763.511	1634 ± 518	2122 ± 844	3477 ± 1240	0.469945	0.610296	0.770028		1426 ± 276	2124 ± 494	4069 ± 1381	0.350455	0.521996	0.671375		0.872705	1.00094	1.17026
Unknown_4.439_876.556	38 ± 13	635 ± 1696	803 ± 2146	0.0473225	0.790785	0.0598425		101 ± 109	35 ± 15	917 ± 2441	0.110142	0.0381679	2.88571		2.65789	0.0551181	1.14197
Unknown_4.44_748.513	576 ± 203	650 ± 248	885 ± 302	0.650847	0.734463	0.886154		518 ± 158	652 ± 78	1029 ± 346	0.503401	0.633625	0.794479		0.899306	1.00308	1.16271
Unknown_4.442_794.497	1516 ± 3867	630 ± 1038	201 ± 339	7.54229	3.13433	2.40635		1306 ± 1962	389 ± 372	210 ± 123	6.21905	1.85238	3.35733		0.861478	0.61746	1.04478
Unknown_4.464_526.448	30 ± 20	355 ± 892	496 ± 1345	0.0604839	0.715726	0.084507		34 ± 27	32 ± 15	521 ± 1392	0.0652591	0.0614203	1.0625		1.13333	0.0901408	1.0504
Unknown_4.468_736.492	180 ± 63	606 ± 921	438 ± 449	0.410959	1.38356	0.29703		184 ± 131	115 ± 54	214 ± 131	0.859813	0.537383	1.6		1.02222	0.189769	0.488584
Unknown_4.47_599.504	179 ± 158	131 ± 148	176 ± 71	1.01705	0.744318	1.36641		1753 ± 4492	202 ± 173	255 ± 254	6.87451	0.792157	8.67822		9.7933	1.54198	1.44886
Unknown_4.47_870.526	162 ± 77	333 ± 467	287 ± 216	0.56446	1.16028	0.486486		241 ± 72	164 ± 29	251 ± 148	0.960159	0.653386	1.46951		1.48765	0.492492	0.874564
Unknown_4.47_880.584	326 ± 95	1035 ± 890	721 ± 316	0.45215	1.43551	0.314976		356 ± 126	837 ± 190	715 ± 341	0.497902	1.17063	0.425329		1.09202	0.808696	0.991678
Unknown_4.471_757.547	4698 ± 796	1497 ± 541	296 ± 74	15.8716	5.05743	3.13828		4069 ± 1475	1270 ± 311	314 ± 99	12.9586	4.04459	3.20394		0.866113	0.848363	1.06081
Unknown_4.472_844.512	156 ± 83	222 ± 230	400 ± 604	0.39	0.555	0.702703		374 ± 217	136 ± 42	282 ± 373	1.32624	0.48227	2.75		2.39744	0.612613	0.705
Unknown_4.473_812.588	481 ± 92	398 ± 263	1020 ± 270	0.471569	0.390196	1.20854		644 ± 180	732 ± 129	1061 ± 148	0.606975	0.689915	0.879781		1.33888	1.8392	1.0402
Unknown_4.494_602.482	482 ± 182	766 ± 209	869 ± 226	0.554661	0.881473	0.629243		760 ± 299	439 ± 128	483 ± 112	1.5735	0.908903	1.73121		1.57676	0.573107	0.555811
Unknown_4.499_850.594	988 ± 289	3967 ± 674	3153 ± 351	0.313352	1.25817	0.249055		1054 ± 330	3578 ± 798	3426 ± 471	0.307647	1.04437	0.294578		1.0668	0.901941	1.08658
Unknown_4.505_768.55	2263 ± 539	10074 ± 1388	7011 ± 878	0.322778	1.43688	0.224638		2130 ± 633	8291 ± 1914	7884 ± 660	0.270167	1.05162	0.256905		0.941228	0.82301	1.12452
Unknown_4.509_738.508	1146 ± 214	4976 ± 672	3370 ± 358	0.340059	1.47656	0.230305		1109 ± 331	4244 ± 822	3705 ± 617	0.299325	1.14548	0.26131		0.967714	0.852894	1.09941
Unknown_4.512_736.491	761 ± 206	3829 ± 637	2821 ± 525	0.269762	1.35732	0.198746		758 ± 364	3017 ± 547	3099 ± 611	0.244595	0.97354	0.251243		0.996058	0.787934	1.09855
Unknown_4.52_739.512	62 ± 14	48 ± 22	283 ± 46	0.219081	0.169611	1.29167		454 ± 172	343 ± 154	506 ± 139	0.897233	0.677866	1.32362		7.32258	7.14583	1.78799
Unknown_4.522_774.562	3558 ± 535	906 ± 149	309 ± 110	11.5146	2.93204	3.92715		3051 ± 901	784 ± 193	302 ± 62	10.1026	2.59603	3.89158		0.857504	0.865342	0.977346
Unknown_4.531_885.548	391 ± 96	466 ± 104	676 ± 155	0.578402	0.689349	0.839056		442 ± 127	489 ± 113	566 ± 145	0.780919	0.863958	0.903885		1.13043	1.04936	0.837278
Unknown_4.531_902.575	2937 ± 328	2346 ± 516	638 ± 126	4.60345	3.67712	1.25192		2608 ± 629	2082 ± 649	636 ± 92	4.10063	3.27358	1.25264		0.887981	0.887468	0.996865
Unknown_4.532_625.519	1836 ± 328	2831 ± 1064	4566 ± 719	0.402102	0.620018	0.648534		1887 ± 440	2319 ± 584	4695 ± 520	0.401917	0.49393	0.813713		1.02778	0.819145	1.02825
Unknown_4.533_870.525	303 ± 74	871 ± 140	318 ± 50	0.95283	2.73899	0.347876		319 ± 104	650 ± 105	283 ± 56	1.12721	2.29682	0.490769		1.05281	0.746269	0.889937
Unknown_4.533_907.531	324 ± 408	255 ± 159	424 ± 229	0.764151	0.601415	1.27059		547 ± 783	240 ± 87	325 ± 96	1.68308	0.738462	2.27917		1.68827	0.941176	0.766509
Unknown_4.535_920.539	982 ± 185	2420 ± 519	4104 ± 1021	0.239279	0.589669	0.405785		1583 ± 942	2587 ± 1131	10100 ± 938	0.156733	0.256139	0.611906		1.61202	1.06901	2.46101
Unknown_4.536_868.525	8313 ± 757	9236 ± 1812	1462 ± 278	5.68605	6.31737	0.900065		6803 ± 2265	5510 ± 2620	1260 ± 154	5.39921	4.37302	1.23466		0.818357	0.596579	0.861833
Unknown_4.536_888.621	202 ± 68	329 ± 91	540 ± 167	0.374074	0.609259	0.613982		359 ± 144	496 ± 159	477 ± 127	0.752621	1.03983	0.72379		1.77723	1.5076	0.883333
Unknown_4.536_910.514	917 ± 309	5800 ± 976	1827 ± 202	0.501916	3.1746	0.158103		718 ± 216	2966 ± 914	1801 ± 279	0.398667	1.64686	0.242077		0.782988	0.511379	0.985769
Unknown_4.539_796.549	1158 ± 156	1405 ± 371	2230 ± 478	0.519283	0.630045	0.824199		1204 ± 197	1393 ± 253	2034 ± 308	0.591937	0.684857	0.864322		1.03972	0.991459	0.912108
Unknown_4.54_821.533	1122 ± 449	1258 ± 208	794 ± 215	1.4131	1.58438	0.891892		2585 ± 558	2258 ± 770	762 ± 123	3.39239	2.96325	1.14482		2.30392	1.79491	0.959698
Unknown_4.542_575.503	356 ± 104	2058 ± 453	629 ± 46	0.565978	3.27186	0.172983		284 ± 112	1012 ± 331	614 ± 129	0.462541	1.64821	0.280632		0.797753	0.49174	0.976153
Unknown_4.543_803.039	1522 ± 218	2217 ± 515	3355 ± 634	0.453651	0.660805	0.686513		1873 ± 461	1504 ± 251	3008 ± 552	0.622673	0.5	1.24535		1.23062	0.678394	0.896572
Unknown_4.543_828.047	691 ± 309	775 ± 170	522 ± 134	1.32375	1.48467	0.891613		1659 ± 419	1387 ± 510	441 ± 90	3.7619	3.14512	1.19611		2.40087	1.78968	0.844828
Unknown_4.543_835.536	2412 ± 1148	3011 ± 951	4557 ± 963	0.529296	0.660742	0.801063		4473 ± 1526	6203 ± 1989	18867 ± 3652	0.237081	0.328775	0.721103		1.85448	2.06011	4.14022
Unknown_4.544_857.519	9679 ± 3656	7788 ± 1851	5119 ± 760	1.8908	1.52139	1.24281		12943 ± 6299	9305 ± 4275	6743 ± 819	1.91947	1.37995	1.39097		1.33722	1.19479	1.31725
Unknown_4.546_742.538	185 ± 50	173 ± 60	408 ± 113	0.453431	0.42402	1.06936		239 ± 108	143 ± 34	895 ± 235	0.267039	0.159777	1.67133		1.29189	0.82659	2.19363
Unknown_4.547_785.495	107 ± 93	82 ± 25	121 ± 65	0.884298	0.677686	1.30488		155 ± 170	82 ± 34	105 ± 53	1.47619	0.780952	1.89024		1.4486	1	0.867769
Unknown_4.547_818.514	182 ± 194	146 ± 69	202 ± 109	0.90099	0.722772	1.24658		252 ± 311	146 ± 44	198 ± 71	1.27273	0.737374	1.72603		1.38462	1	0.980198
Unknown_4.548_773.501	3164 ± 366	4366 ± 789	4314 ± 466	0.733426	1.01205	0.724691		3518 ± 970	3306 ± 480	5971 ± 876	0.589181	0.553676	1.06413		1.11188	0.757215	1.3841
Unknown_4.55_812.524	545 ± 1065	193 ± 193	469 ± 685	1.16205	0.411514	2.82383		847 ± 1922	105 ± 91	214 ± 79	3.95794	0.490654	8.06667		1.55413	0.544041	0.45629
Unknown_4.55_838.605	1655 ± 299	1976 ± 344	2973 ± 582	0.556677	0.664649	0.837551		1900 ± 382	2161 ± 335	2964 ± 358	0.641026	0.729082	0.879223		1.14804	1.09362	0.996973
Unknown_4.55_871.528	1924 ± 495	1005 ± 847	2773 ± 1181	0.693833	0.362423	1.91443		2301 ± 1341	667 ± 999	4042 ± 849	0.569273	0.165017	3.44978		1.19595	0.663682	1.45763
Unknown_4.551_778.032	2699 ± 470	2340 ± 375	2538 ± 391	1.06344	0.921986	1.15342		3439 ± 1314	3432 ± 846	2297 ± 244	1.49717	1.49412	1.00204		1.27418	1.46667	0.905043
Unknown_4.551_788.59	3139 ± 543	2729 ± 329	3114 ± 516	1.00803	0.876365	1.15024		4233 ± 1556	3898 ± 1001	2639 ± 405	1.60402	1.47707	1.08594		1.34852	1.42836	0.847463
Unknown_4.552_820.512	1414 ± 327	1323 ± 250	1342 ± 218	1.05365	0.985842	1.06878		2065 ± 743	1809 ± 532	1304 ± 135	1.58359	1.38727	1.14151		1.4604	1.36735	0.971684
Unknown_4.553_768.501	3641 ± 816	3157 ± 513	3538 ± 576	1.02911	0.892312	1.15331		4650 ± 1684	4605 ± 1363	2994 ± 309	1.55311	1.53808	1.00977		1.27712	1.45866	0.846241
Unknown_4.554_827.542	2304 ± 361	1911 ± 289	2205 ± 305	1.0449	0.866667	1.20565		2891 ± 967	2948 ± 825	1917 ± 196	1.50809	1.53782	0.980665		1.25477	1.54265	0.869388
Unknown_4.555_760.492	3091 ± 450	3767 ± 748	4781 ± 908	0.646517	0.78791	0.820547		2357 ± 540	2696 ± 182	4183 ± 264	0.563471	0.644514	0.874258		0.762536	0.715689	0.874922
Unknown_4.556_646.507	9278 ± 1605	19904 ± 2752	21317 ± 3490	0.435239	0.933715	0.466137		15371 ± 4836	24531 ± 5937	41937 ± 6744	0.366526	0.584949	0.626595		1.65671	1.23247	1.9673
Unknown_4.557_733.547	2719 ± 521	2401 ± 310	2752 ± 306	0.988009	0.872456	1.13244		3917 ± 2147	3437 ± 860	2362 ± 336	1.65834	1.45512	1.13966		1.4406	1.43149	0.858285
Unknown_4.558_820.523	2474 ± 228	5639 ± 911	2682 ± 502	0.922446	2.10254	0.43873		2812 ± 821	5820 ± 1042	2828 ± 283	0.994342	2.05799	0.483162		1.13662	1.0321	1.05444
Unknown_4.558_842.514	2760 ± 961	9100 ± 1238	3584 ± 923	0.770089	2.53906	0.303297		2830 ± 953	8979 ± 1872	4056 ± 651	0.697732	2.21376	0.31518		1.02536	0.986703	1.1317
Unknown_4.56_449.312	9230 ± 2019	12293 ± 2016	4674 ± 397	1.97475	2.63008	0.750834		8601 ± 3738	7046 ± 3757	3806 ± 339	2.25985	1.85129	1.22069		0.931853	0.573172	0.814292
Unknown_4.561_894.525	1349 ± 319	274 ± 46	184 ± 54	7.33152	1.48913	4.92336		1512 ± 715	311 ± 62	118 ± 15	12.8136	2.63559	4.86174		1.12083	1.13504	0.641304
Unknown_4.562_557.455	11960 ± 33828	96034 ± 39344	7381 ± 17336	1.62038	13.011	0.124539		12055 ± 29162	2534 ± 2344	9377 ± 16527	1.28559	0.270236	4.7573		1.00794	0.0263865	1.27042
Unknown_4.57_849.548	23514 ± 9945	24589 ± 6960	21173 ± 5730	1.11057	1.16134	0.956281		12867 ± 4870	13354 ± 4874	29592 ± 8462	0.434813	0.451271	0.963532		0.547206	0.543088	1.39763
Unknown_4.571_848.544	798 ± 385	1148 ± 308	1111 ± 295	0.718272	1.0333	0.695122		1748 ± 644	1392 ± 468	792 ± 199	2.20707	1.75758	1.25575		2.19048	1.21254	0.712871
Unknown_4.575_549.487	978 ± 164	4174 ± 775	4324 ± 816	0.226179	0.96531	0.234308		744 ± 245	2865 ± 1374	8187 ± 1197	0.0908758	0.349945	0.259686		0.760736	0.686392	1.89339
Unknown_4.583_719.486	115 ± 21	516 ± 111	581 ± 115	0.197935	0.888124	0.222868		92 ± 27	356 ± 180	974 ± 182	0.0944559	0.365503	0.258427		0.8	0.689922	1.67642
Unknown_4.612_589.461	835 ± 178	678 ± 79	372 ± 79	2.24462	1.82258	1.23156		866 ± 214	728 ± 106	284 ± 55	3.0493	2.56338	1.18956		1.03713	1.07375	0.763441
Unknown_4.615_793.557	4102 ± 936	2708 ± 493	5906 ± 464	0.694548	0.458517	1.51477		2923 ± 1246	1596 ± 583	7265 ± 1102	0.40234	0.219683	1.83145		0.712579	0.589365	1.2301
Unknown_4.62_712.492	1247 ± 1225	968 ± 769	822 ± 89	1.51703	1.17762	1.28822		1986 ± 1660	1005 ± 542	2079 ± 386	0.955267	0.483405	1.97612		1.59262	1.03822	2.5292
Unknown_4.621_836.543	2023 ± 641	2129 ± 592	3522 ± 1217	0.57439	0.604486	0.950211		2526 ± 1087	2342 ± 446	7629 ± 2096	0.331105	0.306986	1.07857		1.24864	1.10005	2.1661
Unknown_4.628_794.534	1194 ± 303	1195 ± 248	2055 ± 815	0.581022	0.581509	0.999163		1418 ± 517	1322 ± 235	4245 ± 1202	0.33404	0.311425	1.07262		1.1876	1.10628	2.06569
Unknown_4.635_692.523	2782 ± 439	3300 ± 575	1446 ± 207	1.92393	2.28216	0.84303		2716 ± 1362	2347 ± 762	1197 ± 167	2.26901	1.96074	1.15722		0.976276	0.711212	0.827801
Unknown_4.642_759.563	2949 ± 871	3645 ± 574	4484 ± 662	0.657672	0.81289	0.809053		2510 ± 932	2184 ± 718	3807 ± 541	0.659312	0.57368	1.14927		0.851136	0.599177	0.849019
Unknown_4.643_796.523	363 ± 153	461 ± 122	278 ± 61	1.30576	1.65827	0.787419		945 ± 147	433 ± 145	239 ± 60	3.95397	1.81172	2.18245		2.60331	0.939262	0.859712
Unknown_4.644_794.518	1372 ± 265	18755 ± 3933	18043 ± 3620	0.0760406	1.03946	0.0731538		1221 ± 456	8267 ± 4914	26122 ± 10930	0.0467422	0.316477	0.147696		0.889942	0.440789	1.44776
Unknown_4.645_868.532	22126 ± 29178	1636 ± 356	11572 ± 27592	1.91203	0.141376	13.5244		7052 ± 11337	11279 ± 19026	27774 ± 32576	0.253907	0.406099	0.625233		0.31872	6.89425	2.4001
Unknown_4.646_814.603	10779 ± 14775	262 ± 113	4015 ± 10671	2.68468	0.0652553	41.1412		3065 ± 5949	5341 ± 9783	11502 ± 13594	0.266475	0.464354	0.573863		0.284349	20.3855	2.86476
Unknown_4.646_914.514	7324 ± 8133	1884 ± 379	3897 ± 5241	1.87939	0.483449	3.88747		4168 ± 4286	4868 ± 6366	9945 ± 8993	0.419105	0.489492	0.856204		0.569088	2.58386	2.55196
Unknown_4.647_815.586	366 ± 100	2681 ± 721	2641 ± 642	0.138584	1.01515	0.136516		261 ± 245	1274 ± 642	4354 ± 968	0.0599449	0.292605	0.204867		0.713115	0.475196	1.64862
Unknown_4.648_846.525	3234 ± 4078	309 ± 69	1618 ± 3544	1.99876	0.190977	10.466		1143 ± 1538	1870 ± 2844	3330 ± 3597	0.343243	0.561562	0.61123		0.353432	6.05178	2.0581
Unknown_4.649_836.5	2882 ± 783	3570 ± 386	3799 ± 473	0.758621	0.939721	0.807283		2690 ± 658	2481 ± 742	4424 ± 538	0.608047	0.560805	1.08424		0.93338	0.694958	1.16452
Unknown_4.65_1523.09	3586 ± 626	5361 ± 1069	2660 ± 254	1.34812	2.01541	0.668905		3185 ± 646	4171 ± 750	2340 ± 290	1.36111	1.78248	0.763606		0.888176	0.778026	0.879699
Unknown_4.655_1168.812	2978 ± 526	2431 ± 988	1101 ± 595	2.70481	2.20799	1.22501		4110 ± 1586	3907 ± 1095	1596 ± 380	2.57519	2.44799	1.05196		1.38012	1.60716	1.44959
Unknown_4.656_884.536	2990 ± 715	4414 ± 1043	3440 ± 869	0.869186	1.28314	0.67739		1750 ± 485	1986 ± 371	2949 ± 908	0.593421	0.673449	0.881168		0.585284	0.449932	0.857267
Unknown_4.659_1180.809	2826 ± 770	2548 ± 737	1217 ± 184	2.3221	2.09367	1.10911		4616 ± 1583	4190 ± 1200	1721 ± 287	2.68216	2.43463	1.10167		1.6334	1.64443	1.41413
Unknown_4.659_791.039	2497 ± 536	4177 ± 651	2070 ± 197	1.20628	2.01787	0.597797		2178 ± 560	2998 ± 582	1594 ± 294	1.36637	1.8808	0.726484		0.872247	0.71774	0.770048
Unknown_4.66_804.047	2307 ± 669	2412 ± 597	6005 ± 1253	0.38418	0.401665	0.956468		2233 ± 755	2612 ± 1115	11991 ± 1258	0.186223	0.21783	0.8549		0.967924	1.08292	1.99684
Unknown_4.66_902.572	1650 ± 378	2661 ± 466	1381 ± 124	1.19479	1.92686	0.620068		1488 ± 542	1890 ± 276	983 ± 144	1.51373	1.92269	0.787302		0.901818	0.710259	0.711803
Unknown_4.661_625.519	239 ± 52	2431 ± 551	2430 ± 231	0.0983539	1.00041	0.0983135		217 ± 99	1108 ± 625	3664 ± 693	0.0592249	0.302402	0.195848		0.90795	0.45578	1.50782
Unknown_4.661_810.528	1272 ± 193	1124 ± 318	680 ± 93	1.87059	1.65294	1.13167		1462 ± 393	1568 ± 301	841 ± 176	1.73841	1.86445	0.932398		1.14937	1.39502	1.23676
Unknown_4.662_1547.088	3073 ± 762	3165 ± 599	4996 ± 1288	0.615092	0.633507	0.970932		2964 ± 1479	2002 ± 582	3993 ± 1231	0.742299	0.501377	1.48052		0.96453	0.632543	0.799239
Unknown_4.662_1559.084	4912 ± 1199	5098 ± 1118	8176 ± 2033	0.600783	0.623532	0.963515		4756 ± 2516	3463 ± 1282	6466 ± 2028	0.73554	0.535571	1.37338		0.968241	0.679286	0.790851
Unknown_4.662_429.373	85475 ± 26523	96094 ± 20658	79359 ± 18038	1.07707	1.21088	0.889494		163788 ± 35769	189102 ± 49657	194251 ± 44968	0.843177	0.973493	0.866136		1.91621	1.96789	2.44775
Unknown_4.662_907.531	3951 ± 877	3700 ± 857	5970 ± 1550	0.661809	0.619765	1.06784		3548 ± 1730	2544 ± 714	4723 ± 1225	0.751217	0.538641	1.39465		0.898001	0.687568	0.791122
Unknown_4.664_790.539	6507 ± 1435	5753 ± 994	9245 ± 1143	0.70384	0.622282	1.13106		5621 ± 2374	4394 ± 1151	6691 ± 1542	0.840084	0.656703	1.27924		0.863839	0.763775	0.723743
Unknown_4.664_885.548	3145 ± 876	3475 ± 846	3109 ± 573	1.01158	1.11772	0.905036		5750 ± 1200	6438 ± 1611	6600 ± 1483	0.871212	0.975455	0.893135		1.8283	1.85266	2.12287
Unknown_4.667_1573.101	849 ± 145	836 ± 168	748 ± 80	1.13503	1.11765	1.01555		558 ± 254	332 ± 145	817 ± 155	0.682987	0.406365	1.68072		0.657244	0.397129	1.09225
Unknown_4.668_856.584	939 ± 445	2845 ± 520	3722 ± 631	0.252284	0.764374	0.330053		780 ± 297	2082 ± 926	6923 ± 962	0.112668	0.300737	0.37464		0.830671	0.73181	1.86002
Unknown_4.669_1193.816	10299 ± 2155	9773 ± 1940	11573 ± 3729	0.889916	0.844466	1.05382		15962 ± 4995	15597 ± 4868	21556 ± 2294	0.74049	0.723557	1.0234		1.54986	1.59593	1.86261
Unknown_4.673_1571.086	2385 ± 505	561 ± 91	287 ± 36	8.3101	1.9547	4.25134		1874 ± 803	385 ± 132	136 ± 19	13.7794	2.83088	4.86753		0.785744	0.686275	0.473868
Unknown_4.673_1597.101	2136 ± 599	646 ± 292	0 ± 0	#DIV/0!	#DIV/0!	3.3065		1994 ± 906	172 ± 246	0 ± 0	#DIV/0!	#DIV/0!	11.593		0.933521	0.266254	#DIV/0!
Unknown_4.673_1598.106	745 ± 189	496 ± 85	44 ± 9	16.9318	11.2727	1.50202		790 ± 299	312 ± 76	42 ± 8	18.8095	7.42857	2.53205		1.0604	0.629032	0.954545
Unknown_4.673_715.574	7592 ± 1357	7977 ± 1604	3562 ± 579	2.13139	2.23947	0.951736		5421 ± 2567	3065 ± 1304	3260 ± 368	1.66288	0.940184	1.76868		0.714041	0.38423	0.915216
Unknown_4.673_811.516	39174 ± 12386	33691 ± 7279	53099 ± 17487	0.737754	0.634494	1.16274		49762 ± 18957	26351 ± 5829	81350 ± 20556	0.611703	0.323921	1.88843		1.27028	0.782138	1.53204
Unknown_4.675_788.524	2779 ± 613	3870 ± 771	4203 ± 897	0.661194	0.920771	0.718088		2583 ± 852	3220 ± 845	6376 ± 1160	0.405113	0.505019	0.802174		0.929471	0.832041	1.51701
Unknown_4.675_818.542	25966 ± 7430	23008 ± 4918	36057 ± 11886	0.720138	0.638101	1.12856		33514 ± 12412	17410 ± 3855	54137 ± 13643	0.619059	0.321592	1.92499		1.29069	0.756693	1.50143
Unknown_4.675_860.498	4984 ± 549	4817 ± 920	1842 ± 326	2.70575	2.61509	1.03467		5484 ± 1994	4493 ± 981	1539 ± 256	3.56335	2.91943	1.22057		1.10032	0.932738	0.835505
Unknown_4.675_886.516	2694 ± 492	2589 ± 752	1435 ± 404	1.87735	1.80418	1.04056		3933 ± 2102	2031 ± 575	1410 ± 126	2.78936	1.44043	1.93648		1.45991	0.784473	0.982578
Unknown_4.675_886.519	1822 ± 249	1694 ± 385	518 ± 579	3.51737	3.27027	1.07556		2558 ± 1449	1229 ± 564	251 ± 481	10.1912	4.89641	2.08137		1.40395	0.725502	0.484556
Unknown_4.676_838.606	198 ± 66	207 ± 43	135 ± 39	1.46667	1.53333	0.956522		754 ± 210	574 ± 170	123 ± 27	6.13008	4.66667	1.31359		3.80808	2.77295	0.911111
Unknown_4.676_878.57	721 ± 148	938 ± 168	1240 ± 228	0.581452	0.756452	0.768657		716 ± 164	805 ± 159	2266 ± 926	0.315975	0.355252	0.889441		0.993065	0.858209	1.82742
Unknown_4.677_864.621	188 ± 530	6639 ± 1055	10081 ± 1296	0.0186489	0.658566	0.0283175		0 ± 0	4080 ± 1800	15159 ± 2857	0	0.269147	0		0	0.61455	1.50372
Unknown_4.677_870.524	1628 ± 334	9294 ± 2158	8840 ± 2116	0.184163	1.05136	0.175167		1190 ± 485	3753 ± 2766	18716 ± 5142	0.063582	0.200524	0.31708		0.730958	0.403809	2.11719
Unknown_4.678_816.047	157 ± 29	885 ± 224	831 ± 222	0.188929	1.06498	0.177401		116 ± 54	399 ± 284	1623 ± 466	0.0714726	0.245841	0.290727		0.738854	0.450847	1.95307
Unknown_4.678_828.552	812 ± 139	4443 ± 1036	4127 ± 1093	0.196753	1.07657	0.182759		714 ± 290	1814 ± 1334	8587 ± 2156	0.0831489	0.21125	0.393605		0.87931	0.408283	2.08069
Unknown_4.679_844.526	2213 ± 381	4789 ± 1445	4175 ± 619	0.53006	1.14707	0.462101		1608 ± 527	1847 ± 517	4471 ± 861	0.359651	0.413107	0.870601		0.726615	0.385676	1.0709
Unknown_4.679_964.527	4946 ± 1097	4284 ± 902	10659 ± 4596	0.464021	0.401914	1.15453		8068 ± 1993	6012 ± 2138	13682 ± 2958	0.58968	0.439409	1.34198		1.63122	1.40336	1.28361
Unknown_4.68_810.545	3369 ± 729	2913 ± 595	7363 ± 2941	0.457558	0.395627	1.15654		5097 ± 1411	3852 ± 1153	8626 ± 1867	0.590888	0.446557	1.32321		1.51291	1.32235	1.17153
Unknown_4.68_892.532	10461 ± 2743	8990 ± 1988	22432 ± 9314	0.466343	0.400767	1.16363		16596 ± 4305	12143 ± 4159	28387 ± 7030	0.584634	0.427766	1.36671		1.58646	1.35072	1.26547
Unknown_4.681_819.554	13848 ± 4186	10178 ± 3969	14159 ± 5012	0.978035	0.718836	1.36058		12519 ± 4468	8730 ± 2471	11125 ± 3323	1.1253	0.784719	1.43402		0.904029	0.857732	0.785719
Unknown_4.681_896.539	3481 ± 927	2996 ± 705	6836 ± 2947	0.509216	0.438268	1.16188		5341 ± 1399	3934 ± 1278	8307 ± 1879	0.642952	0.473577	1.35765		1.53433	1.31308	1.21518
Unknown_4.682_786.508	7905 ± 1721	14327 ± 2516	14670 ± 3146	0.538855	0.976619	0.551755		7846 ± 3086	9336 ± 3475	21730 ± 3738	0.361068	0.429636	0.840403		0.992536	0.651637	1.48125
Unknown_4.684_883.532	6222 ± 1190	10310 ± 1612	11386 ± 2432	0.546461	0.905498	0.603492		5802 ± 2396	7353 ± 2477	16880 ± 2787	0.34372	0.435604	0.789066		0.932498	0.713191	1.48252
Unknown_4.685_601.519	5100 ± 975	8447 ± 1284	9053 ± 2054	0.563349	0.933061	0.603765		4985 ± 2175	5639 ± 1860	13980 ± 2577	0.356581	0.403362	0.884022		0.977451	0.667574	1.54424
Unknown_4.685_688.492	1541 ± 276	2325 ± 506	2448 ± 655	0.629493	0.949755	0.662796		1552 ± 597	1583 ± 554	3403 ± 749	0.456068	0.465178	0.980417		1.00714	0.68086	1.39011
Unknown_4.686_719.567	1347 ± 390	3064 ± 837	1322 ± 209	1.01891	2.3177	0.439621		932 ± 347	944 ± 237	1438 ± 341	0.648122	0.656467	0.987288		0.691908	0.308094	1.08775
Unknown_4.688_664.527	420 ± 95	136 ± 19	140 ± 38	3	0.971429	3.08824		1048 ± 375	248 ± 72	146 ± 12	7.17808	1.69863	4.22581		2.49524	1.82353	1.04286
Unknown_4.69_840.56	6479 ± 2173	16755 ± 5205	22163 ± 6279	0.292334	0.75599	0.386691		6908 ± 3731	9221 ± 1806	48092 ± 14419	0.143641	0.191737	0.74916		1.06621	0.550343	2.16992
Unknown_4.692_818.563	2644 ± 760	4646 ± 984	2705 ± 1328	0.977449	1.71756	0.569092		2961 ± 1754	2203 ± 1091	2340 ± 664	1.26538	0.941453	1.34408		1.11989	0.474171	0.865065
Unknown_4.693_760.494	1945 ± 582	2543 ± 669	3264 ± 1203	0.595895	0.779105	0.764845		2150 ± 1111	1518 ± 626	3281 ± 814	0.655288	0.462664	1.41634		1.1054	0.596933	1.00521
Unknown_4.695_810.559	2194 ± 530	4957 ± 1502	6679 ± 1984	0.328492	0.742177	0.442606		2306 ± 1048	2889 ± 507	13435 ± 3659	0.171641	0.215035	0.7982		1.05105	0.582812	2.01153
Unknown_4.699_239.063	1793 ± 432	4433 ± 1333	5355 ± 1294	0.334827	0.827824	0.404467		1877 ± 978	2433 ± 474	10810 ± 2579	0.173636	0.225069	0.771476		1.04685	0.548838	2.01867
Unknown_4.701_861.541	1923 ± 510	3440 ± 649	5557 ± 1094	0.34605	0.619039	0.559012		1536 ± 595	1922 ± 879	6886 ± 1387	0.223061	0.279117	0.799168		0.798752	0.558721	1.23916
Unknown_4.702_741.524	8577 ± 2064	7325 ± 1679	9733 ± 1441	0.881229	0.752594	1.17092		5570 ± 1919	3545 ± 1271	7039 ± 1635	0.791306	0.503623	1.57123		0.649411	0.483959	0.72321
Unknown_4.703_575.503	9122 ± 2641	6911 ± 965	9877 ± 2550	0.92356	0.699706	1.31992		8125 ± 2682	5211 ± 1390	6545 ± 1422	1.24141	0.79618	1.5592		0.890704	0.754015	0.662651
Unknown_4.704_747.519	134667 ± 35371	111850 ± 29930	158170 ± 26334	0.851407	0.707151	1.204		84764 ± 27484	51381 ± 17708	115113 ± 25056	0.736355	0.446353	1.64971		0.629434	0.459374	0.72778
Unknown_4.705_762.507	4910 ± 1353	4771 ± 660	4730 ± 770	1.03805	1.00867	1.02913		4343 ± 925	4120 ± 1265	7665 ± 1525	0.566601	0.537508	1.05413		0.884521	0.863551	1.62051
Unknown_4.708_719.556	8273 ± 2421	6438 ± 1074	8936 ± 1963	0.925806	0.720457	1.28503		7389 ± 2579	4648 ± 1464	6559 ± 1257	1.12654	0.708645	1.58972		0.893146	0.721963	0.733997
Unknown_4.708_736.492	6865 ± 1903	5539 ± 903	7519 ± 1615	0.91302	0.736667	1.23939		6236 ± 2160	4461 ± 1348	5472 ± 955	1.13962	0.815241	1.39789		0.908376	0.80538	0.727756
Unknown_4.71_834.586	3234 ± 1326	3111 ± 614	2060 ± 803	1.5699	1.51019	1.03954		2637 ± 1791	1305 ± 766	916 ± 276	2.87882	1.42467	2.02069		0.815399	0.419479	0.44466
Unknown_4.711_602.522	8406 ± 1816	10367 ± 2358	5025 ± 734	1.67284	2.06308	0.810842		6526 ± 3258	4953 ± 2321	3595 ± 375	1.8153	1.37775	1.31759		0.77635	0.477766	0.715423
Unknown_4.711_764.531	15822 ± 3733	19756 ± 3795	9975 ± 1266	1.58617	1.98055	0.800871		12646 ± 5858	9432 ± 4666	6377 ± 1088	1.98306	1.47907	1.34075		0.799267	0.477425	0.639298
Unknown_4.711_765.538	9220 ± 1927	10854 ± 2092	0 ± 0	#DIV/0!	#DIV/0!	0.849456		6894 ± 3340	5470 ± 2570	0 ± 0	#DIV/0!	#DIV/0!	1.26033		0.747722	0.503962	#DIV/0!
Unknown_4.715_745.502	10413 ± 2119	11244 ± 2710	12779 ± 3869	0.814852	0.879881	0.926094		10561 ± 2512	10432 ± 2009	12097 ± 2599	0.873026	0.862363	1.01237		1.01421	0.927784	0.946631
Unknown_4.716_385.346	9221 ± 2496	7069 ± 1866	10258 ± 1182	0.898908	0.689121	1.30443		5624 ± 2084	3617 ± 1306	7492 ± 1431	0.750667	0.482782	1.55488		0.609912	0.511671	0.730357
Unknown_4.719_760.492	93 ± 30	104 ± 36	80 ± 17	1.1625	1.3	0.894231		296 ± 74	107 ± 39	63 ± 31	4.69841	1.69841	2.76636		3.1828	1.02885	0.7875
Unknown_4.725_718.54	13590 ± 2193	17064 ± 3174	7172 ± 520	1.89487	2.37925	0.796414		10890 ± 4163	9429 ± 3735	4796 ± 585	2.27064	1.96601	1.15495		0.801325	0.552567	0.668712
Unknown_4.728_738.507	0 ± 0	699 ± 1307	5664 ± 1713	0	0.123411	0		1445 ± 2855	2053 ± 1469	5521 ± 1268	0.261728	0.371853	0.703848		#DIV/0!	2.93705	0.974753
Unknown_4.743_816.563	2186 ± 325	2342 ± 566	2569 ± 753	0.850915	0.911639	0.93339		2188 ± 520	2259 ± 249	2312 ± 447	0.946367	0.977076	0.96857		1.00091	0.96456	0.899961
Unknown_4.748_806.497	1439 ± 156	1314 ± 198	1558 ± 239	0.92362	0.843389	1.09513		1336 ± 338	1415 ± 179	1631 ± 305	0.819129	0.867566	0.94417		0.928423	1.07686	1.04685
Unknown_4.75_597.487	2883 ± 691	3041 ± 623	3131 ± 858	0.920792	0.971255	0.948043		2767 ± 520	2786 ± 456	2945 ± 586	0.939559	0.94601	0.99318		0.959764	0.916146	0.940594
Unknown_4.755_613.519	454 ± 139	375 ± 131	1872 ± 645	0.242521	0.200321	1.21067		465 ± 136	501 ± 113	5373 ± 2167	0.0865438	0.093244	0.928144		1.02423	1.336	2.87019
Unknown_4.755_737.496	783 ± 166	756 ± 152	818 ± 155	0.957213	0.924205	1.03571		754 ± 141	908 ± 131	813 ± 83	0.927429	1.11685	0.830396		0.962963	1.20106	0.993888
Unknown_4.761_792.047	1406 ± 204	1412 ± 329	1443 ± 249	0.974359	0.978517	0.995751		1445 ± 279	1756 ± 261	1447 ± 246	0.998618	1.21355	0.822893		1.02774	1.24363	1.00277
Unknown_4.763_871.534	2697 ± 542	713 ± 179	785 ± 148	3.43567	0.90828	3.78261		5174 ± 2585	1504 ± 302	857 ± 184	6.03734	1.75496	3.44016		1.91843	2.1094	1.09172
Unknown_4.765_750.509	455 ± 137	108 ± 29	144 ± 30	3.15972	0.75	4.21296		865 ± 399	261 ± 65	151 ± 37	5.72848	1.72848	3.31418		1.9011	2.41667	1.04861
Unknown_4.765_784.82	2560 ± 918	2734 ± 549	3710 ± 646	0.690027	0.736927	0.936357		2922 ± 1440	2483 ± 256	3971 ± 600	0.735835	0.625283	1.1768		1.14141	0.908193	1.07035
Unknown_4.766_862.512	18154 ± 2933	31164 ± 5416	50916 ± 5950	0.356548	0.612067	0.582531		12887 ± 4242	19323 ± 7407	63897 ± 10060	0.201684	0.302409	0.666925		0.709871	0.620042	1.25495
Unknown_4.767_1586.111	5096 ± 911	4064 ± 515	1745 ± 302	2.92034	2.32894	1.25394		4463 ± 1643	2104 ± 578	1548 ± 161	2.88307	1.35917	2.1212		0.875785	0.517717	0.887106
Unknown_4.768_840.621	10702 ± 2386	17898 ± 3379	29554 ± 3704	0.362117	0.605603	0.597944		7256 ± 2728	10231 ± 3802	25135 ± 2833	0.288681	0.407042	0.709217		0.678004	0.571628	0.850477
Unknown_4.769_872.539	3213 ± 396	2353 ± 341	1124 ± 272	2.85854	2.09342	1.36549		2834 ± 894	1602 ± 343	1098 ± 56	2.58106	1.45902	1.76904		0.882042	0.680833	0.976868
Unknown_4.769_940.528	27258 ± 6024	40217 ± 7316	59158 ± 5353	0.460766	0.679824	0.677773		20948 ± 6848	22507 ± 7631	41061 ± 5869	0.510168	0.548136	0.930733		0.768508	0.559639	0.69409
Unknown_4.77_1195.836	3120 ± 710	4885 ± 779	7363 ± 592	0.42374	0.663452	0.63869		2473 ± 987	2720 ± 925	5489 ± 558	0.450537	0.495537	0.909191		0.792628	0.556807	0.745484
Unknown_4.77_410.763	14692 ± 3501	22564 ± 3959	32573 ± 1969	0.451048	0.692721	0.651126		11282 ± 4299	12298 ± 4308	25215 ± 2954	0.447432	0.487726	0.917385		0.767901	0.545027	0.774107
Unknown_4.771_820.528	870 ± 189	1105 ± 162	1558 ± 156	0.558408	0.709243	0.78733		693 ± 221	706 ± 207	1113 ± 169	0.622642	0.634322	0.981586		0.796552	0.638914	0.714377
Unknown_4.772_748.494	14762 ± 3782	22718 ± 3903	32451 ± 2309	0.454901	0.700071	0.649793		11749 ± 4748	12745 ± 4090	22553 ± 5627	0.520951	0.565113	0.921852		0.795895	0.561009	0.694986
Unknown_4.775_894.547	2805 ± 641	4149 ± 619	5166 ± 418	0.542973	0.803136	0.676067		2212 ± 684	2690 ± 857	3969 ± 643	0.557319	0.677753	0.822305		0.788592	0.648349	0.768293
Unknown_4.78_826.592	6635 ± 1837	9840 ± 1010	14132 ± 2337	0.469502	0.696292	0.674289		6797 ± 2614	7524 ± 2183	12153 ± 5106	0.559286	0.619106	0.903376		1.02442	0.764634	0.859963
Unknown_4.782_897.73	25036 ± 6604	40692 ± 7188	55309 ± 3318	0.452657	0.735721	0.615256		20141 ± 7266	24166 ± 7633	40173 ± 5105	0.501357	0.601548	0.833444		0.804482	0.593876	0.726337
Unknown_4.791_786.543	3420 ± 609	5454 ± 877	7935 ± 882	0.431002	0.687335	0.627063		2824 ± 1027	3158 ± 1121	5724 ± 786	0.493361	0.551712	0.894237		0.825731	0.579025	0.721361
Unknown_4.793_339.29	2078 ± 829	5479 ± 1593	11955 ± 3077	0.173818	0.458302	0.379266		1731 ± 1333	1887 ± 1233	5899 ± 1788	0.29344	0.319885	0.917329		0.833013	0.344406	0.493434
Unknown_4.793_725.498	730 ± 333	1165 ± 312	3212 ± 666	0.227273	0.362702	0.626609		640 ± 412	620 ± 365	2628 ± 566	0.243531	0.235921	1.03226		0.876712	0.532189	0.818182
Unknown_4.8_881.756	411 ± 88	405 ± 78	740 ± 192	0.555405	0.547297	1.01481		577 ± 191	407 ± 49	1355 ± 315	0.42583	0.300369	1.41769		1.40389	1.00494	1.83108
Unknown_4.802_712.492	563 ± 744	570 ± 401	2491 ± 218	0.226014	0.228824	0.987719		651 ± 739	833 ± 729	3857 ± 269	0.168784	0.215971	0.781513		1.15631	1.4614	1.54837
Unknown_4.805_773.532	4471 ± 1579	5542 ± 987	12451 ± 985	0.359088	0.445105	0.806748		4552 ± 2239	4333 ± 1689	14319 ± 1693	0.317899	0.302605	1.05054		1.01812	0.781848	1.15003
Unknown_4.809_413.801	4722 ± 1748	10081 ± 1734	9822 ± 1544	0.480757	1.02637	0.468406		5543 ± 2805	7739 ± 2939	9620 ± 1211	0.576195	0.80447	0.716242		1.17387	0.767682	0.979434
Unknown_4.816_713.495	1285 ± 296	1283 ± 256	2183 ± 558	0.588639	0.587723	1.00156		1957 ± 748	1304 ± 253	4308 ± 754	0.454271	0.302693	1.50077		1.52296	1.01637	1.97343
Unknown_4.816_888.516	2925 ± 1219	4913 ± 1024	12974 ± 3020	0.225451	0.37868	0.595359		3257 ± 2260	3224 ± 1964	14386 ± 2778	0.226401	0.224107	1.01024		1.1135	0.656218	1.10883
Unknown_4.822_848.533	3588 ± 1335	3710 ± 748	6771 ± 1720	0.529907	0.547925	0.967116		5104 ± 1903	3854 ± 893	14178 ± 3019	0.359994	0.27183	1.32434		1.42252	1.03881	2.09393
Unknown_4.822_878.569	2344 ± 1762	9296 ± 2047	9728 ± 1401	0.240954	0.955592	0.252151		0 ± 0	0 ± 0	13477 ± 1984	0	0	#DIV/0!		0	0	1.38538
Unknown_4.824_804.481	1427 ± 587	2025 ± 445	5481 ± 1012	0.260354	0.369458	0.704691		1516 ± 1067	1557 ± 866	6742 ± 883	0.224859	0.23094	0.973667		1.06237	0.768889	1.23007
Unknown_4.824_855.57	1937 ± 539	1495 ± 505	673 ± 158	2.87816	2.2214	1.29565		3260 ± 1707	2608 ± 855	741 ± 181	4.39946	3.51957	1.25		1.68301	1.74448	1.10104
Unknown_4.826_760.494	1182 ± 359	1422 ± 255	2344 ± 607	0.504266	0.606655	0.831224		1675 ± 612	1321 ± 194	4541 ± 947	0.368861	0.290905	1.26798		1.41709	0.928973	1.93729
Unknown_4.827_798.539	8020 ± 1970	12851 ± 1862	20991 ± 1847	0.382069	0.612215	0.624076		6610 ± 2612	8273 ± 2588	23550 ± 8071	0.280679	0.351295	0.798985		0.82419	0.643763	1.12191
Unknown_4.828_750.503	1707 ± 459	1928 ± 445	3526 ± 852	0.484118	0.546795	0.885373		2517 ± 912	1904 ± 330	7119 ± 1381	0.353561	0.267453	1.32195		1.47452	0.987552	2.019
Unknown_4.828_834.584	2947 ± 947	6704 ± 1626	9191 ± 2466	0.32064	0.729409	0.439588		4324 ± 2925	5351 ± 2656	13772 ± 2094	0.31397	0.388542	0.808073		1.46725	0.79818	1.49842
Unknown_4.829_854.567	14033 ± 6130	12472 ± 2865	14898 ± 2762	0.941939	0.837159	1.12516		23471 ± 7200	25736 ± 4609	30121 ± 5863	0.779224	0.854421	0.911991		1.67256	2.0635	2.02182
Unknown_4.831_835.58	2035 ± 1094	2262 ± 651	6090 ± 1335	0.334154	0.371429	0.899646		2838 ± 1939	2468 ± 1362	13932 ± 1349	0.203704	0.177146	1.14992		1.39459	1.09107	2.28768
Unknown_4.841_776.529	779 ± 540	1642 ± 325	2756 ± 530	0.282656	0.595791	0.474421		1255 ± 1053	1690 ± 812	4609 ± 410	0.272293	0.366674	0.742604		1.61104	1.02923	1.67235
Unknown_4.841_776.532	3000 ± 1064	4855 ± 1190	7058 ± 1664	0.42505	0.687872	0.61792		5535 ± 3555	6662 ± 2944	15515 ± 2824	0.356752	0.429391	0.830832		1.845	1.37219	2.19821
Unknown_4.849_795.569	2571 ± 1023	4066 ± 1095	5912 ± 1432	0.434878	0.687754	0.632317		5206 ± 3298	5820 ± 2546	14559 ± 2771	0.35758	0.399753	0.894502		2.02489	1.43138	2.46262
Unknown_4.849_836.515	236 ± 111	272 ± 61	359 ± 54	0.657382	0.75766	0.867647		159 ± 107	204 ± 136	330 ± 137	0.481818	0.618182	0.779412		0.673729	0.75	0.91922
Unknown_4.85_794.566	2208 ± 264	4532 ± 798	4648 ± 572	0.475043	0.975043	0.487202		1605 ± 657	2393 ± 1090	6548 ± 864	0.245113	0.365455	0.670706		0.726902	0.528023	1.40878
Unknown_4.851_814.601	21518 ± 3053	53004 ± 10260	53677 ± 9337	0.400879	0.987462	0.405969		16503 ± 4244	28172 ± 9661	82026 ± 12682	0.201192	0.343452	0.585794		0.766939	0.531507	1.52814
Unknown_4.851_858.595	13789 ± 7518	6439 ± 8988	4735 ± 8863	2.91214	1.35987	2.14148		17180 ± 5286	12785 ± 9113	33277 ± 15120	0.516273	0.384199	1.34376		1.24592	1.98556	7.02788
Unknown_4.852_834.568	2664 ± 942	2201 ± 547	4180 ± 507	0.637321	0.526555	1.21036		2998 ± 1027	3074 ± 632	6941 ± 937	0.431926	0.442876	0.975277		1.12538	1.39664	1.66053
Unknown_4.853_752.048	3676 ± 657	4752 ± 791	4632 ± 609	0.79361	1.02591	0.773569		4690 ± 1348	6001 ± 914	7325 ± 1296	0.640273	0.819249	0.781536		1.27584	1.26284	1.58139
Unknown_4.855_1251.835	3676 ± 657	4752 ± 791	4647 ± 607	0.791048	1.0226	0.773569		4690 ± 1348	6001 ± 914	7555 ± 1196	0.620781	0.794308	0.781536		1.27584	1.26284	1.62578
Unknown_4.855_852.608	10225 ± 3442	7914 ± 2060	14775 ± 1555	0.692047	0.535635	1.29201		11334 ± 3541	11274 ± 1994	24582 ± 4964	0.461069	0.458628	1.00532		1.10846	1.42456	1.66376
Unknown_4.856_767.541	2981 ± 1037	2685 ± 588	3427 ± 678	0.869857	0.783484	1.11024		4615 ± 1504	4719 ± 714	6408 ± 917	0.720194	0.736423	0.977961		1.54814	1.75754	1.86986
Unknown_4.856_787.514	9766 ± 1514	14932 ± 2348	10542 ± 1530	0.92639	1.41643	0.654032		13947 ± 3103	20745 ± 3318	14737 ± 2478	0.946393	1.40768	0.672307		1.42812	1.3893	1.39793
Unknown_4.858_816.559	16299 ± 5771	13247 ± 3325	25623 ± 2342	0.636108	0.516996	1.23039		18782 ± 6469	18380 ± 3787	44443 ± 8335	0.422609	0.413563	1.02187		1.15234	1.38748	1.7345
Unknown_4.859_823.598	4602 ± 1704	5236 ± 1241	6852 ± 539	0.671629	0.764156	0.878915		7299 ± 3219	8718 ± 2214	13745 ± 1602	0.531029	0.634267	0.837233		1.58605	1.66501	2.00598
Unknown_4.86_797.552	120844 ± 22746	188493 ± 31503	137000 ± 22657	0.882073	1.37586	0.641106		179353 ± 47194	257808 ± 49330	204564 ± 32061	0.876757	1.26028	0.695684		1.48417	1.36773	1.49317
Unknown_4.861_793.547	11349 ± 2154	16784 ± 2498	12582 ± 1988	0.902003	1.33397	0.67618		15847 ± 4069	21968 ± 3639	17805 ± 2513	0.890031	1.23381	0.721367		1.39633	1.30887	1.41512
Unknown_4.864_847.53	1784 ± 282	2544 ± 399	1987 ± 385	0.897836	1.28032	0.701258		2344 ± 456	3386 ± 473	2771 ± 531	0.845904	1.22194	0.692262		1.3139	1.33097	1.39456
Unknown_4.865_371.265	4587 ± 443	7198 ± 2156	5323 ± 871	0.861732	1.35224	0.63726		768 ± 1789	4279 ± 3696	7181 ± 1470	0.106949	0.595878	0.179481		0.16743	0.594471	1.34905
Unknown_4.865_803.548	9173 ± 2273	8474 ± 2443	17215 ± 4293	0.532849	0.492245	1.08249		9138 ± 2491	11836 ± 2126	29059 ± 2226	0.314464	0.407309	0.772051		0.996184	1.39674	1.688
Unknown_4.865_815.548	16346 ± 3213	25183 ± 4171	18276 ± 2294	0.894397	1.37793	0.649089		23200 ± 5796	34082 ± 6355	25849 ± 4547	0.89752	1.3185	0.680711		1.41931	1.35337	1.41437
Unknown_4.866_777.545	1599 ± 200	3462 ± 702	3499 ± 470	0.456988	0.989426	0.461872		1210 ± 406	1836 ± 683	5270 ± 1244	0.229602	0.348387	0.659041		0.756723	0.530329	1.50614
Unknown_4.866_804.047	1563 ± 327	1584 ± 320	2909 ± 1597	0.537298	0.544517	0.986742		2480 ± 916	1832 ± 316	5045 ± 1145	0.491576	0.363132	1.35371		1.58669	1.15657	1.73427
Unknown_4.868_1428.123	5170 ± 1384	4529 ± 827	9573 ± 4035	0.540061	0.473101	1.14153		9260 ± 3888	5619 ± 1454	17415 ± 3846	0.531726	0.322653	1.64798		1.7911	1.24067	1.81918
Unknown_4.87_774.513	5130 ± 1117	4976 ± 832	2197 ± 245	2.335	2.26491	1.03095		4954 ± 1685	2045 ± 810	2005 ± 231	2.47082	1.01995	2.42249		0.965692	0.410973	0.912608
Unknown_4.871_705.815	2158 ± 443	1279 ± 162	312 ± 88	6.91667	4.09936	1.68726		2052 ± 557	888 ± 194	259 ± 123	7.92278	3.42857	2.31081		0.95088	0.694292	0.830128
Unknown_4.871_777.056	3205 ± 540	4025 ± 353	8143 ± 578	0.39359	0.49429	0.796273		2657 ± 1369	4219 ± 953	9673 ± 1590	0.274682	0.436163	0.62977		0.829017	1.0482	1.18789
Unknown_4.871_777.556	18258 ± 3433	21267 ± 2751	49823 ± 2972	0.366457	0.426851	0.858513		17183 ± 4706	24595 ± 5752	63437 ± 9699	0.270867	0.387707	0.698638		0.941122	1.15649	1.27325
Unknown_4.875_1584.104	20600 ± 4594	13709 ± 2056	18393 ± 2945	1.11999	0.745338	1.50266		14546 ± 4234	7776 ± 1976	10719 ± 3327	1.35703	0.725441	1.87063		0.706117	0.567219	0.582776
Unknown_4.876_1206.826	3731 ± 1200	3326 ± 1657	2599 ± 1729	1.43555	1.27972	1.12177		5433 ± 1724	6174 ± 3986	4321 ± 1838	1.25735	1.42884	0.879981		1.45618	1.85628	1.66256
Unknown_4.878_948.553	1027 ± 241	1183 ± 139	1265 ± 253	0.811858	0.935178	0.868132		1075 ± 325	1193 ± 184	1197 ± 306	0.898079	0.996658	0.90109		1.04674	1.00845	0.946245
Unknown_4.881_861.546	2345 ± 622	1961 ± 476	3165 ± 970	0.740916	0.619589	1.19582		3678 ± 1659	2386 ± 755	7151 ± 1165	0.514334	0.33366	1.54149		1.56844	1.21673	2.2594
Unknown_4.882_1562.114	4721 ± 790	2708 ± 447	3544 ± 494	1.33211	0.764108	1.74335		3321 ± 823	1639 ± 316	2305 ± 368	1.44078	0.711063	2.02624		0.703453	0.605244	0.650395
Unknown_4.882_777.561	6061 ± 1476	11804 ± 1896	12244 ± 2265	0.495018	0.964064	0.51347		7819 ± 3706	16124 ± 5252	22351 ± 4037	0.349828	0.721399	0.484929		1.29005	1.36598	1.82547
Unknown_4.883_1531.118	1497 ± 335	2762 ± 440	2925 ± 478	0.511795	0.944274	0.541999		1740 ± 826	3508 ± 986	5049 ± 996	0.344623	0.694791	0.496009		1.16232	1.27009	1.72615
Unknown_4.884_1179.836	19930 ± 4032	18089 ± 3913	19795 ± 4353	1.00682	0.913817	1.10177		17844 ± 3733	16085 ± 1772	19106 ± 2457	0.933947	0.841882	1.10936		0.895334	0.889214	0.965193
Unknown_4.884_1180.34	9540 ± 1762	5553 ± 1330	6491 ± 1569	1.46973	0.855492	1.71799		6482 ± 1851	2982 ± 429	4407 ± 295	1.47084	0.676651	2.17371		0.679455	0.537007	0.67894
Unknown_4.884_1180.84	11391 ± 2949	6210 ± 947	8835 ± 1230	1.2893	0.702886	1.8343		7501 ± 2720	3531 ± 922	4933 ± 774	1.52058	0.715792	2.12433		0.658502	0.568599	0.558347
Unknown_4.884_964.526	2515 ± 388	5125 ± 770	5177 ± 774	0.485803	0.989956	0.490732		2158 ± 1171	3659 ± 780	7845 ± 889	0.27508	0.466412	0.589779		0.858052	0.713951	1.51536
Unknown_4.885_601.518	1883 ± 660	1718 ± 411	2567 ± 1365	0.733541	0.669264	1.09604		4141 ± 1711	2526 ± 579	4313 ± 2589	0.960121	0.585671	1.63935		2.19915	1.47031	1.68017
Unknown_4.886_1550.112	6278 ± 1198	7342 ± 1106	8069 ± 1270	0.778039	0.909902	0.85508		5223 ± 1380	7072 ± 1428	10806 ± 1074	0.483343	0.654451	0.738546		0.831953	0.963225	1.3392
Unknown_4.888_1610.109	2654 ± 476	3182 ± 474	3377 ± 508	0.785905	0.942256	0.834067		2146 ± 694	3119 ± 773	4744 ± 618	0.452361	0.657462	0.688041		0.808591	0.980201	1.4048
Unknown_4.889_859.534	1111 ± 319	2051 ± 424	2152 ± 293	0.516264	0.953067	0.541687		1350 ± 646	2727 ± 896	3704 ± 656	0.364471	0.736231	0.49505		1.21512	1.3296	1.72119
Unknown_4.89_926.574	956 ± 357	1270 ± 463	405 ± 76	2.36049	3.1358	0.752756		1013 ± 601	2310 ± 1331	368 ± 72	2.75272	6.27717	0.438528		1.05962	1.8189	0.908642
Unknown_4.891_933.545	1523 ± 372	1344 ± 394	1417 ± 266	1.07481	0.948483	1.13318		1337 ± 303	1213 ± 116	1334 ± 150	1.00225	0.909295	1.10223		0.877873	0.90253	0.941426
Unknown_4.892_883.532	22951 ± 5160	6290 ± 646	12062 ± 2022	1.90275	0.521472	3.64881		15479 ± 4844	4622 ± 1335	8049 ± 1286	1.9231	0.574233	3.34898		0.674437	0.734817	0.667302
Unknown_4.894_1509.136	147134 ± 33824	85633 ± 13045	118993 ± 19789	1.23649	0.719647	1.71819		98892 ± 27344	47751 ± 12107	150999 ± 11267	0.654918	0.316234	2.07099		0.672122	0.557624	1.26897
Unknown_4.897_924.56	1034 ± 453	3382 ± 1147	3707 ± 686	0.278932	0.912328	0.305736		2350 ± 1398	3205 ± 1615	6553 ± 751	0.358614	0.489089	0.733229		2.27273	0.947664	1.76774
Unknown_4.898_928.586	798 ± 193	850 ± 260	1220 ± 254	0.654098	0.696721	0.938824		719 ± 226	561 ± 98	1387 ± 221	0.518385	0.40447	1.28164		0.901003	0.66	1.13689
Unknown_4.9_896.539	2246 ± 1583	736 ± 326	983 ± 1015	2.28484	0.748728	3.05163		1159 ± 1119	644 ± 381	895 ± 703	1.29497	0.719553	1.79969		0.516028	0.875	0.910478
Unknown_4.903_1592.074	1950 ± 575	3195 ± 661	6197 ± 1532	0.314668	0.515572	0.610329		2035 ± 820	2559 ± 649	9219 ± 2645	0.22074	0.277579	0.795233		1.04359	0.800939	1.48766
Unknown_4.903_773.531	3075 ± 1765	2498 ± 813	2864 ± 355	1.07367	0.872207	1.23098		2156 ± 627	1654 ± 428	4441 ± 1330	0.485476	0.372439	1.30351		0.701138	0.66213	1.55063
Unknown_4.904_864.622	1056 ± 310	4859 ± 1397	4679 ± 815	0.225689	1.03847	0.217329		1634 ± 1036	3010 ± 2349	5239 ± 675	0.311892	0.574537	0.542857		1.54735	0.619469	1.11968
Unknown_4.904_912.547	501 ± 144	670 ± 152	1345 ± 355	0.372491	0.498141	0.747761		461 ± 193	558 ± 136	1830 ± 452	0.251913	0.304918	0.826165		0.92016	0.832836	1.36059
Unknown_4.906_651.535	4136 ± 860	6198 ± 1035	11293 ± 1348	0.366245	0.548836	0.667312		2814 ± 1557	2957 ± 1388	17173 ± 3481	0.163862	0.172189	0.95164		0.680368	0.477089	1.52068
Unknown_4.907_1265.83	116 ± 327	7931 ± 3562	8021 ± 1378	0.014462	0.988779	0.0146262		1974 ± 2466	5630 ± 5610	14360 ± 3222	0.137465	0.392061	0.350622		17.0172	0.709873	1.7903
Unknown_4.907_1521.073	1672 ± 370	6041 ± 1093	6021 ± 1004	0.277695	1.00332	0.276775		2618 ± 1357	4874 ± 2374	9367 ± 1272	0.279492	0.520337	0.537136		1.56579	0.80682	1.55572
Unknown_4.907_911.563	307 ± 207	3672 ± 1325	3477 ± 1371	0.0882945	1.05608	0.0836057		1000 ± 1004	2814 ± 3103	8132 ± 3101	0.122971	0.34604	0.355366		3.25733	0.76634	2.3388
Unknown_4.909_1265.328	5795 ± 1495	22828 ± 3481	22023 ± 2727	0.263134	1.03655	0.253855		9850 ± 5258	18018 ± 8805	34374 ± 4366	0.286554	0.524175	0.546676		1.69974	0.789294	1.56082
Unknown_4.909_1669.112	1319 ± 278	4324 ± 791	4172 ± 393	0.316155	1.03643	0.305042		1914 ± 791	3569 ± 1491	6113 ± 809	0.313103	0.583838	0.536285		1.4511	0.825393	1.46524
Unknown_4.909_422.763	89 ± 96	1863 ± 735	1669 ± 1029	0.0533253	1.11624	0.0477724		388 ± 397	1525 ± 1767	4370 ± 1685	0.0887872	0.34897	0.254426		4.35955	0.818572	2.61833
Unknown_4.91_1266.332	1246 ± 253	3163 ± 474	2831 ± 425	0.440127	1.11727	0.39393		1659 ± 492	2975 ± 874	4167 ± 856	0.398128	0.713943	0.557647		1.33146	0.940563	1.47192
Unknown_4.91_1668.61	7871 ± 1844	24924 ± 3934	24689 ± 3117	0.318806	1.00952	0.3158		11500 ± 5735	20489 ± 9202	37771 ± 5253	0.304466	0.542453	0.561277		1.46106	0.822059	1.52987
Unknown_4.911_1570.082	443 ± 76	528 ± 85	946 ± 87	0.468288	0.55814	0.839015		283 ± 117	283 ± 119	1311 ± 275	0.215866	0.215866	1		0.638826	0.535985	1.38584
Unknown_4.911_840.532	570 ± 100	1248 ± 188	1184 ± 106	0.481419	1.05405	0.456731		702 ± 251	1152 ± 330	1735 ± 261	0.404611	0.663977	0.609375		1.23158	0.923077	1.46537
Unknown_4.911_918.548	1230 ± 222	1734 ± 267	2783 ± 654	0.441969	0.623069	0.709343		1445 ± 378	2055 ± 222	7379 ± 3570	0.195826	0.278493	0.703163		1.1748	1.18512	2.65146
Unknown_4.912_860.041	2476 ± 6145	989 ± 1726	357 ± 324	6.93557	2.77031	2.50354		2046 ± 2952	665 ± 485	396 ± 142	5.16667	1.67929	3.07669		0.826333	0.672396	1.10924
Unknown_4.912_890.522	48177 ± 10173	54945 ± 10327	61437 ± 7097	0.784169	0.894331	0.876822		32277 ± 14196	24400 ± 12209	52609 ± 5180	0.613526	0.463799	1.32283		0.669967	0.44408	0.856308
Unknown_4.913_1637.123	10596 ± 1029	4052 ± 1040	3252 ± 565	3.2583	1.246	2.615		14029 ± 4698	4437 ± 1134	2373 ± 245	5.91193	1.86979	3.16182		1.32399	1.09501	0.729705
Unknown_4.913_817.559	6027 ± 787	3609 ± 466	3700 ± 626	1.62892	0.975405	1.66999		8138 ± 2568	3435 ± 360	3838 ± 500	2.12038	0.894997	2.36914		1.35026	0.951787	1.0373
Unknown_4.913_891.526	2267 ± 5606	956 ± 1590	317 ± 254	7.15142	3.01577	2.37134		1836 ± 2733	559 ± 378	351 ± 188	5.23077	1.59259	3.28444		0.809881	0.584728	1.10726
Unknown_4.914_1656.119	4212 ± 995	3957 ± 874	4514 ± 500	0.933097	0.876606	1.06444		2524 ± 1257	1831 ± 883	3655 ± 448	0.690561	0.500958	1.37848		0.59924	0.462724	0.809703
Unknown_4.914_826.047	3176 ± 385	1102 ± 225	921 ± 176	3.44843	1.19653	2.88203		4209 ± 1893	1234 ± 353	640 ± 95	6.57656	1.92813	3.41086		1.32525	1.11978	0.694897
Unknown_4.915_1624.126	399 ± 311	397 ± 133	1242 ± 587	0.321256	0.319646	1.00504		489 ± 263	784 ± 536	5733 ± 3723	0.0852957	0.136752	0.623724		1.22556	1.97481	4.61594
Unknown_4.915_1634.616	1821 ± 459	1669 ± 290	1894 ± 260	0.961457	0.881204	1.09107		1062 ± 427	833 ± 360	1590 ± 192	0.667925	0.523899	1.27491		0.583196	0.499101	0.839493
Unknown_4.915_825.546	837 ± 220	1625 ± 2518	3550 ± 2670	0.235775	0.457746	0.515077		1384 ± 1264	1168 ± 1323	4459 ± 2444	0.310383	0.261942	1.18493		1.65352	0.718769	1.25606
Unknown_4.916_1229.33	1306 ± 667	2230 ± 918	2930 ± 877	0.445734	0.761092	0.58565		1426 ± 806	852 ± 471	3145 ± 968	0.453418	0.270906	1.67371		1.09188	0.382063	1.07338
Unknown_4.916_1260.816	945 ± 127	536 ± 103	657 ± 108	1.43836	0.81583	1.76306		3494 ± 929	823 ± 237	1028 ± 185	3.39883	0.800584	4.24544		3.69735	1.53545	1.56469
Unknown_4.916_1664.599	391 ± 68	295 ± 49	502 ± 46	0.778884	0.587649	1.32542		286 ± 86	212 ± 36	850 ± 94	0.336471	0.249412	1.34906		0.731458	0.718644	1.69323
Unknown_4.916_1665.602	2053 ± 1006	2667 ± 529	2829 ± 597	0.725698	0.942736	0.769779		7278 ± 2518	5654 ± 2470	7284 ± 1485	0.999176	0.776222	1.28723		3.54506	2.11999	2.57476
Unknown_4.916_799.549	6407 ± 1279	5541 ± 1010	12353 ± 1828	0.518659	0.448555	1.15629		5011 ± 2144	3217 ± 966	22475 ± 2121	0.222959	0.143137	1.55766		0.782113	0.580581	1.8194
Unknown_4.916_809.183	21672 ± 4987	18577 ± 3267	39511 ± 5841	0.548505	0.470173	1.1666		16924 ± 6553	11372 ± 3392	77104 ± 5351	0.219496	0.147489	1.48822		0.780915	0.612155	1.95146
Unknown_4.916_818.061	1759 ± 117	1841 ± 422	2724 ± 267	0.645742	0.675844	0.955459		2171 ± 702	1289 ± 265	3515 ± 783	0.617639	0.366714	1.68425		1.23422	0.700163	1.29038
Unknown_4.917_125	6476 ± 1321	6489 ± 1717	7280 ± 1779	0.88956	0.891346	0.997997		18664 ± 4481	20041 ± 3787	14955 ± 2830	1.24801	1.34009	0.931291		2.88203	3.08846	2.05426
Unknown_4.917_809.107	4219 ± 1177	4718 ± 1235	5185 ± 953	0.813693	0.909932	0.894235		14000 ± 4762	12226 ± 2679	13328 ± 2576	1.05042	0.917317	1.1451		3.31832	2.59135	2.57049
Unknown_4.918_1588.127	2107 ± 515	2150 ± 959	1877 ± 1006	1.12254	1.14544	0.98		5292 ± 1333	6388 ± 1273	4003 ± 568	1.32201	1.5958	0.828428		2.51163	2.97116	2.13266
Unknown_4.918_807.819	3389 ± 615	4177 ± 462	8814 ± 836	0.384502	0.473905	0.811348		3197 ± 861	3406 ± 702	10709 ± 1386	0.298534	0.31805	0.938638		0.943346	0.815418	1.215
Unknown_4.919_1228.825	3659 ± 371	4177 ± 462	8814 ± 836	0.415135	0.473905	0.875988		3197 ± 861	3271 ± 778	10657 ± 1335	0.299991	0.306934	0.977377		0.873736	0.783098	1.2091
Unknown_4.919_1261.317	11807 ± 1444	12760 ± 1610	29125 ± 4962	0.405391	0.438112	0.925313		12424 ± 3063	14519 ± 2903	31003 ± 4296	0.400735	0.46831	0.855706		1.05226	1.13785	1.06448
Unknown_4.919_1590.122	2165 ± 427	3065 ± 339	3851 ± 666	0.562192	0.795897	0.706362		1075 ± 1190	588 ± 1093	4675 ± 687	0.229947	0.125775	1.82823		0.496536	0.191843	1.21397
Unknown_4.919_1636.621	25614 ± 3128	28291 ± 2984	61342 ± 10365	0.417561	0.461201	0.905376		25933 ± 6195	30107 ± 5818	64063 ± 8291	0.404805	0.469959	0.861361		1.01245	1.06419	1.04436
Unknown_4.919_808.936	7141 ± 1357	10294 ± 1105	12378 ± 1367	0.576911	0.831637	0.693705		6580 ± 2139	6121 ± 1906	13774 ± 1493	0.477712	0.444388	1.07499		0.92144	0.594618	1.11278
Unknown_4.92_808.825	5165 ± 666	6756 ± 1367	7995 ± 1584	0.646029	0.845028	0.764506		0 ± 0	7791 ± 5186	13536 ± 1843	0	0.575576	0		0	1.1532	1.69306
Unknown_4.921_1262.321	2315 ± 491	3574 ± 752	3065 ± 515	0.755302	1.16607	0.647734		1529 ± 630	1427 ± 417	2808 ± 396	0.544516	0.508191	1.07148		0.660475	0.399273	0.91615
Unknown_4.921_1262.821	3871 ± 382	3083 ± 897	3261 ± 883	1.18706	0.945416	1.2556		3727 ± 983	3624 ± 440	3673 ± 1072	1.0147	0.986659	1.02842		0.9628	1.17548	1.12634
Unknown_4.921_806.816	576 ± 248	579 ± 372	1480 ± 1007	0.389189	0.391216	0.994819		308 ± 458	683 ± 622	4808 ± 2540	0.0640599	0.142055	0.450952		0.534722	1.17962	3.24865
Unknown_4.922_886.512	7095 ± 1140	14266 ± 2659	19897 ± 3412	0.356586	0.716993	0.497336		5011 ± 1620	7409 ± 3022	25223 ± 4050	0.198668	0.29374	0.67634		0.706272	0.519347	1.26768
Unknown_4.927_810.583	3590 ± 282	4784 ± 561	5493 ± 508	0.653559	0.870927	0.750418		3162 ± 612	3498 ± 679	6690 ± 631	0.472646	0.52287	0.903945		0.88078	0.731187	1.21791
Unknown_4.929_1231.836	4786 ± 355	5537 ± 752	11331 ± 1578	0.422381	0.488659	0.864367		5780 ± 1303	6804 ± 1210	12895 ± 1441	0.448236	0.527646	0.8495		1.20769	1.22882	1.13803
Unknown_4.93_811.582	195 ± 341	113 ± 216	3158 ± 548	0.0617479	0.0357821	1.72566		75 ± 213	311 ± 537	4025 ± 405	0.0186335	0.0772671	0.241158		0.384615	2.75221	1.27454
Unknown_4.931_1232.339	2342 ± 416	3092 ± 357	4726 ± 739	0.495556	0.654253	0.757439		2175 ± 737	2294 ± 554	5831 ± 1081	0.373006	0.393415	0.948126		0.928693	0.741915	1.23381
Unknown_4.931_1233.342	11331 ± 1671	13134 ± 1725	10921 ± 2239	1.03754	1.20264	0.862723		7481 ± 858	8617 ± 637	8912 ± 1175	0.83943	0.966899	0.868168		0.660224	0.656083	0.816042
Unknown_4.931_1624.121	6864 ± 985	9259 ± 1024	10859 ± 1312	0.632102	0.852657	0.741333		6755 ± 1367	6910 ± 923	12008 ± 1935	0.562542	0.57545	0.977569		0.98412	0.746301	1.10581
Unknown_4.931_856.58	2050 ± 352	2249 ± 364	1803 ± 330	1.13699	1.24737	0.911516		1394 ± 204	1673 ± 204	1568 ± 290	0.889031	1.06696	0.833234		0.68	0.743886	0.869662
Unknown_4.933_888.514	6181 ± 777	7168 ± 866	9469 ± 912	0.652762	0.756997	0.862305		5950 ± 1783	5855 ± 1393	10925 ± 1486	0.544622	0.535927	1.01623		0.962627	0.816825	1.15376
Unknown_4.935_844.526	5536 ± 746	6320 ± 2017	8656 ± 1191	0.639556	0.730129	0.875949		4450 ± 1568	4857 ± 2072	8092 ± 1123	0.549926	0.600222	0.916203		0.803829	0.768513	0.934843
Unknown_4.939_828.552	5380 ± 935	6903 ± 1104	8230 ± 646	0.653706	0.838761	0.779371		5226 ± 1673	5134 ± 1281	9259 ± 1608	0.564424	0.554488	1.01792		0.971375	0.743735	1.12503
Unknown_4.941_1523.095	798 ± 176	1065 ± 247	683 ± 262	1.16837	1.5593	0.749296		364 ± 152	442 ± 73	420 ± 61	0.866667	1.05238	0.823529		0.45614	0.415023	0.614934
Unknown_4.941_741.527	243 ± 276	507 ± 82	884 ± 92	0.274887	0.573529	0.47929		212 ± 226	432 ± 135	1026 ± 199	0.206628	0.421053	0.490741		0.872428	0.852071	1.16063
Unknown_4.942_1181.824	1599 ± 288	1968 ± 312	1510 ± 373	1.05894	1.30331	0.8125		1019 ± 214	1166 ± 85	1190 ± 241	0.856303	0.979832	0.873928		0.637273	0.59248	0.788079
Unknown_4.942_1576.129	7782 ± 1290	8100 ± 1116	6686 ± 1127	1.16392	1.21149	0.960741		5450 ± 826	6311 ± 724	5520 ± 702	0.987319	1.1433	0.863572		0.700334	0.779136	0.825606
Unknown_4.942_740.523	8237 ± 1448	8682 ± 1082	8483 ± 1383	0.971001	1.02346	0.948745		5714 ± 809	6823 ± 425	6404 ± 3329	0.892255	1.06543	0.837462		0.693699	0.785879	0.754922
Unknown_4.943_1648.124	4580 ± 755	6353 ± 740	7406 ± 894	0.618417	0.857818	0.720919		3778 ± 1080	4221 ± 1177	7322 ± 1176	0.515979	0.576482	0.895049		0.824891	0.664411	0.988658
Unknown_4.943_831.565	2958 ± 581	3628 ± 463	4294 ± 471	0.688868	0.8449	0.815325		2620 ± 673	2686 ± 550	4583 ± 693	0.571678	0.586079	0.975428		0.885734	0.740353	1.0673
Unknown_4.944_1647.621	2427 ± 799	3071 ± 971	2296 ± 545	1.05706	1.33754	0.790296		2655 ± 1300	2308 ± 1507	1550 ± 1324	1.7129	1.48903	1.15035		1.09394	0.751547	0.675087
Unknown_4.952_1244.843	2341 ± 304	1684 ± 423	1933 ± 423	1.21107	0.871185	1.39014		4035 ± 880	1812 ± 173	1999 ± 428	2.01851	0.906453	2.22682		1.72362	1.07601	1.03414
Unknown_4.952_1660.126	4613 ± 945	7309 ± 1417	9471 ± 1832	0.487066	0.771724	0.63114		4324 ± 1545	4319 ± 1633	10344 ± 2023	0.41802	0.417537	1.00116		0.937351	0.590915	1.09218
Unknown_4.955_1650.139	8163 ± 1548	8556 ± 1212	4299 ± 3798	1.89881	1.99023	0.954067		5467 ± 850	6279 ± 1097	775 ± 1315	7.05419	8.10194	0.87068		0.669729	0.733871	0.180274
Unknown_4.959_1640.151	8680 ± 1378	10241 ± 1354	8441 ± 1391	1.02831	1.21324	0.847573		5493 ± 706	6722 ± 523	6556 ± 827	0.837858	1.02532	0.817168		0.632834	0.656381	0.776685
Unknown_4.959_1641.154	5518 ± 1033	5954 ± 509	5076 ± 967	1.08708	1.17297	0.926772		3618 ± 574	4345 ± 432	3898 ± 374	0.928168	1.11467	0.832681		0.655672	0.729762	0.767928
Unknown_4.959_820.579	8347 ± 1163	8649 ± 916	7101 ± 986	1.17547	1.218	0.965083		5058 ± 616	6402 ± 723	5904 ± 806	0.856707	1.08435	0.790066		0.605966	0.740201	0.831432
Unknown_4.96_796.515	6047 ± 958	6529 ± 932	5626 ± 1033	1.07483	1.1605	0.926176		4055 ± 503	5132 ± 642	4535 ± 778	0.894157	1.13164	0.79014		0.67058	0.786032	0.806079
Unknown_4.96_797.518	6520 ± 768	5919 ± 1563	5858 ± 974	1.11301	1.01041	1.10154		6181 ± 1969	7262 ± 1054	6289 ± 1750	0.982827	1.15471	0.851143		0.948006	1.2269	1.07357
Unknown_4.961_842.063	4035 ± 933	1166 ± 273	1681 ± 334	2.40036	0.693635	3.46055		12168 ± 3729	1357 ± 261	2550 ± 482	4.77176	0.532157	8.96684		3.01561	1.16381	1.51695
Unknown_4.962_841.563	1550 ± 322	3309 ± 612	5216 ± 1059	0.297163	0.634394	0.468419		1066 ± 399	1781 ± 776	6411 ± 1049	0.166277	0.277804	0.59854		0.687742	0.538229	1.2291
Unknown_4.964_913.532	2688 ± 149	3026 ± 338	3547 ± 382	0.757824	0.853115	0.888301		3245 ± 816	3051 ± 502	3929 ± 360	0.82591	0.776533	1.06359		1.20722	1.00826	1.1077
Unknown_4.964_952.59	618 ± 185	133 ± 36	269 ± 67	2.2974	0.494424	4.64662		1700 ± 652	170 ± 37	378 ± 70	4.49735	0.449735	10		2.75081	1.2782	1.4052
Unknown_4.966_776.576	15268 ± 5546	21408 ± 6339	15650 ± 3498	0.975591	1.36792	0.713191		17641 ± 8542	14510 ± 8379	12319 ± 9685	1.43202	1.17786	1.21578		1.15542	0.677784	0.787157
Unknown_4.967_1258.353	1744 ± 369	1739 ± 314	2297 ± 584	0.759251	0.757074	1.00288		2730 ± 1018	2556 ± 405	5291 ± 1525	0.515971	0.483084	1.06808		1.56537	1.46981	2.30344
Unknown_4.967_912.532	1065 ± 205	540 ± 107	500 ± 372	2.13	1.08	1.97222		2493 ± 626	641 ± 95	692 ± 308	3.6026	0.926301	3.88924		2.34085	1.18704	1.384
Unknown_4.968_1257.85	11051 ± 2039	16154 ± 3021	14380 ± 2659	0.768498	1.12337	0.684103		6992 ± 1390	9103 ± 1067	11849 ± 1276	0.590092	0.76825	0.768098		0.632703	0.563514	0.823992
Unknown_4.969_912.527	1835 ± 780	2474 ± 681	1877 ± 388	0.977624	1.31806	0.741714		1986 ± 1245	1558 ± 804	1430 ± 1198	1.38881	1.08951	1.27471		1.08229	0.629749	0.761854
Unknown_4.971_950.576	5778 ± 974	7081 ± 1073	7687 ± 1487	0.751659	0.921166	0.815986		8127 ± 2837	7237 ± 2009	14565 ± 3844	0.557981	0.496876	1.12298		1.40654	1.02203	1.89476
Unknown_4.973_377.273	2206 ± 245	2257 ± 173	3825 ± 355	0.576732	0.590065	0.977404		2107 ± 438	1842 ± 300	5153 ± 629	0.408888	0.357462	1.14387		0.955122	0.816128	1.34719
Unknown_4.977_1664.158	957 ± 189	713 ± 168	450 ± 112	2.12667	1.58444	1.34222		1026 ± 407	418 ± 94	355 ± 80	2.89014	1.17746	2.45455		1.0721	0.586255	0.788889
Unknown_4.977_877.803	40448 ± 5846	35302 ± 9365	35572 ± 5690	1.13707	0.99241	1.14577		37744 ± 10728	42750 ± 6108	37438 ± 9344	1.00817	1.14189	0.882901		0.933149	1.21098	1.05246
Unknown_4.978_479.352	1775 ± 1922	2263 ± 1906	4281 ± 1870	0.414623	0.528615	0.784357		4258 ± 2925	4346 ± 1893	8860 ± 2541	0.480587	0.490519	0.979751		2.39887	1.92046	2.06961
Unknown_4.979_1270.856	6871 ± 1512	7215 ± 2178	10643 ± 3397	0.645589	0.67791	0.952322		11249 ± 4255	10207 ± 1944	27376 ± 6040	0.410907	0.372845	1.10209		1.63717	1.41469	2.57221
Unknown_4.979_435.771	9544 ± 1386	8919 ± 1914	9358 ± 1462	1.01988	0.953088	1.07008		7947 ± 1933	10422 ± 1107	9370 ± 2363	0.848132	1.11227	0.762522		0.83267	1.16852	1.00128
Unknown_4.979_834.843	1374 ± 233	2604 ± 460	2444 ± 454	0.562193	1.06547	0.52765		1035 ± 657	1219 ± 749	3126 ± 502	0.331094	0.389955	0.849057		0.753275	0.468126	1.27905
Unknown_4.979_870.541	4100 ± 968	4271 ± 1047	6421 ± 1971	0.63853	0.665161	0.959963		6460 ± 2103	5869 ± 1187	15149 ± 3608	0.426431	0.387418	1.1007		1.57561	1.37415	2.35929
Unknown_4.98_139.008	6315 ± 939	6014 ± 1260	6265 ± 923	1.00798	0.959936	1.05005		5478 ± 1544	6906 ± 925	6510 ± 1790	0.841475	1.06083	0.793223		0.867458	1.14832	1.03911
Unknown_4.98_874.785	4402 ± 426	5211 ± 656	5710 ± 779	0.770928	0.912609	0.844751		3932 ± 721	5453 ± 521	6003 ± 974	0.655006	0.908379	0.721071		0.89323	1.04644	1.05131
Unknown_4.981_505.351	10110 ± 1231	9586 ± 1553	10155 ± 1478	0.995569	0.943968	1.05466		8663 ± 2239	10805 ± 1224	10983 ± 2185	0.788764	0.983793	0.801758		0.856874	1.12716	1.08154
Unknown_4.981_922.554	7977 ± 1019	7687 ± 1486	7727 ± 1333	1.03235	0.994823	1.03773		6762 ± 1816	8611 ± 811	8127 ± 1927	0.832041	1.05955	0.785275		0.847687	1.1202	1.05177
Unknown_4.982_751.571	4106 ± 616	4563 ± 590	5235 ± 768	0.784336	0.871633	0.899847		3238 ± 703	4787 ± 582	5508 ± 965	0.587872	0.869099	0.676415		0.788602	1.04909	1.05215
Unknown_4.982_795.571	3334 ± 605	4210 ± 543	8412 ± 910	0.396339	0.500476	0.791924		3149 ± 823	3020 ± 733	12506 ± 1116	0.251799	0.241484	1.04272		0.944511	0.71734	1.48669
Unknown_4.985_850.784	5063 ± 458	5073 ± 909	4987 ± 749	1.01524	1.01724	0.998029		4366 ± 1288	5496 ± 472	5498 ± 1297	0.794107	0.999636	0.794396		0.862335	1.08338	1.10247
Unknown_4.986_745.527	8624 ± 976	8498 ± 1625	9057 ± 1239	0.952192	0.93828	1.01483		7717 ± 1628	9530 ± 890	9493 ± 1867	0.812915	1.0039	0.809759		0.894828	1.12144	1.04814
Unknown_4.986_879.278	21498 ± 1982	23691 ± 2551	26363 ± 3964	0.815461	0.898646	0.907433		19415 ± 3336	26530 ± 2121	29937 ± 4525	0.648529	0.886194	0.731813		0.903107	1.11983	1.13557
Unknown_4.986_891.638	5370 ± 526	5592 ± 773	6528 ± 791	0.82261	0.856618	0.9603		5076 ± 958	6214 ± 671	7299 ± 1256	0.695438	0.851349	0.816865		0.945251	1.11123	1.11811
Unknown_4.987_1538.114	4679 ± 528	4580 ± 795	4796 ± 643	0.975605	0.954962	1.02162		4314 ± 974	5168 ± 348	5168 ± 937	0.834752	1	0.834752		0.921992	1.12838	1.07756
Unknown_4.987_816.552	2931 ± 528	3987 ± 839	5283 ± 1072	0.554798	0.754685	0.735139		2551 ± 918	3347 ± 719	5745 ± 853	0.444038	0.582594	0.762175		0.870351	0.839478	1.08745
Unknown_4.989_1438.083	10760 ± 1184	11830 ± 1542	13382 ± 2103	0.804065	0.884023	0.909552		9430 ± 1536	12666 ± 1489	14430 ± 2369	0.6535	0.877755	0.744513		0.876394	1.07067	1.07831
Unknown_4.99_790.573	15471 ± 1707	18310 ± 1787	21072 ± 3137	0.734197	0.868926	0.844948		12318 ± 2248	18540 ± 2171	22370 ± 3178	0.550648	0.828789	0.664401		0.796199	1.01256	1.0616
Unknown_4.99_848.769	10517 ± 1201	11846 ± 1308	12896 ± 1764	0.815524	0.918579	0.88781		9108 ± 1493	12312 ± 1276	13899 ± 2306	0.655299	0.885819	0.739766		0.866026	1.03934	1.07778
Unknown_4.992_577.519	4418 ± 488	5046 ± 462	6134 ± 906	0.720248	0.822628	0.875545		3683 ± 642	5298 ± 535	6359 ± 889	0.579179	0.83315	0.695168		0.833635	1.04994	1.03668
Unknown_4.994_730.585	4071 ± 512	3695 ± 750	3689 ± 659	1.10355	1.00163	1.10176		3448 ± 960	4350 ± 530	3969 ± 885	0.868733	1.09599	0.792644		0.846966	1.17727	1.0759
Unknown_4.994_747.54	3301 ± 325	3300 ± 470	3731 ± 627	0.884749	0.884481	1.0003		2754 ± 534	3691 ± 379	3876 ± 572	0.710526	0.95227	0.746139		0.834293	1.11848	1.03886
Unknown_4.997_792.047	3358 ± 268	3729 ± 448	4183 ± 798	0.802773	0.891465	0.90051		2960 ± 671	4052 ± 468	4484 ± 714	0.660125	0.903657	0.730503		0.881477	1.08662	1.07196
Unknown_4.998_429.373	615 ± 93	420 ± 72	262 ± 39	2.34733	1.60305	1.46429		1086 ± 598	336 ± 65	220 ± 40	4.93636	1.52727	3.23214		1.76585	0.8	0.839695
Unknown_4.999_702.51	7322 ± 622	8857 ± 822	10637 ± 1701	0.688352	0.83266	0.826691		7011 ± 1207	9210 ± 1504	11847 ± 1615	0.591795	0.777412	0.761238		0.957525	1.03986	1.11375
Unknown_5.001_969.609	4796 ± 404	5425 ± 717	6318 ± 790	0.759101	0.858658	0.884055		4358 ± 889	5651 ± 600	6769 ± 1055	0.643817	0.834835	0.771191		0.908674	1.04166	1.07138
Unknown_5.002_1615.138	4421 ± 304	4603 ± 792	5024 ± 454	0.879976	0.916202	0.960461		4089 ± 649	4618 ± 412	5748 ± 802	0.711378	0.80341	0.885448		0.924904	1.00326	1.14411
Unknown_5.004_1120.813	6839 ± 851	8463 ± 1396	10346 ± 1759	0.661028	0.817997	0.808106		6736 ± 1391	8747 ± 2342	11604 ± 1650	0.580489	0.753792	0.770093		0.984939	1.03356	1.12159
Unknown_5.004_743.545	3616 ± 521	4006 ± 506	4913 ± 619	0.736007	0.815388	0.902646		5505 ± 1491	4857 ± 1142	6235 ± 447	0.882919	0.77899	1.13342		1.5224	1.21243	1.26908
Unknown_5.004_902.816	293452 ± 26540	323447 ± 36759	368228 ± 43797	0.79693	0.878388	0.907265		264200 ± 45667	329235 ± 29363	405740 ± 54060	0.651156	0.811443	0.802466		0.900318	1.01789	1.10187
Unknown_5.007_1251.838	5468 ± 668	6450 ± 708	7844 ± 1254	0.697093	0.822285	0.847752		4538 ± 755	6343 ± 814	7656 ± 1013	0.592738	0.828501	0.715434		0.82992	0.983411	0.976033
Unknown_5.007_814.54	4124 ± 691	4075 ± 937	3900 ± 742	1.05744	1.04487	1.01202		3439 ± 949	4499 ± 665	4221 ± 1019	0.814736	1.06586	0.764392		0.833899	1.10405	1.08231
Unknown_5.01_752.525	2488 ± 243	2888 ± 363	3430 ± 437	0.725364	0.841983	0.861496		3379 ± 969	3027 ± 557	4198 ± 414	0.804907	0.721058	1.11629		1.35812	1.04813	1.22391
Unknown_5.011_805.054	4950 ± 426	5636 ± 665	6658 ± 995	0.743467	0.8465	0.878282		4554 ± 864	6301 ± 641	7284 ± 963	0.625206	0.865047	0.722742		0.92	1.11799	1.09402
Unknown_5.012_814.534	39177 ± 2574	43182 ± 4434	49119 ± 5774	0.797594	0.87913	0.907253		37703 ± 6195	47703 ± 3291	57436 ± 6514	0.656435	0.830542	0.79037		0.962376	1.1047	1.16932
Unknown_5.015_790.604	84017 ± 5989	93245 ± 9996	105283 ± 10884	0.798011	0.885661	0.901035		81682 ± 13878	101514 ± 7115	119461 ± 14548	0.683755	0.849767	0.804638		0.972208	1.08868	1.13467
Unknown_5.015_812.504	363784 ± 40902	473737 ± 53399	569831 ± 90962	0.638407	0.831364	0.767903		308614 ± 64395	436966 ± 59021	636989 ± 61608	0.484489	0.685987	0.706265		0.848344	0.922381	1.11786
Unknown_5.015_822.529	4049 ± 476	4073 ± 793	4322 ± 602	0.936835	0.942388	0.994108		3502 ± 814	4778 ± 550	4390 ± 995	0.797722	1.08838	0.732943		0.864905	1.17309	1.01573
Unknown_5.016_1475.091	4471 ± 614	4411 ± 749	4715 ± 582	0.94825	0.935525	1.0136		3772 ± 1003	5012 ± 513	4922 ± 1048	0.766355	1.01829	0.752594		0.843659	1.13625	1.0439
Unknown_5.016_385.756	508842 ± 72945	563026 ± 117702	607011 ± 146761	0.838275	0.927538	0.903763		496139 ± 86526	563375 ± 56766	622337 ± 170608	0.797219	0.905257	0.880655		0.975035	1.00062	1.02525
Unknown_5.018_823.537	14319 ± 1686	12810 ± 3182	12950 ± 2236	1.10571	0.989189	1.1178		12464 ± 3168	14857 ± 1970	13665 ± 3040	0.912111	1.08723	0.838931		0.870452	1.1598	1.05521
Unknown_5.019_734.8	58805 ± 3710	64040 ± 8873	71109 ± 7900	0.82697	0.900589	0.918254		71549 ± 13637	85502 ± 4694	90577 ± 10208	0.789925	0.94397	0.836811		1.21672	1.33513	1.27378
Unknown_5.02_735.563	45209 ± 5612	50702 ± 7178	53608 ± 7698	0.843326	0.945792	0.891661		36529 ± 7051	52751 ± 4523	55707 ± 9688	0.655734	0.946937	0.69248		0.808003	1.04041	1.03915
Unknown_5.02_779.544	9208 ± 795	10036 ± 1193	11238 ± 1346	0.819363	0.893041	0.917497		12161 ± 2824	13955 ± 890	14302 ± 1774	0.850301	0.975738	0.871444		1.3207	1.39049	1.27265
Unknown_5.02_931.531	37646 ± 4567	40967 ± 5775	42915 ± 6344	0.877222	0.954608	0.918935		30706 ± 6455	43608 ± 3399	46301 ± 7349	0.663182	0.941837	0.704137		0.815651	1.06447	1.0789
Unknown_5.021_932.533	10006 ± 1007	11015 ± 1740	11683 ± 1621	0.856458	0.942823	0.908398		9252 ± 1740	13164 ± 635	13408 ± 2235	0.690036	0.981802	0.702826		0.924645	1.1951	1.14765
Unknown_5.022_1663.074	2901 ± 342	3804 ± 496	4495 ± 517	0.645384	0.846274	0.762618		2774 ± 600	3680 ± 524	5270 ± 388	0.526376	0.698292	0.753804		0.956222	0.967403	1.17241
Unknown_5.023_909.546	984 ± 1897	3215 ± 5552	8353 ± 14751	0.117802	0.384892	0.306065		17062 ± 11035	11138 ± 11361	8962 ± 10390	1.90382	1.2428	1.53187		17.3394	3.46439	1.07291
Unknown_5.024_830.061	7127 ± 904	6335 ± 1442	6545 ± 1147	1.08892	0.967914	1.12502		6535 ± 1718	7727 ± 1108	7108 ± 1723	0.919387	1.08708	0.845736		0.916936	1.21973	1.08602
Unknown_5.024_925.518	69556 ± 8758	67200 ± 13970	67716 ± 10212	1.02717	0.99238	1.03506		60758 ± 16133	73051 ± 7466	72559 ± 15024	0.83736	1.00678	0.83172		0.873512	1.08707	1.07152
Unknown_5.026_1619.104	1052554 ± 124904	1041497 ± 183857	1072580 ± 154284	0.981329	0.97102	1.01062		923918 ± 219179	1137770 ± 97921	1146767 ± 224967	0.805672	0.992154	0.812043		0.877787	1.09244	1.06917
Unknown_5.027_1641.091	12247 ± 1143	34388 ± 6702	32601 ± 4135	0.375663	1.05481	0.356142		9897 ± 2858	16007 ± 7157	47522 ± 12053	0.208261	0.336833	0.618292		0.808116	0.465482	1.45769
Unknown_5.027_583.325	6449 ± 673	4668 ± 690	1518 ± 242	4.24835	3.0751	1.38153		5251 ± 1046	3185 ± 426	1234 ± 226	4.25527	2.58104	1.64867		0.814235	0.682305	0.812912
Unknown_5.027_630.544	1442 ± 186	2569 ± 334	4890 ± 677	0.294888	0.525358	0.561308		1302 ± 377	2100 ± 645	5779 ± 605	0.225298	0.363385	0.62		0.902913	0.817439	1.1818
Unknown_5.029_1145.821	25619 ± 2714	75583 ± 15929	71579 ± 9251	0.357912	1.05594	0.338952		20834 ± 6868	33963 ± 15826	107535 ± 28052	0.193742	0.315832	0.613432		0.813225	0.449347	1.50233
Unknown_5.029_627.534	22557 ± 2913	16283 ± 2457	5508 ± 799	4.09532	2.95625	1.38531		20349 ± 5725	10868 ± 2081	4510 ± 468	4.51197	2.40976	1.87238		0.902115	0.667445	0.818809
Unknown_5.03_887.565	3449 ± 333	3516 ± 356	5799 ± 1195	0.594758	0.606311	0.980944		3865 ± 752	4608 ± 893	6066 ± 862	0.637158	0.759644	0.838759		1.12061	1.31058	1.04604
Unknown_5.031_1612.124	34702 ± 3233	35196 ± 6623	36114 ± 5246	0.960902	0.97458	0.985964		38906 ± 7774	47563 ± 2523	43565 ± 7938	0.893056	1.09177	0.817989		1.12115	1.35138	1.20632
Unknown_5.031_780.047	3215 ± 254	3113 ± 312	5192 ± 1124	0.619222	0.599576	1.03277		3441 ± 700	4156 ± 632	5414 ± 741	0.635574	0.767639	0.82796		1.0703	1.33505	1.04276
Unknown_5.031_844.532	11588 ± 961	11514 ± 1565	18622 ± 2865	0.622275	0.618301	1.00643		12740 ± 2356	14641 ± 2005	19927 ± 2927	0.639334	0.734732	0.870159		1.09941	1.27158	1.07008
Unknown_5.031_904.591	8634 ± 1128	7938 ± 879	14785 ± 2442	0.58397	0.536896	1.08768		10494 ± 2139	10273 ± 2332	15907 ± 1821	0.65971	0.645816	1.02151		1.21543	1.29415	1.07589
Unknown_5.038_1520.06	44338 ± 5216	48508 ± 6300	85698 ± 16085	0.517375	0.566034	0.914035		57036 ± 14463	57012 ± 11706	96462 ± 10195	0.591279	0.591031	1.00042		1.28639	1.17531	1.1256
Unknown_5.039_1536.096	19217 ± 2887	22243 ± 3095	37567 ± 7658	0.511539	0.592089	0.863957		26132 ± 7006	25746 ± 5464	43225 ± 5004	0.604558	0.595628	1.01499		1.35984	1.15749	1.15061
Unknown_5.039_953.537	8049 ± 1275	9077 ± 1266	14859 ± 2796	0.541692	0.610876	0.886747		11416 ± 2848	11209 ± 2369	17533 ± 2273	0.651115	0.639309	1.01847		1.41831	1.23488	1.17996
Unknown_5.04_1518.064	2470 ± 237	2951 ± 434	5367 ± 1036	0.46022	0.549842	0.837004		3208 ± 487	4595 ± 587	5766 ± 996	0.556365	0.796913	0.69815		1.29879	1.5571	1.07434
Unknown_5.041_1170.828	7177 ± 527	4316 ± 618	0 ± 0	#DIV/0!	#DIV/0!	1.66288		5970 ± 1412	2902 ± 1322	0 ± 0	#DIV/0!	#DIV/0!	2.0572		0.831824	0.672382	#DIV/0!
Unknown_5.042_902.574	3535 ± 266	2268 ± 373	0 ± 0	#DIV/0!	#DIV/0!	1.55864		3107 ± 791	1883 ± 293	0 ± 0	#DIV/0!	#DIV/0!	1.65003		0.878925	0.830247	#DIV/0!
Unknown_5.043_1617.091	13026 ± 1489	12374 ± 1839	19455 ± 2885	0.669545	0.636032	1.05269		13677 ± 3226	15914 ± 2517	21063 ± 4730	0.649338	0.755543	0.859432		1.04998	1.28608	1.08265
Unknown_5.048_73.177	12619 ± 1407	12570 ± 2128	18717 ± 2913	0.6742	0.671582	1.0039		13270 ± 3012	15739 ± 2485	20330 ± 4142	0.65273	0.774176	0.843129		1.05159	1.25211	1.08618
Unknown_5.048_858.597	3733 ± 475	3390 ± 581	4567 ± 758	0.817386	0.742282	1.10118		3642 ± 922	4145 ± 533	5189 ± 1098	0.701869	0.798805	0.878649		0.975623	1.22271	1.13619
Unknown_5.049_1496.069	5712 ± 2045	8741 ± 2991	8062 ± 1795	0.708509	1.08422	0.653472		6692 ± 2903	7281 ± 4294	5786 ± 4971	1.15658	1.25838	0.919105		1.17157	0.832971	0.717688
Unknown_5.05_1696.06	3450 ± 654	3403 ± 517	7302 ± 1173	0.472473	0.466037	1.01381		4242 ± 1116	4957 ± 1945	8137 ± 934	0.521322	0.609193	0.85576		1.22957	1.45666	1.11435
Unknown_5.05_73.347	5536 ± 613	5302 ± 936	7434 ± 1025	0.744687	0.71321	1.04413		5765 ± 1334	6524 ± 887	8479 ± 1593	0.679915	0.76943	0.88366		1.04137	1.23048	1.14057
Unknown_5.051_1514.111	3593 ± 698	4152 ± 563	8659 ± 1271	0.414944	0.479501	0.865366		5015 ± 1254	5399 ± 1367	9519 ± 1250	0.526841	0.567181	0.928876		1.39577	1.30034	1.09932
Unknown_5.052_1651.081	5805 ± 634	5306 ± 957	7434 ± 1025	0.780872	0.713748	1.09404		5766 ± 1333	6627 ± 866	8479 ± 1593	0.680033	0.781578	0.870077		0.993282	1.24896	1.14057
Unknown_5.052_1695.063	436 ± 227	776 ± 199	869 ± 239	0.501726	0.89298	0.561856		681 ± 646	473 ± 248	694 ± 501	0.981268	0.681556	1.43975		1.56193	0.609536	0.798619
Unknown_5.053_1517.122	3364 ± 256	3385 ± 338	3651 ± 403	0.921391	0.927143	0.993796		3163 ± 444	3542 ± 468	3860 ± 477	0.81943	0.917617	0.892998		0.94025	1.04638	1.05724
Unknown_5.053_1693.111	9073 ± 2023	10822 ± 2157	25385 ± 5429	0.357416	0.426315	0.838385		14108 ± 4935	14490 ± 4779	30022 ± 4965	0.469922	0.482646	0.973637		1.55494	1.33894	1.18267
Unknown_5.055_1673.067	5939 ± 15334	2195 ± 4091	624 ± 490	9.51763	3.51763	2.70569		4540 ± 7338	1247 ± 1099	659 ± 241	6.88923	1.89226	3.64074		0.764438	0.568109	1.05609
Unknown_5.056_1652.083	2327 ± 292	2592 ± 301	2334 ± 416	0.997001	1.11054	0.897762		2201 ± 300	2576 ± 372	2547 ± 392	0.864154	1.01139	0.854425		0.945853	0.993827	1.09126
Unknown_5.056_1675.068	1096 ± 526	1289 ± 283	3633 ± 646	0.301679	0.354803	0.850272		1734 ± 470	2100 ± 806	4157 ± 657	0.417128	0.505172	0.825714		1.58212	1.62917	1.14423
Unknown_5.056_1691.101	2352 ± 463	2213 ± 247	3597 ± 376	0.653878	0.615235	1.06281		2478 ± 327	3374 ± 522	3676 ± 571	0.674102	0.917845	0.73444		1.05357	1.52463	1.02196
Unknown_5.059_1669.123	11084 ± 2087	12095 ± 1412	23225 ± 3323	0.477244	0.520775	0.916412		14423 ± 3121	15226 ± 3283	26064 ± 3291	0.553369	0.584177	0.947261		1.30125	1.25887	1.12224
Unknown_5.059_840.621	17671 ± 2114	17952 ± 2271	29506 ± 3452	0.598895	0.608419	0.984347		19673 ± 3641	21917 ± 3503	32172 ± 5479	0.611494	0.681245	0.897614		1.11329	1.22087	1.09035
Unknown_5.062_900.56	1260 ± 128	1338 ± 182	1284 ± 276	0.981308	1.04206	0.941704		1224 ± 181	1347 ± 185	1446 ± 287	0.846473	0.931535	0.908686		0.971429	1.00673	1.12617
Unknown_5.063_1558.105	2180 ± 4603	1366 ± 1392	649 ± 254	3.35901	2.10478	1.5959		4571 ± 9044	1516 ± 1171	639 ± 168	7.15336	2.37246	3.01517		2.09679	1.10981	0.984592
Unknown_5.064_1536.096	22066 ± 2263	22057 ± 3420	36812 ± 4855	0.599424	0.59918	1.00041		24190 ± 5598	28106 ± 5114	39575 ± 8366	0.611244	0.710196	0.86067		1.09626	1.27424	1.07506
Unknown_5.065_1667.108	1877 ± 357	2390 ± 457	1440 ± 373	1.30347	1.65972	0.785356		1211 ± 234	1181 ± 153	1095 ± 208	1.10594	1.07854	1.0254		0.645178	0.494142	0.760417
Unknown_5.066_1649.062	4088 ± 709	4905 ± 1178	10640 ± 1890	0.384211	0.460996	0.833435		4750 ± 1172	6910 ± 2239	20971 ± 2576	0.226503	0.329503	0.68741		1.16194	1.40877	1.97096
Unknown_5.075_623.503	12634 ± 32750	4598 ± 8655	1217 ± 1036	10.3813	3.77814	2.74772		9896 ± 15931	2692 ± 2002	1207 ± 402	8.19884	2.23032	3.67608		0.783283	0.585472	0.991783
Unknown_5.075_913.577	1974 ± 4458	1012 ± 1410	581 ± 319	3.39759	1.74182	1.95059		2239 ± 3263	847 ± 426	629 ± 257	3.55962	1.34658	2.64345		1.13425	0.836957	1.08262
Unknown_5.076_782.813	920 ± 520	2958 ± 1873	65 ± 47	14.1538	45.5077	0.311021		335 ± 274	271 ± 267	109 ± 83	3.07339	2.48624	1.23616		0.36413	0.091616	1.67692
Unknown_5.077_1568.075	7364 ± 870	7299 ± 1027	12219 ± 2169	0.602668	0.597348	1.00891		7799 ± 1382	8921 ± 1409	13279 ± 2142	0.587318	0.671813	0.874229		1.05907	1.22222	1.08675
Unknown_5.077_653.55	13092 ± 2133	6412 ± 1052	5342 ± 607	2.45077	1.2003	2.0418		12593 ± 3921	4542 ± 1022	3654 ± 844	3.44636	1.24302	2.77257		0.961885	0.708359	0.684013
Unknown_5.077_784.933	3267 ± 350	3939 ± 547	5490 ± 774	0.595082	0.717486	0.829398		3813 ± 794	5120 ± 719	8207 ± 1403	0.464603	0.623858	0.744727		1.16713	1.29982	1.4949
Unknown_5.078_1528.039	2637 ± 723	671 ± 136	220 ± 139	11.9864	3.05	3.92996		2242 ± 851	366 ± 184	100 ± 141	22.42	3.66	6.12568		0.850209	0.545455	0.454545
Unknown_5.078_785.171	3925 ± 3301	5734 ± 2413	5657 ± 3568	0.693831	1.01361	0.684513		7008 ± 1342	6315 ± 2690	5237 ± 4406	1.33817	1.20584	1.10974		1.78548	1.10133	0.925756
Unknown_5.078_911.564	1917 ± 3916	1058 ± 1157	714 ± 397	2.68487	1.48179	1.81191		2580 ± 3771	891 ± 433	751 ± 237	3.43542	1.18642	2.89562		1.34585	0.842155	1.05182
Unknown_5.079_766.77	5365 ± 2947	8403 ± 1291	4767 ± 929	1.12545	1.76274	0.638462		1731 ± 1593	3363 ± 1423	3294 ± 498	0.525501	1.02095	0.514719		0.322647	0.400214	0.691001
Unknown_5.08_1531.05	2522 ± 1051	5750 ± 2722	727 ± 160	3.46905	7.90922	0.438609		1154 ± 338	886 ± 554	913 ± 117	1.26396	0.970427	1.30248		0.457573	0.154087	1.25585
Unknown_5.08_820.529	6845 ± 1032	3244 ± 423	3598 ± 402	1.90245	0.901612	2.11005		5222 ± 1254	2630 ± 382	2657 ± 514	1.96537	0.989838	1.98555		0.762893	0.810727	0.738466
Unknown_5.081_1546.085	1779 ± 331	2143 ± 698	875 ± 152	2.03314	2.44914	0.830145		3135 ± 1867	3678 ± 1477	1086 ± 487	2.88674	3.38674	0.852365		1.76223	1.71629	1.24114
Unknown_5.081_1564.128	1537 ± 273	2356 ± 454	3124 ± 537	0.491997	0.754161	0.652377		1223 ± 503	1093 ± 442	5137 ± 949	0.238077	0.21277	1.11894		0.795706	0.463922	1.64437
Unknown_5.084_1550.042	12168 ± 1936	13160 ± 1271	14962 ± 2180	0.81326	0.879562	0.92462		11332 ± 3538	11714 ± 2260	16191 ± 2313	0.699895	0.723488	0.967389		0.931295	0.890122	1.08214
Unknown_5.084_1552.036	690 ± 778	1411 ± 905	9297 ± 20644	0.0742175	0.151769	0.489015		715 ± 1338	6462 ± 16472	28070 ± 43444	0.025472	0.23021	0.110647		1.03623	4.57973	3.01925
Unknown_5.084_1565.132	4756 ± 1924	382 ± 85	435 ± 90	10.9333	0.878161	12.4503		2771 ± 1131	302 ± 193	324 ± 153	8.55247	0.932099	9.1755		0.582632	0.790576	0.744828
Unknown_5.084_1569.073	4359 ± 539	2060 ± 821	2168 ± 553	2.01061	0.950185	2.11602		3051 ± 787	1296 ± 334	1813 ± 325	1.68285	0.714837	2.35417		0.699931	0.629126	0.836255
Unknown_5.084_801.547	3126 ± 7945	1161 ± 1963	403 ± 326	7.75682	2.88089	2.69251		2241 ± 3125	758 ± 436	381 ± 177	5.88189	1.9895	2.95646		0.716891	0.652885	0.945409
Unknown_5.084_803.487	6994 ± 2263	12794 ± 5953	10086 ± 3110	0.693436	1.26849	0.546662		6929 ± 4291	14944 ± 2434	11557 ± 3895	0.59955	1.29307	0.463664		0.990706	1.16805	1.14585
Unknown_5.085_1592.098	2661 ± 679	4870 ± 598	6021 ± 668	0.441953	0.808836	0.546407		3552 ± 1616	3816 ± 757	6979 ± 661	0.508955	0.546783	0.930818		1.33484	0.783573	1.15911
Unknown_5.086_802.481	8533 ± 904	7501 ± 1200	15095 ± 2774	0.565287	0.49692	1.13758		7062 ± 1492	7428 ± 1481	9490 ± 4223	0.744152	0.782719	0.950727		0.82761	0.990268	0.628685
Unknown_5.088_1526.02	9448 ± 1053	4598 ± 494	7502 ± 655	1.2594	0.612903	2.05481		8357 ± 1485	16457 ± 10237	4758 ± 1330	1.75641	3.45881	0.507808		0.884526	3.57916	0.634231
Unknown_5.088_1577.591	4000 ± 1006	4685 ± 733	5805 ± 1057	0.689061	0.807063	0.853789		4664 ± 934	3413 ± 844	6816 ± 783	0.684272	0.500734	1.36654		1.166	0.728495	1.17416
Unknown_5.088_1588.586	37031 ± 13587	2435 ± 497	4171 ± 647	8.87821	0.583793	15.2078		25827 ± 13242	1552 ± 459	1564 ± 589	16.5134	0.992327	16.6411		0.697443	0.637372	0.37497
Unknown_5.088_829.569	29775 ± 4602	9804 ± 1569	12722 ± 2024	2.34043	0.770634	3.03703		24222 ± 4827	9586 ± 1943	5252 ± 4415	4.61196	1.82521	2.52681		0.813501	0.977764	0.412828
Unknown_5.089_1608.119	8529 ± 1233	2638 ± 538	2574 ± 1644	3.31352	1.02486	3.23313		6936 ± 1379	1634 ± 1173	0 ± 0	#DIV/0!	#DIV/0!	4.2448		0.813225	0.619409	0
Unknown_5.089_786.515	54838 ± 9664	19012 ± 3026	22864 ± 4167	2.39844	0.831526	2.88439		44228 ± 9719	18436 ± 3673	15959 ± 3248	2.77135	1.15521	2.399		0.806521	0.969703	0.697997
Unknown_5.089_787.511	3597 ± 519	1040 ± 178	1493 ± 211	2.40924	0.696584	3.45865		3152 ± 594	1107 ± 177	944 ± 225	3.33898	1.17267	2.84734		0.876286	1.06442	0.632284
Unknown_5.089_802.047	11514 ± 6750	6989 ± 1010	9642 ± 1495	1.19415	0.72485	1.64745		14556 ± 7166	7242 ± 1676	6913 ± 1335	2.1056	1.04759	2.00994		1.2642	1.0362	0.716967
Unknown_5.09_1195.33	21889 ± 4059	3363 ± 779	5206 ± 400	4.20457	0.645985	6.50877		16502 ± 4719	1554 ± 1361	2330 ± 1314	7.0824	0.666953	10.619		0.753895	0.462087	0.447561
Unknown_5.09_1544.067	93456 ± 10252	24285 ± 2602	33290 ± 1473	2.80733	0.729498	3.8483		76190 ± 16154	19426 ± 3534	19897 ± 3623	3.82922	0.976328	3.92206		0.81525	0.799918	0.597687
Unknown_5.09_1586.11	14386 ± 2421	7340 ± 1418	9014 ± 1520	1.59596	0.814289	1.95995		13480 ± 3536	8521 ± 1918	6194 ± 1415	2.1763	1.37569	1.58197		0.937022	1.1609	0.687153
Unknown_5.091_1195.834	7355 ± 1910	9474 ± 1871	8140 ± 1743	0.903563	1.16388	0.776335		7184 ± 2517	8986 ± 1462	9778 ± 2343	0.734711	0.919002	0.799466		0.976751	0.948491	1.20123
Unknown_5.091_894.547	4118 ± 905	4951 ± 1095	4453 ± 964	0.92477	1.11183	0.831751		3978 ± 1314	4967 ± 844	5302 ± 1188	0.750283	0.936816	0.800886		0.966003	1.00323	1.19066
Unknown_5.092_410.763	3581 ± 397	1423 ± 155	1656 ± 256	2.16244	0.8593	2.51651		2794 ± 558	1123 ± 136	1314 ± 268	2.12633	0.854642	2.48798		0.780229	0.789178	0.793478
Unknown_5.093_765.518	71216 ± 19925	88015 ± 16889	76804 ± 17695	0.927243	1.14597	0.809135		67075 ± 20406	79278 ± 14292	98648 ± 24211	0.679943	0.803645	0.846073		0.941853	0.900733	1.28441
Unknown_5.094_804.552	1529 ± 401	2762 ± 603	3851 ± 764	0.39704	0.717216	0.553584		1794 ± 407	4432 ± 945	4581 ± 1018	0.391618	0.967474	0.404783		1.17332	1.60463	1.18956
Unknown_5.096_1196.336	5411 ± 1224	6589 ± 1227	5737 ± 1339	0.943176	1.14851	0.821217		5051 ± 1539	6260 ± 956	7222 ± 1569	0.699391	0.866796	0.806869		0.933469	0.950068	1.25885
Unknown_5.096_866.522	11952 ± 2161	3963 ± 588	5395 ± 803	2.21538	0.734569	3.0159		10047 ± 2882	3147 ± 634	4294 ± 525	2.33978	0.732883	3.19256		0.840612	0.794095	0.795922
Unknown_5.097_1590.573	5953 ± 669	2682 ± 285	3706 ± 433	1.60631	0.723691	2.21961		4861 ± 1102	2487 ± 315	3684 ± 461	1.31949	0.675081	1.95456		0.816563	0.927293	0.994064
Unknown_5.098_793.033	3478 ± 880	4118 ± 761	3581 ± 986	0.971237	1.14996	0.844585		3282 ± 853	3254 ± 723	4570 ± 1046	0.718162	0.712035	1.0086		0.943646	0.790189	1.27618
Unknown_5.101_872.54	11849 ± 3504	14838 ± 3208	12752 ± 3749	0.929188	1.16358	0.798558		11222 ± 3121	11840 ± 2610	16322 ± 3350	0.687538	0.725401	0.947804		0.947084	0.797951	1.27996
Unknown_5.102_862.512	4335 ± 1339	496 ± 142	807 ± 148	5.37175	0.614622	8.73992		3550 ± 809	536 ± 177	316 ± 212	11.2342	1.6962	6.62313		0.818916	1.08065	0.391574
Unknown_5.103_800.577	715 ± 464	53579 ± 149274	1000 ± 531	0.715	53.579	0.0133448		801 ± 394	3310 ± 5491	570 ± 630	1.40526	5.80702	0.241994		1.12028	0.0617779	0.57
Unknown_5.104_722.515	12823 ± 2558	5703 ± 1038	7239 ± 1574	1.77138	0.787816	2.24847		12139 ± 3278	7027 ± 1269	4558 ± 1234	2.66323	1.54168	1.72748		0.946658	1.23216	0.629645
Unknown_5.105_1578.091	1334 ± 252	348 ± 33	464 ± 62	2.875	0.75	3.83333		1018 ± 285	304 ± 54	323 ± 85	3.1517	0.941176	3.34868		0.763118	0.873563	0.696121
Unknown_5.105_1592.127	138101 ± 43468	173738 ± 35321	149747 ± 46116	0.922229	1.16021	0.794881		130680 ± 37976	137221 ± 30761	190517 ± 42494	0.685923	0.720256	0.952332		0.946264	0.789816	1.27226
Unknown_5.105_830.497	4207 ± 957	1303 ± 158	2086 ± 295	2.01678	0.62464	3.2287		2967 ± 720	1021 ± 311	1491 ± 300	1.98994	0.684775	2.90597		0.705253	0.783576	0.714765
Unknown_5.105_940.526	13246 ± 3783	3102 ± 571	4670 ± 959	2.8364	0.66424	4.27015		11963 ± 2364	4006 ± 1122	2542 ± 587	4.70614	1.57592	2.98627		0.903141	1.29142	0.544325
Unknown_5.106_1590.136	9154 ± 2049	2614 ± 423	4418 ± 932	2.07198	0.59167	3.50191		6576 ± 1474	2108 ± 792	2845 ± 619	2.31142	0.740949	3.11954		0.718374	0.806427	0.643957
Unknown_5.107_1208.838	4522 ± 1271	1478 ± 369	2033 ± 581	2.2243	0.727004	3.05954		4560 ± 1014	2461 ± 807	1189 ± 400	3.83516	2.06981	1.85291		1.0084	1.66509	0.58485
Unknown_5.11_819.571	7304 ± 2466	7225 ± 2314	5514 ± 1327	1.32463	1.3103	1.01093		8865 ± 3798	5638 ± 2808	3959 ± 2677	2.2392	1.4241	1.57237		1.21372	0.780346	0.717991
Unknown_5.111_1572.096	961 ± 186	291 ± 65	398 ± 61	2.41457	0.731156	3.30241		771 ± 289	189 ± 35	282 ± 51	2.73404	0.670213	4.07937		0.802289	0.649485	0.708543
Unknown_5.111_1577.071	2514 ± 970	3583 ± 991	3176 ± 1256	0.791562	1.12815	0.701647		2234 ± 852	2089 ± 645	3955 ± 996	0.564855	0.528192	1.06941		0.888624	0.583031	1.24528
Unknown_5.111_863.544	25071 ± 5915	6300 ± 950	10856 ± 995	2.30941	0.580324	3.97952		17139 ± 5409	4103 ± 1385	7072 ± 1557	2.4235	0.580175	4.17719		0.683619	0.65127	0.651437
Unknown_5.112_1554.059	3286 ± 469	3673 ± 809	3948 ± 447	0.83232	0.930344	0.894637		2922 ± 846	3492 ± 308	4642 ± 931	0.62947	0.752262	0.83677		0.889227	0.950721	1.17579
Unknown_5.112_1557.066	2090 ± 795	2833 ± 740	2523 ± 1054	0.828379	1.12287	0.737734		1740 ± 657	1764 ± 507	3341 ± 927	0.520802	0.527986	0.986395		0.832536	0.622661	1.32422
Unknown_5.112_1613.127	56828 ± 14169	12377 ± 3302	20393 ± 3114	2.78664	0.606924	4.59142		47516 ± 14069	10989 ± 3076	12043 ± 2428	3.94553	0.91248	4.32396		0.836137	0.887857	0.590546
Unknown_5.112_1620.099	42076 ± 27772	76739 ± 16935	75987 ± 20231	0.553726	1.0099	0.5483		47263 ± 16065	44808 ± 9369	85760 ± 37778	0.551108	0.522481	1.05479		1.12328	0.583901	1.12861
Unknown_5.112_818.57	3388 ± 564	3678 ± 570	3968 ± 640	0.853831	0.926915	0.921153		3079 ± 808	3605 ± 306	4643 ± 877	0.663149	0.776438	0.854092		0.908796	0.980152	1.17011
Unknown_5.113_1677.089	9034 ± 2065	2402 ± 247	3708 ± 619	2.43635	0.647789	3.76103		7787 ± 2116	2205 ± 303	2401 ± 341	3.24323	0.918367	3.53152		0.861966	0.917985	0.647519
Unknown_5.113_818.062	3423 ± 750	3757 ± 611	3675 ± 895	0.931429	1.02231	0.911099		3776 ± 868	4800 ± 829	4028 ± 723	0.937438	1.19166	0.786667		1.10313	1.27762	1.09605
Unknown_5.114_1183.825	9005 ± 1814	10714 ± 1899	10957 ± 1581	0.821849	0.977822	0.840489		7813 ± 2068	8501 ± 842	13308 ± 2571	0.58709	0.638789	0.919068		0.867629	0.793448	1.21457
Unknown_5.114_1576.075	57856 ± 15133	77911 ± 17464	77830 ± 21178	0.743364	1.00104	0.742591		47972 ± 16257	46556 ± 9902	102691 ± 19318	0.467149	0.45336	1.03041		0.829162	0.597554	1.31943
Unknown_5.114_1594.089	5027 ± 808	5839 ± 996	5926 ± 686	0.848296	0.985319	0.860935		4297 ± 1093	4663 ± 594	7261 ± 1423	0.591792	0.642198	0.92151		0.854784	0.798596	1.22528
Unknown_5.115_1594.095	5754 ± 1212	5911 ± 926	5685 ± 1474	1.01214	1.03975	0.973439		5892 ± 1210	7596 ± 1343	6050 ± 1246	0.973884	1.25554	0.775671		1.02398	1.28506	1.0642
Unknown_5.116_1183.327	15714 ± 4185	17453 ± 2082	16821 ± 6015	0.934189	1.03757	0.900361		16707 ± 3686	19257 ± 4142	17955 ± 3436	0.930493	1.07251	0.867581		1.06319	1.10336	1.06742
Unknown_5.117_1196.837	15333 ± 2689	17726 ± 4096	16888 ± 2880	0.907923	1.04962	0.865001		15490 ± 4490	22952 ± 3214	19660 ± 3285	0.787894	1.16745	0.674887		1.01024	1.29482	1.16414
Unknown_5.117_1570.083	958 ± 379	843 ± 322	738 ± 219	1.2981	1.14228	1.13642		1190 ± 542	683 ± 320	524 ± 278	2.27099	1.30344	1.74231		1.24217	0.810202	0.710027
Unknown_5.117_1616.123	741 ± 263	193 ± 20	312 ± 50	2.375	0.61859	3.83938		637 ± 254	182 ± 51	191 ± 40	3.33508	0.95288	3.5		0.859649	0.943005	0.612179
Unknown_5.117_928.59	7139 ± 6100	1595 ± 903	2400 ± 1550	2.97458	0.664583	4.47586		11232 ± 4093	3602 ± 1710	1872 ± 1731	6	1.92415	3.11827		1.57333	2.25831	0.78
Unknown_5.118_727.572	1074 ± 255	1463 ± 358	1635 ± 427	0.656881	0.894801	0.734108		868 ± 293	737 ± 171	2095 ± 409	0.41432	0.35179	1.17775		0.808194	0.503759	1.28135
Unknown_5.119_1602.089	32151 ± 3268	34575 ± 3495	42801 ± 4107	0.751174	0.807808	0.929892		25482 ± 4742	27073 ± 4555	49658 ± 5426	0.51315	0.545189	0.941233		0.792573	0.783022	1.16021
Unknown_5.12_1596.087	1977 ± 481	2496 ± 564	2117 ± 373	0.933869	1.17903	0.792067		2185 ± 663	2750 ± 657	4156 ± 1086	0.525746	0.661694	0.794545		1.10521	1.10176	1.96316
Unknown_5.12_846.541	461254 ± 65017	466689 ± 68102	497225 ± 79566	0.927656	0.938587	0.988354		447684 ± 90271	548749 ± 52370	532588 ± 76026	0.840582	1.03034	0.815827		0.97058	1.17583	1.07112
Unknown_5.121_830.567	34334 ± 4891	24441 ± 16882	42855 ± 6350	0.801167	0.570319	1.40477		30470 ± 5323	38024 ± 4697	45943 ± 5715	0.663213	0.827634	0.801336		0.887458	1.55575	1.07206
Unknown_5.122_1616.135	3069 ± 907	4271 ± 1075	3496 ± 812	0.87786	1.22168	0.718567		3860 ± 1052	4796 ± 1417	7428 ± 2007	0.519655	0.645665	0.804837		1.25774	1.12292	2.12471
Unknown_5.122_793.051	25089 ± 4233	26526 ± 3276	28579 ± 5844	0.877882	0.928164	0.945827		25517 ± 4417	32528 ± 3005	29754 ± 3377	0.857599	1.09323	0.784463		1.01706	1.22627	1.04111
Unknown_5.122_866.632	73648 ± 10958	94641 ± 14993	136498 ± 18219	0.539554	0.693351	0.778183		53760 ± 15269	51497 ± 18441	168829 ± 12808	0.318429	0.305025	1.04394		0.729959	0.54413	1.23686
Unknown_5.122_898.554	5049 ± 594	5146 ± 797	5819 ± 1353	0.867675	0.884344	0.98115		5033 ± 1118	6672 ± 572	5972 ± 873	0.842766	1.11721	0.754347		0.996831	1.29654	1.02629
Unknown_5.123_1610.13	8282 ± 994	9906 ± 1257	13319 ± 1471	0.621818	0.74375	0.836059		6671 ± 1701	6519 ± 1662	15650 ± 1243	0.426262	0.41655	1.02332		0.805482	0.658086	1.17501
Unknown_5.123_809.587	12566 ± 1930	15905 ± 2151	23010 ± 2905	0.54611	0.691221	0.790066		9239 ± 2612	9016 ± 2863	27988 ± 2064	0.330106	0.322138	1.02473		0.735238	0.566866	1.21634
Unknown_5.123_811.592	34249 ± 6453	32643 ± 11717	28960 ± 8324	1.18263	1.12718	1.0492		31949 ± 12522	47133 ± 8897	29231 ± 13409	1.09298	1.61243	0.677848		0.932845	1.44389	1.00936
Unknown_5.123_926.575	114775 ± 19125	129773 ± 12023	167898 ± 26110	0.6836	0.772928	0.884429		103863 ± 19486	117959 ± 20207	181062 ± 12794	0.573632	0.651484	0.880501		0.904927	0.908964	1.0784
Unknown_5.124_1627.082	120858 ± 28179	128851 ± 14872	156387 ± 49949	0.772814	0.823924	0.937967		135571 ± 22949	164253 ± 62198	146417 ± 14377	0.925924	1.12182	0.825379		1.12174	1.27475	0.936248
Unknown_5.125_1554.08	15461 ± 1818	17408 ± 2494	23009 ± 2421	0.671954	0.756574	0.888155		11837 ± 2390	12411 ± 3551	26683 ± 3278	0.443616	0.465128	0.953751		0.765604	0.712948	1.15968
Unknown_5.128_1562.11	7313 ± 871	7977 ± 1237	10122 ± 1534	0.722486	0.788085	0.916761		5447 ± 1160	5322 ± 1710	12338 ± 1831	0.441482	0.43135	1.02349		0.744838	0.667168	1.21893
Unknown_5.128_793.551	119198 ± 27371	128494 ± 14247	153792 ± 49247	0.77506	0.835505	0.927654		133116 ± 21612	164308 ± 60478	143363 ± 14133	0.928524	1.1461	0.810161		1.11676	1.27872	0.932188
Unknown_5.129_814.533	31979 ± 4644	34290 ± 5961	39933 ± 5091	0.800816	0.858688	0.932604		28049 ± 5206	35645 ± 4539	43531 ± 6080	0.644345	0.818842	0.786899		0.877107	1.03952	1.0901
Unknown_5.13_749.533	3368 ± 659	3231 ± 619	3533 ± 822	0.953297	0.91452	1.0424		3771 ± 876	5300 ± 783	2125 ± 1348	1.77459	2.49412	0.711509		1.11966	1.64036	0.601472
Unknown_5.13_885.547	4243 ± 402	4426 ± 759	4914 ± 709	0.863451	0.900692	0.958653		3565 ± 836	4159 ± 652	5587 ± 1204	0.638088	0.744407	0.857177		0.840207	0.939675	1.13696
Unknown_5.131_1522.083	12378 ± 2355	13799 ± 2418	14135 ± 3047	0.875699	0.976229	0.897022		10728 ± 4138	13054 ± 1370	16809 ± 5175	0.63823	0.776608	0.821817		0.866699	0.946011	1.18918
Unknown_5.131_1525.096	7183 ± 761	7470 ± 1456	8457 ± 1192	0.849356	0.883292	0.96158		6035 ± 1408	5488 ± 2655	10131 ± 2166	0.595696	0.541704	1.09967		0.840178	0.734672	1.19794
Unknown_5.131_1544.082	1947 ± 424	2420 ± 599	3744 ± 495	0.520032	0.646368	0.804545		1368 ± 558	1227 ± 557	4398 ± 538	0.31105	0.27899	1.11491		0.702619	0.507025	1.17468
Unknown_5.132_1171.332	3788 ± 838	3669 ± 759	4089 ± 921	0.926388	0.897285	1.03243		3809 ± 902	5610 ± 944	3731 ± 726	1.02091	1.50362	0.678966		1.00554	1.52903	0.912448
Unknown_5.132_812.531	3358 ± 701	3759 ± 1075	3578 ± 1016	0.938513	1.05059	0.893323		3790 ± 1041	5845 ± 1175	3406 ± 726	1.11274	1.71609	0.648417		1.12865	1.55493	0.951928
Unknown_5.132_863.562	2044 ± 349	1966 ± 204	2311 ± 472	0.884466	0.850714	1.03967		2042 ± 382	2376 ± 267	2309 ± 228	0.884366	1.02902	0.859428		0.999022	1.20855	0.999135
Unknown_5.132_880.587	113187 ± 11659	118562 ± 26292	133769 ± 24149	0.846138	0.886319	0.954665		88665 ± 22167	95240 ± 22167	160406 ± 35785	0.552754	0.593743	0.930964		0.78335	0.803293	1.19913
Unknown_5.133_771.524	49469 ± 4854	51919 ± 9737	58658 ± 8666	0.843346	0.885114	0.952811		41021 ± 10037	45552 ± 7147	67700 ± 13998	0.605923	0.672851	0.900531		0.829226	0.877367	1.15415
Unknown_5.133_813.528	3279 ± 740	3331 ± 786	3242 ± 625	1.01141	1.02745	0.984389		3570 ± 1053	5135 ± 934	3170 ± 737	1.12618	1.61987	0.695229		1.08875	1.54158	0.977791
Unknown_5.133_864.555	5443 ± 1455	5384 ± 1684	4758 ± 1635	1.14397	1.13157	1.01096		6069 ± 2215	11130 ± 2397	4244 ± 1229	1.43002	2.62253	0.545283		1.11501	2.06724	0.891971
Unknown_5.134_1520.067	3056 ± 651	3587 ± 519	4769 ± 801	0.640805	0.752149	0.851965		2887 ± 879	2981 ± 719	5204 ± 560	0.554766	0.572829	0.968467		0.944699	0.831057	1.09121
Unknown_5.134_1600.106	23933 ± 6271	22256 ± 6667	20955 ± 6664	1.14211	1.06209	1.07535		27006 ± 7680	44838 ± 9515	18794 ± 4423	1.43695	2.38576	0.602302		1.1284	2.01465	0.896874
Unknown_5.134_577.519	7199 ± 2041	7148 ± 2655	6247 ± 2436	1.15239	1.14423	1.00713		8232 ± 2797	15341 ± 3968	5640 ± 1589	1.45957	2.72004	0.536601		1.14349	2.14619	0.902833
Unknown_5.134_603.535	4806 ± 1107	4541 ± 1267	4360 ± 1128	1.10229	1.04151	1.05836		4718 ± 1401	6485 ± 900	4559 ± 1118	1.03488	1.42246	0.727525		0.98169	1.4281	1.04564
Unknown_5.135_1538.111	4018 ± 515	3897 ± 444	4855 ± 434	0.8276	0.802678	1.03105		3428 ± 704	3746 ± 517	5332 ± 422	0.642911	0.702551	0.915109		0.853161	0.961252	1.09825
Unknown_5.135_1580.081	441306 ± 76413	430426 ± 117241	402686 ± 90227	1.09591	1.06889	1.02528		423818 ± 133207	576837 ± 81415	434582 ± 120282	0.975231	1.32734	0.734727		0.960372	1.34015	1.07921
Unknown_5.135_1582.079	6346 ± 1494	6071 ± 2276	5235 ± 1622	1.21223	1.15969	1.0453		7233 ± 2095	12372 ± 3004	4971 ± 1340	1.45504	2.48884	0.584627		1.13977	2.03789	0.94957
Unknown_5.135_1599.106	3987 ± 711	3900 ± 762	3729 ± 656	1.06919	1.04586	1.02231		3939 ± 1073	5416 ± 865	3770 ± 1001	1.04483	1.4366	0.72729		0.987961	1.38872	1.01099
Unknown_5.135_1621.106	3743 ± 394	3964 ± 716	4138 ± 670	0.904543	0.957951	0.944248		3759 ± 626	4557 ± 635	4398 ± 774	0.854707	1.03615	0.824885		1.00427	1.1496	1.06283
Unknown_5.136_1171.834	5704 ± 1182	5577 ± 1403	8776 ± 2005	0.649954	0.635483	1.02277		5051 ± 1140	6119 ± 3118	5987 ± 2776	0.843661	1.02205	0.825462		0.885519	1.09718	0.682201
Unknown_5.136_649.519	6597 ± 1312	5962 ± 2007	5261 ± 1419	1.25394	1.13324	1.10651		5828 ± 1980	8438 ± 1721	5961 ± 1988	0.977688	1.41553	0.690685		0.883432	1.4153	1.13305
Unknown_5.136_790.54	0 ± 0	450 ± 538	1996 ± 307	0	0.225451	0		141 ± 399	601 ± 648	5972 ± 1103	0.0236102	0.100636	0.234609		#DIV/0!	1.33556	2.99198
Unknown_5.137_1593.099	1418 ± 192	1776 ± 236	3687 ± 1202	0.384595	0.481692	0.798423		1358 ± 380	1304 ± 364	5365 ± 575	0.253122	0.243057	1.04141		0.957687	0.734234	1.45511
Unknown_5.139_1541.129	4602 ± 662	4529 ± 660	5367 ± 717	0.857462	0.843861	1.01612		4418 ± 1064	5990 ± 717	5493 ± 482	0.804296	1.09048	0.737563		0.960017	1.32259	1.02348
Unknown_5.139_1556.091	16383 ± 2155	16637 ± 1687	19044 ± 4307	0.860271	0.873608	0.984733		20193 ± 3783	19454 ± 2794	19331 ± 2669	1.04459	1.00636	1.03799		1.23256	1.16932	1.01507
Unknown_5.14_1588.124	4108 ± 519	3796 ± 888	3993 ± 696	1.0288	0.950664	1.08219		3679 ± 1050	4380 ± 445	4191 ± 946	0.877833	1.0451	0.839954		0.89557	1.15385	1.04959
Unknown_5.14_1598.101	2117 ± 602	1879 ± 843	1585 ± 442	1.33565	1.18549	1.12666		2140 ± 877	3086 ± 548	1730 ± 609	1.23699	1.78382	0.693454		1.01086	1.64236	1.09148
Unknown_5.14_1599.087	31986 ± 4573	31779 ± 3224	37197 ± 8783	0.859908	0.854343	1.00651		41634 ± 7901	40291 ± 6363	36393 ± 6327	1.14401	1.10711	1.03333		1.30163	1.26785	0.978385
Unknown_5.141_1645.116	4527 ± 966	3968 ± 1173	3623 ± 903	1.24952	1.09522	1.14088		5559 ± 1839	7139 ± 1605	3552 ± 850	1.56503	2.00985	0.77868		1.22797	1.79914	0.980403
Unknown_5.142_1490.117	2395 ± 280	2494 ± 371	3483 ± 732	0.687626	0.716049	0.960305		2541 ± 582	2880 ± 405	3855 ± 616	0.659144	0.747082	0.882292		1.06096	1.15477	1.1068
Unknown_5.142_1589.127	22730 ± 1885	24649 ± 2529	36039 ± 6779	0.630706	0.683953	0.922147		24273 ± 4377	22619 ± 4243	36400 ± 3423	0.666841	0.621401	1.07312		1.06788	0.917644	1.01002
Unknown_5.142_1646.116	4980 ± 623	4948 ± 588	6856 ± 1249	0.726371	0.721704	1.00647		4651 ± 973	4826 ± 686	7448 ± 980	0.624463	0.647959	0.963738		0.933936	0.975344	1.08635
Unknown_5.142_699.497	3567 ± 729	5070 ± 1421	5075 ± 1632	0.702857	0.999015	0.70355		3807 ± 1223	6344 ± 613	5113 ± 2638	0.744573	1.24076	0.600095		1.06728	1.25128	1.00749
Unknown_5.143_1184.337	11834 ± 1697	13656 ± 2316	24487 ± 4596	0.483277	0.557684	0.866579		10580 ± 2257	8784 ± 2284	26502 ± 2557	0.399215	0.331447	1.20446		0.894034	0.643234	1.08229
Unknown_5.143_806.061	3345 ± 348	3608 ± 598	5669 ± 728	0.590051	0.636444	0.927106		2907 ± 637	2450 ± 490	6204 ± 420	0.468569	0.394907	1.18653		0.869058	0.679047	1.09437
Unknown_5.144_1184.841	9524 ± 1325	8316 ± 1756	8157 ± 1858	1.16759	1.01949	1.14526		12371 ± 2352	13542 ± 2659	7839 ± 1830	1.57813	1.72752	0.913528		1.29893	1.62843	0.961015
Unknown_5.146_1555.089	4729 ± 2641	3402 ± 435	4818 ± 858	0.981528	0.706102	1.39006		6699 ± 3526	4218 ± 787	4524 ± 818	1.48077	0.932361	1.58819		1.41658	1.23986	0.938979
Unknown_5.146_831.57	7139 ± 955	7018 ± 1739	8042 ± 1052	0.887714	0.872668	1.01724		7476 ± 2136	9069 ± 1250	8732 ± 1477	0.856161	1.03859	0.824347		1.04721	1.29225	1.0858
Unknown_5.146_878.574	1955 ± 282	2334 ± 489	2813 ± 768	0.694988	0.829719	0.837618		2059 ± 421	2043 ± 361	3141 ± 452	0.655524	0.65043	1.00783		1.0532	0.875321	1.1166
Unknown_5.149_1567.143	8288 ± 1771	7328 ± 2650	6569 ± 1861	1.26168	1.11554	1.131		9473 ± 3465	11609 ± 2568	6332 ± 2186	1.49605	1.83339	0.816005		1.14298	1.5842	0.963921
Unknown_5.149_747.518	5175 ± 931	4513 ± 1096	4215 ± 1248	1.22776	1.0707	1.14669		4702 ± 1083	5709 ± 598	3900 ± 834	1.20564	1.46385	0.823612		0.908599	1.26501	0.925267
Unknown_5.15_700.572	5110 ± 557	5124 ± 478	6475 ± 1640	0.789189	0.791351	0.997268		4719 ± 836	4392 ± 599	7216 ± 927	0.653963	0.608647	1.07445		0.923483	0.857143	1.11444
Unknown_5.153_1507.096	10666 ± 816	10749 ± 1163	14547 ± 2303	0.73321	0.738915	0.992278		10895 ± 1975	11227 ± 1550	14901 ± 2313	0.731159	0.753439	0.970428		1.02147	1.04447	1.02433
Unknown_5.155_1611.137	10666 ± 816	10749 ± 1163	13938 ± 2361	0.765246	0.771201	0.992278		10852 ± 2059	11227 ± 1550	14616 ± 1810	0.742474	0.768131	0.966598		1.01744	1.04447	1.04864
Unknown_5.156_856.511	3941 ± 569	3186 ± 540	3216 ± 766	1.22544	0.990672	1.23697		3428 ± 843	4168 ± 418	2956 ± 646	1.15968	1.41001	0.822457		0.86983	1.30822	0.919154
Unknown_5.157_1563.619	5688 ± 820	4690 ± 1070	4661 ± 1038	1.22034	1.00622	1.21279		5795 ± 1160	7292 ± 1465	4505 ± 877	1.28635	1.61865	0.794707		1.01881	1.5548	0.966531
Unknown_5.158_1554.601	619 ± 104	646 ± 102	1009 ± 172	0.613479	0.640238	0.958204		653 ± 226	568 ± 121	1022 ± 150	0.638943	0.555773	1.14965		1.05493	0.879257	1.01288
Unknown_5.158_1565.599	7316 ± 584	6512 ± 1037	7995 ± 1710	0.915072	0.814509	1.12346		9891 ± 2128	8738 ± 2012	7723 ± 1662	1.28072	1.13143	1.13195		1.35197	1.34183	0.965979
Unknown_5.158_788.524	4238 ± 1464	4643 ± 1584	4239 ± 1139	0.999764	1.09531	0.912772		5680 ± 2409	4522 ± 2376	2679 ± 1793	2.12019	1.68794	1.25608		1.34025	0.973939	0.631989
Unknown_5.159_1547.085	2605 ± 543	2255 ± 367	1861 ± 425	1.39979	1.21171	1.15521		2165 ± 747	2025 ± 161	2103 ± 528	1.02948	0.96291	1.06914		0.831094	0.898004	1.13004
Unknown_5.162_744.561	3211 ± 268	3410 ± 558	4333 ± 765	0.741057	0.786984	0.941642		3372 ± 495	4027 ± 443	4715 ± 658	0.715164	0.854083	0.837348		1.05014	1.18094	1.08816
Unknown_5.171_1567.594	5577 ± 434	5554 ± 758	7605 ± 1003	0.733333	0.730309	1.00414		5699 ± 901	5806 ± 612	7787 ± 862	0.731861	0.745602	0.981571		1.02188	1.04537	1.02393
Unknown_5.172_98.984	12555 ± 1701	9563 ± 2834	9530 ± 1928	1.31742	1.00346	1.31287		14792 ± 4162	14055 ± 2596	10389 ± 3083	1.42381	1.35287	1.05244		1.17818	1.46973	1.09014
Unknown_5.174_185.077	144652 ± 20089	109535 ± 29798	112876 ± 21184	1.28151	0.970401	1.3206		178880 ± 48872	169632 ± 32994	117167 ± 33152	1.52671	1.44778	1.05452		1.23662	1.54866	1.03802
Unknown_5.175_125	7079 ± 710	5621 ± 1219	8069 ± 2126	0.877308	0.696617	1.25938		10772 ± 2823	8403 ± 2394	7360 ± 1613	1.46359	1.14171	1.28192		1.52168	1.49493	0.912133
Unknown_5.175_761.089	12780 ± 1838	11200 ± 3428	10225 ± 2326	1.24988	1.09535	1.14107		10383 ± 3885	14029 ± 2331	10313 ± 3106	1.00679	1.36032	0.74011		0.812441	1.25259	1.00861
Unknown_5.175_761.162	6014 ± 735	5111 ± 1469	5209 ± 904	1.15454	0.981186	1.17668		7192 ± 2063	6903 ± 1542	4801 ± 1499	1.49802	1.43783	1.04187		1.19588	1.35062	0.921674
Unknown_5.176_1516.13	12695 ± 2278	9584 ± 3810	8478 ± 2391	1.49741	1.13046	1.3246		15779 ± 5740	15703 ± 3936	9111 ± 3535	1.73186	1.72352	1.00484		1.24293	1.63846	1.07466
Unknown_5.176_760.927	863 ± 203	864 ± 96	1229 ± 244	0.702197	0.703011	0.998843		1018 ± 259	1196 ± 195	1124 ± 156	0.905694	1.06406	0.851171		1.17961	1.38426	0.914565
Unknown_5.176_761.579	873418 ± 67314	761389 ± 95214	932740 ± 139136	0.9364	0.816293	1.14714		1117157 ± 190496	985268 ± 165944	929626 ± 139005	1.20173	1.05985	1.13386		1.27906	1.29404	0.996661
Unknown_5.177_1527.618	50494 ± 4045	43951 ± 5027	54320 ± 8105	0.929566	0.809113	1.14887		65657 ± 11455	56474 ± 10596	54230 ± 6510	1.21071	1.04138	1.16261		1.30029	1.28493	0.998343
Unknown_5.177_1603.088	508 ± 170	501 ± 179	488 ± 133	1.04098	1.02664	1.01397		646 ± 329	493 ± 234	306 ± 259	2.11111	1.61111	1.31034		1.27165	0.984032	0.627049
Unknown_5.177_184.073	1530 ± 217	2314 ± 442	2606 ± 653	0.587107	0.887951	0.661193		1638 ± 411	1957 ± 401	4621 ± 976	0.354469	0.423501	0.836995		1.07059	0.845722	1.77322
Unknown_5.177_758.808	9326 ± 2422	10848 ± 2877	21486 ± 5598	0.43405	0.504887	0.859698		10580 ± 2257	7476 ± 2302	21445 ± 5769	0.493355	0.348613	1.4152		1.13446	0.689159	0.998092
Unknown_5.178_1535.609	16206 ± 2119	17074 ± 2861	16697 ± 3275	0.970594	1.02258	0.949162		13898 ± 2419	18852 ± 1519	17058 ± 2882	0.81475	1.10517	0.737216		0.857584	1.10413	1.02162
Unknown_5.179_1528.119	18131 ± 1064	18422 ± 2618	25386 ± 4250	0.714213	0.725676	0.984204		16479 ± 3364	19299 ± 1695	25918 ± 3661	0.635813	0.744618	0.853878		0.908885	1.04761	1.02096
Unknown_5.179_864.522	5399 ± 665	4824 ± 800	6308 ± 1266	0.855897	0.764743	1.1192		5103 ± 1084	5416 ± 956	6383 ± 1521	0.799467	0.848504	0.942208		0.945175	1.12272	1.01189
Unknown_5.18_1156.828	5478 ± 641	4976 ± 608	5098 ± 641	1.07454	0.976069	1.10088		5997 ± 1479	3756 ± 486	5393 ± 390	1.112	0.696458	1.59665		1.09474	0.754823	1.05787
Unknown_5.18_1538.615	1619 ± 396	3042 ± 992	3006 ± 634	0.538589	1.01198	0.532216		2047 ± 783	3231 ± 505	5791 ± 1832	0.35348	0.557935	0.63355		1.26436	1.06213	1.92648
Unknown_5.18_1539.117	16314 ± 2498	24554 ± 4225	31062 ± 4178	0.525208	0.790484	0.664413		12328 ± 4252	12230 ± 4368	35471 ± 4213	0.347552	0.344789	1.00801		0.75567	0.498086	1.14194
Unknown_5.181_1572.609	3044 ± 414	4250 ± 766	5426 ± 558	0.561003	0.783266	0.716235		2414 ± 788	2379 ± 774	6221 ± 795	0.388041	0.382414	1.01471		0.793035	0.559765	1.14652
Unknown_5.181_778.046	9226 ± 2527	11529 ± 5194	10994 ± 1191	0.839185	1.04866	0.800243		5915 ± 1490	6240 ± 1524	12118 ± 1286	0.488117	0.514936	0.947917		0.641123	0.541244	1.10224
Unknown_5.181_805.57	5246 ± 932	5309 ± 1043	4678 ± 872	1.12142	1.13489	0.988133		4006 ± 1442	5877 ± 868	4963 ± 1443	0.807173	1.18416	0.68164		0.763629	1.10699	1.06092
Unknown_5.182_1569.6	36093 ± 3441	33996 ± 5399	48174 ± 8180	0.749222	0.705692	1.06168		34159 ± 8915	36777 ± 5924	48221 ± 10367	0.708384	0.762676	0.928814		0.946416	1.0818	1.00098
Unknown_5.182_398.763	3063 ± 781	7217 ± 1809	7989 ± 2006	0.383402	0.903367	0.424415		4250 ± 1712	6683 ± 1638	15538 ± 4370	0.273523	0.430107	0.635942		1.38753	0.926008	1.94492
Unknown_5.182_743.542	1685 ± 324	3467 ± 752	3636 ± 749	0.463421	0.95352	0.486011		2390 ± 725	3289 ± 574	6813 ± 1817	0.3508	0.482754	0.726665		1.4184	0.948659	1.87376
Unknown_5.182_777.545	7367 ± 1033	3973 ± 674	1061 ± 1972	6.94345	3.74458	1.85427		7512 ± 2213	3823 ± 1584	579 ± 1637	12.9741	6.60276	1.96495		1.01968	0.962245	0.545712
Unknown_5.183_1608.103	17008 ± 2519	16413 ± 3490	24121 ± 4314	0.705112	0.680444	1.03625		15614 ± 4111	17219 ± 3460	23721 ± 5189	0.658235	0.725897	0.906789		0.918039	1.04911	0.983417
Unknown_5.184_1159.836	0 ± 0	3897 ± 1947	4657 ± 937	0	0.836805	0		1737 ± 1901	3239 ± 2053	8833 ± 2304	0.196649	0.366693	0.536277		#DIV/0!	0.831152	1.89671
Unknown_5.184_1188.816	580 ± 130	757 ± 179	1045 ± 129	0.555024	0.724402	0.766182		412 ± 213	379 ± 147	1197 ± 203	0.344194	0.316625	1.08707		0.710345	0.500661	1.14545
Unknown_5.184_1606.101	4396 ± 578	4653 ± 507	7142 ± 1381	0.615514	0.651498	0.944767		5189 ± 1101	5031 ± 1056	7177 ± 1126	0.723004	0.700989	1.03141		1.18039	1.08124	1.0049
Unknown_5.184_770.062	49201 ± 66347	39930 ± 75592	20207 ± 55588	2.43485	1.97605	1.23218		43659 ± 43257	69003 ± 74450	23217 ± 64454	1.88048	2.97209	0.632712		0.88736	1.7281	1.14896
Unknown_5.185_1190.822	6134 ± 761	6605 ± 929	12883 ± 3001	0.476131	0.512691	0.92869		5672 ± 1058	5900 ± 1380	11814 ± 1721	0.480108	0.499407	0.961356		0.924682	0.893263	0.917022
Unknown_5.185_1594.112	3478 ± 489	3848 ± 576	7093 ± 1630	0.490343	0.542507	0.903846		3011 ± 564	3258 ± 649	6755 ± 1068	0.445744	0.482309	0.924187		0.865727	0.846674	0.952347
Unknown_5.186_1193.327	6483 ± 699	6485 ± 467	11094 ± 2292	0.58437	0.58455	0.999692		8170 ± 1680	7194 ± 1787	10299 ± 1507	0.793281	0.698514	1.13567		1.26022	1.10933	0.92834
Unknown_5.186_1193.83	3764 ± 431	3969 ± 338	5326 ± 889	0.706722	0.745212	0.94835		4402 ± 769	4739 ± 772	6654 ± 964	0.661557	0.712203	0.928888		1.1695	1.194	1.24934
Unknown_5.186_1194.331	7203 ± 1028	7295 ± 1390	6618 ± 1306	1.0884	1.1023	0.987389		6112 ± 1344	8384 ± 1147	6645 ± 1692	0.919789	1.2617	0.729008		0.848535	1.14928	1.00408
Unknown_5.186_615.534	5510 ± 744	6040 ± 740	9392 ± 1439	0.58667	0.643101	0.912252		5057 ± 808	5494 ± 813	9523 ± 1318	0.53103	0.576919	0.920459		0.917786	0.909603	1.01395
Unknown_5.187_1578.123	395760 ± 43487	441786 ± 57284	692623 ± 125567	0.571393	0.637845	0.895818		367599 ± 61501	396045 ± 67421	690540 ± 90410	0.532336	0.573529	0.928175		0.928843	0.896463	0.996993
Unknown_5.187_812.042	6619 ± 688	6293 ± 1055	8471 ± 1209	0.781372	0.742887	1.0518		4619 ± 3048	6610 ± 844	8696 ± 1680	0.531164	0.76012	0.69879		0.69784	1.05037	1.02656
Unknown_5.188_870.547	39684 ± 6359	56198 ± 5074	64010 ± 11722	0.619966	0.877957	0.706146		35668 ± 8213	47308 ± 7877	66392 ± 5506	0.537233	0.712556	0.753953		0.898801	0.841809	1.03721
Unknown_5.191_873.552	2672 ± 1117	4354 ± 1138	6373 ± 2329	0.419269	0.683195	0.613689		2812 ± 1499	2932 ± 1249	6148 ± 984	0.457385	0.476903	0.959072		1.0524	0.673404	0.964695
Unknown_5.192_1540.604	17754 ± 1682	15198 ± 2838	16647 ± 3195	1.0665	0.912957	1.16818		20910 ± 3681	21466 ± 3414	16391 ± 3638	1.2757	1.30962	0.974099		1.17776	1.41242	0.984622
Unknown_5.192_781.055	7138 ± 791	7140 ± 624	11775 ± 2463	0.6062	0.606369	0.99972		8329 ± 1603	8068 ± 1566	10783 ± 1442	0.77242	0.748215	1.03235		1.16685	1.12997	0.915754
Unknown_5.195_838.519	4373 ± 1574	3158 ± 1425	3025 ± 973	1.44562	1.04397	1.38474		2249 ± 1832	2731 ± 1317	3782 ± 2878	0.594659	0.722105	0.823508		0.514292	0.864788	1.25025
Unknown_5.196_1448.069	2711 ± 527	3568 ± 650	3602 ± 694	0.752637	0.990561	0.759809		2718 ± 638	3060 ± 317	4829 ± 950	0.562849	0.633672	0.888235		1.00258	0.857623	1.34064
Unknown_5.198_916.527	4137 ± 587	1812 ± 309	2470 ± 266	1.6749	0.733603	2.28311		3746 ± 962	1279 ± 190	1999 ± 205	1.87394	0.63982	2.92885		0.905487	0.70585	0.809312
Unknown_5.199_796.528	17276 ± 1795	14244 ± 2433	16538 ± 3169	1.04462	0.861289	1.21286		20462 ± 3607	21065 ± 3109	15607 ± 3349	1.31108	1.34971	0.971374		1.18442	1.47887	0.943705
Unknown_5.199_938.535	2827 ± 500	3686 ± 645	3498 ± 832	0.808176	1.05374	0.766956		2837 ± 613	2954 ± 281	4392 ± 800	0.645947	0.672587	0.960393		1.00354	0.801411	1.25557
Unknown_5.201_1551.618	318 ± 174	813 ± 728	856 ± 439	0.371495	0.949766	0.391144		163 ± 111	278 ± 226	560 ± 356	0.291071	0.496429	0.586331		0.512579	0.341943	0.654206
Unknown_5.201_816.617	7638 ± 971	6322 ± 1314	6489 ± 1149	1.17707	0.974264	1.20816		8012 ± 1716	8981 ± 1356	6502 ± 1674	1.23224	1.38127	0.892106		1.04897	1.42059	1.002
Unknown_5.201_839.521	10739 ± 2223	5398 ± 3589	6504 ± 2332	1.65114	0.829951	1.98944		12500 ± 4470	12749 ± 3070	6021 ± 2967	2.07607	2.11742	0.980469		1.16398	2.3618	0.925738
Unknown_5.202_554.478	9891 ± 1073	7911 ± 2116	7962 ± 1433	1.24228	0.993595	1.25028		10683 ± 2551	11628 ± 1584	8131 ± 2251	1.31386	1.43008	0.918731		1.08007	1.46985	1.02123
Unknown_5.203_848.544	6502 ± 453	8466 ± 1231	10458 ± 1270	0.621725	0.809524	0.768013		5020 ± 820	6678 ± 1443	15584 ± 7400	0.322125	0.428516	0.751722		0.77207	0.788802	1.49015
Unknown_5.206_1529.594	71310 ± 9467	54135 ± 13790	55342 ± 9353	1.28853	0.97819	1.31726		88314 ± 24338	83471 ± 15673	61080 ± 17475	1.44587	1.36658	1.05802		1.23845	1.5419	1.10368
Unknown_5.207_1542.14	2780 ± 955	4039 ± 1276	2714 ± 589	1.02432	1.48821	0.688289		2536 ± 983	2112 ± 871	2652 ± 1462	0.956259	0.79638	1.20076		0.91223	0.522902	0.977155
Unknown_5.21_1172.84	44558 ± 5539	53019 ± 5254	76225 ± 15696	0.584559	0.695559	0.840416		53020 ± 13702	55011 ± 8689	71720 ± 6643	0.739264	0.767025	0.963807		1.18991	1.03757	0.940899
Unknown_5.21_1173.341	14580 ± 1521	9650 ± 1263	10901 ± 1436	1.33749	0.88524	1.51088		15964 ± 4821	7854 ± 925	11965 ± 1395	1.33422	0.656415	2.03259		1.09492	0.813886	1.09761
Unknown_5.211_688.492	8992 ± 2776	6384 ± 1340	4427 ± 1236	2.03117	1.44206	1.40852		6838 ± 897	6409 ± 980	4314 ± 351	1.58507	1.48563	1.06694		0.760454	1.00392	0.974475
Unknown_5.212_1206.835	3084 ± 151	2742 ± 504	3024 ± 291	1.01984	0.906746	1.12473		3135 ± 877	2068 ± 271	3203 ± 475	0.97877	0.645645	1.51596		1.01654	0.754194	1.05919
Unknown_5.212_1565.128	714 ± 114	793 ± 100	1176 ± 255	0.607143	0.67432	0.900378		903 ± 301	887 ± 182	1067 ± 144	0.846298	0.831303	1.01804		1.26471	1.11854	0.907313
Unknown_5.214_701.5	1985 ± 264	1991 ± 296	2728 ± 460	0.727639	0.729839	0.996986		1699 ± 365	2018 ± 259	2717 ± 591	0.625322	0.742731	0.841923		0.855919	1.01356	0.995968
Unknown_5.215_1586.133	4314 ± 388	4147 ± 984	4685 ± 928	0.920811	0.885165	1.04027		4286 ± 763	5091 ± 561	4590 ± 881	0.933769	1.10915	0.841878		0.99351	1.22763	0.979723
Unknown_5.216_850.546	3003 ± 343	3521 ± 730	4501 ± 471	0.667185	0.782271	0.852883		2450 ± 560	3137 ± 318	4689 ± 834	0.522499	0.669013	0.781001		0.815851	0.89094	1.04177
Unknown_5.217_1498.086	3383 ± 345	3314 ± 567	3968 ± 622	0.852571	0.835181	1.02082		2818 ± 649	3394 ± 386	4036 ± 952	0.698216	0.840932	0.830289		0.832988	1.02414	1.01714
Unknown_5.217_1591.14	853 ± 140	1292 ± 200	2248 ± 322	0.379448	0.574733	0.660217		712 ± 225	859 ± 186	2222 ± 257	0.320432	0.386589	0.828871		0.834701	0.664861	0.988434
Unknown_5.22_1521.07	4217 ± 1586	2412 ± 555	1524 ± 447	2.76706	1.58268	1.74834		3181 ± 486	2891 ± 641	1489 ± 213	2.13633	1.94157	1.10031		0.754328	1.19859	0.977034
Unknown_5.22_770.565	2615 ± 170	3119 ± 465	3116 ± 250	0.839217	1.00096	0.83841		2342 ± 486	2982 ± 321	3685 ± 738	0.63555	0.809227	0.785379		0.895602	0.956076	1.18261
Unknown_5.22_771.568	3593 ± 372	4169 ± 484	4607 ± 411	0.7799	0.904927	0.861837		3218 ± 428	4112 ± 381	5190 ± 722	0.620039	0.792293	0.782588		0.89563	0.986328	1.12655
Unknown_5.221_792.566	5578 ± 484	6627 ± 863	7125 ± 1002	0.782877	0.930105	0.841708		5132 ± 906	6103 ± 511	7956 ± 943	0.645048	0.767094	0.840898		0.920043	0.92093	1.11663
Unknown_5.222_1185.846	6193 ± 1092	12989 ± 1530	13666 ± 1405	0.453168	0.950461	0.476788		5020 ± 1545	7485 ± 2411	15340 ± 1806	0.327249	0.48794	0.670675		0.810593	0.576257	1.12249
Unknown_5.225_1186.348	7779 ± 932	10986 ± 1362	11769 ± 2036	0.660974	0.933469	0.708083		6410 ± 1689	8886 ± 1664	13892 ± 2484	0.461417	0.639649	0.721359		0.824013	0.808848	1.18039
Unknown_5.225_793.563	37841 ± 3551	48457 ± 5495	52553 ± 5145	0.720054	0.92206	0.780919		31109 ± 6245	41824 ± 4866	57863 ± 7028	0.537632	0.722811	0.743807		0.822098	0.863116	1.10104
Unknown_5.225_794.061	276653 ± 22365	347763 ± 42795	378431 ± 35859	0.731053	0.91896	0.795522		233432 ± 45288	312346 ± 38180	421062 ± 54473	0.554389	0.741805	0.747351		0.843772	0.898158	1.11265
Unknown_5.228_1496.067	1631 ± 224	3315 ± 559	3448 ± 440	0.473028	0.961427	0.492006		1254 ± 408	2076 ± 651	4020 ± 560	0.31194	0.516418	0.604046		0.768853	0.626244	1.16589
Unknown_5.228_814.54	2155 ± 284	2076 ± 474	2672 ± 1276	0.806512	0.776946	1.03805		1755 ± 693	2537 ± 511	2845 ± 1295	0.616872	0.89174	0.691762		0.814385	1.22206	1.06475
Unknown_5.229_1430.021	55554 ± 4700	65630 ± 8741	71999 ± 6512	0.771594	0.91154	0.846473		48198 ± 7785	60550 ± 5504	78862 ± 10355	0.611169	0.767797	0.796003		0.867588	0.922596	1.09532
Unknown_5.23_1569.139	669195 ± 57576	853697 ± 106815	921537 ± 86508	0.726173	0.926384	0.783879		562300 ± 108389	746916 ± 82244	1025934 ± 130347	0.548086	0.728035	0.752829		0.840263	0.874919	1.11329
Unknown_5.23_838.542	2236 ± 342	4135 ± 373	4070 ± 492	0.549386	1.01597	0.54075		1514 ± 420	2819 ± 753	4666 ± 688	0.324475	0.604158	0.53707		0.677102	0.681741	1.14644
Unknown_5.23_864.574	2184 ± 272	3912 ± 323	4206 ± 413	0.519258	0.9301	0.558282		1690 ± 466	2455 ± 697	5033 ± 554	0.335784	0.487781	0.688391		0.77381	0.627556	1.19662
Unknown_5.231_795.064	5468 ± 630	7996 ± 1205	7883 ± 1040	0.693645	1.01433	0.683842		3825 ± 784	6477 ± 1193	9125 ± 1540	0.419178	0.709808	0.590551		0.699525	0.81003	1.15755
Unknown_5.241_1576.07	122019 ± 13709	150131 ± 27010	147060 ± 20050	0.829723	1.02088	0.81275		90745 ± 20090	136608 ± 17066	162809 ± 32309	0.557371	0.839069	0.664273		0.743696	0.909925	1.10709
Unknown_5.243_786.838	4602 ± 580	5934 ± 1085	5534 ± 867	0.831587	1.07228	0.775531		3135 ± 834	5294 ± 932	6159 ± 1496	0.509011	0.859555	0.59218		0.681226	0.892147	1.11294
Unknown_5.245_1547.082	10873 ± 1335	12815 ± 2175	13059 ± 1827	0.832606	0.981316	0.848459		8421 ± 1701	12293 ± 1664	14343 ± 2499	0.587116	0.857073	0.685024		0.774487	0.959266	1.09832
Unknown_5.247_1535.086	3562 ± 452	4827 ± 495	5522 ± 464	0.645056	0.87414	0.737932		2819 ± 640	3739 ± 606	6038 ± 561	0.466876	0.619245	0.753945		0.791409	0.774601	1.09344
Unknown_5.247_599.504	3337 ± 486	4226 ± 893	4177 ± 852	0.798899	1.01173	0.789636		2329 ± 531	3773 ± 511	4685 ± 1062	0.497118	0.805336	0.617281		0.697932	0.892806	1.12162
Unknown_5.247_742.768	8792 ± 924	8516 ± 1735	8531 ± 1469	1.03059	0.998242	1.03241		8007 ± 1767	9644 ± 812	9222 ± 2288	0.86825	1.04576	0.830257		0.910714	1.13246	1.081
Unknown_5.248_1491.032	660 ± 103	912 ± 123	1030 ± 114	0.640777	0.885437	0.723684		574 ± 159	751 ± 138	1153 ± 146	0.497832	0.651344	0.764314		0.869697	0.823465	1.11942
Unknown_5.248_1503.025	11295 ± 1000	14177 ± 2406	14150 ± 1922	0.798233	1.00191	0.796713		9028 ± 1929	12915 ± 1358	15393 ± 3038	0.5865	0.839018	0.699032		0.799292	0.910983	1.08784
Unknown_5.248_741.517	6294 ± 702	6674 ± 1618	6223 ± 1038	1.01141	1.07247	0.943063		5211 ± 1051	6800 ± 825	6879 ± 1943	0.757523	0.988516	0.766324		0.827931	1.01888	1.10542
Unknown_5.249_740.523	3594 ± 722	2969 ± 777	2835 ± 545	1.26772	1.04727	1.21051		2757 ± 797	3686 ± 534	3190 ± 790	0.864263	1.15549	0.747965		0.767112	1.2415	1.12522
Unknown_5.249_743.533	12063 ± 1479	12667 ± 2956	12029 ± 2066	1.00283	1.05304	0.952317		9359 ± 2037	13629 ± 1348	13130 ± 3254	0.712795	1.038	0.686697		0.775843	1.07595	1.09153
Unknown_5.25_762.508	9844 ± 948	11353 ± 2191	11295 ± 1637	0.871536	1.00514	0.867084		8221 ± 2182	11497 ± 1044	11810 ± 2754	0.696105	0.973497	0.715056		0.835128	1.01268	1.0456
Unknown_5.252_1522.082	4211 ± 645	4299 ± 1013	4112 ± 699	1.02408	1.04548	0.97953		3130 ± 712	4594 ± 482	4463 ± 1111	0.701322	1.02935	0.681323		0.743291	1.06862	1.08536
Unknown_5.253_1590.137	6531 ± 1122	5708 ± 1594	4944 ± 1086	1.321	1.15453	1.14418		5052 ± 1744	6688 ± 969	5497 ± 1598	0.919047	1.21666	0.755383		0.773542	1.17169	1.11185
Unknown_5.254_1552.104	8871 ± 1313	7561 ± 2309	6755 ± 1503	1.31325	1.11932	1.17326		6786 ± 2297	9417 ± 1162	7173 ± 2073	0.946048	1.31284	0.720612		0.764964	1.24547	1.06188
Unknown_5.258_1478.021	6811 ± 1100	5758 ± 1739	5314 ± 1174	1.28171	1.08355	1.18288		5317 ± 1608	7118 ± 967	5571 ± 1601	0.954407	1.27769	0.746979		0.780649	1.23619	1.04836
Unknown_5.258_852.607	877 ± 213	81 ± 116	392 ± 132	2.23724	0.206633	10.8272		1674 ± 861	366 ± 100	1500 ± 1806	1.116	0.244	4.57377		1.90878	4.51852	3.82653
Unknown_5.267_838.545	2409 ± 353	3679 ± 606	4878 ± 619	0.49385	0.754203	0.654797		2294 ± 402	3283 ± 693	6856 ± 1061	0.334597	0.478851	0.698751		0.952262	0.892362	1.40549
Unknown_5.27_1577.079	4296 ± 669	4123 ± 1173	3803 ± 747	1.12963	1.08414	1.04196		3450 ± 949	4649 ± 603	4084 ± 1315	0.84476	1.13834	0.742095		0.803073	1.12758	1.07389
Unknown_5.271_680.525	285 ± 45	203 ± 28	242 ± 36	1.17769	0.838843	1.40394		408 ± 80	217 ± 27	290 ± 49	1.4069	0.748276	1.88018		1.43158	1.06897	1.19835
Unknown_5.274_1506.051	4686 ± 604	5868 ± 865	6087 ± 444	0.769837	0.964022	0.798569		3089 ± 968	5002 ± 770	6616 ± 1161	0.466898	0.756046	0.617553		0.659198	0.85242	1.08691
Unknown_5.274_1629.089	46026 ± 8970	35669 ± 9808	30355 ± 7218	1.51626	1.17506	1.29036		38324 ± 16064	47862 ± 9096	35652 ± 13343	1.07495	1.34248	0.800719		0.83266	1.34184	1.1745
Unknown_5.275_1528.044	5699 ± 1171	1546 ± 307	2010 ± 354	2.83532	0.769154	3.68629		4214 ± 1697	1064 ± 296	1907 ± 289	2.20975	0.557944	3.96053		0.739428	0.688228	0.948756
Unknown_5.277_835.532	4830 ± 978	4268 ± 1240	3436 ± 851	1.4057	1.24214	1.13168		4429 ± 1824	5506 ± 1038	3790 ± 1230	1.1686	1.45277	0.804395		0.916977	1.29007	1.10303
Unknown_5.281_868.572	51058 ± 7548	44753 ± 11143	39872 ± 7779	1.28055	1.12242	1.14088		43858 ± 14676	52817 ± 7069	44752 ± 12769	0.980023	1.18022	0.830377		0.858984	1.18019	1.12239
Unknown_5.283_1507.055	3782 ± 316	4037 ± 615	5649 ± 1019	0.669499	0.71464	0.936834		4363 ± 890	5070 ± 582	5476 ± 1111	0.796749	0.925858	0.860552		1.15362	1.25588	0.969375
Unknown_5.284_1504.035	25874 ± 4747	22521 ± 6012	21918 ± 3776	1.18049	1.02751	1.14888		22760 ± 7427	27987 ± 4679	23779 ± 5590	0.957147	1.17696	0.813235		0.879648	1.24271	1.08491
Unknown_5.289_1456.035	5836 ± 903	4852 ± 1214	4523 ± 793	1.29029	1.07274	1.2028		4972 ± 1549	6019 ± 1045	4867 ± 2398	1.02157	1.2367	0.826051		0.851953	1.24052	1.07606
Unknown_5.289_834.528	1960 ± 410	3521 ± 1170	256 ± 112	7.65625	13.7539	0.55666		2618 ± 706	2853 ± 413	198 ± 203	13.2222	14.4091	0.917631		1.33571	0.810281	0.773438
Unknown_5.291_899.558	3332 ± 413	3905 ± 506	4076 ± 516	0.817468	0.958047	0.853265		2058 ± 480	2495 ± 393	4073 ± 742	0.505279	0.612571	0.82485		0.617647	0.638924	0.999264
Unknown_5.294_930.604	41276 ± 3912	50815 ± 5317	85886 ± 15707	0.480591	0.591656	0.81228		61677 ± 24652	52428 ± 10973	88029 ± 7356	0.700644	0.595576	1.17641		1.49426	1.03174	1.02495
Unknown_5.297_856.58	10027 ± 649	10241 ± 1916	12702 ± 2277	0.789403	0.806251	0.979104		12794 ± 3093	13863 ± 1949	13521 ± 2843	0.946232	1.02529	0.922888		1.27595	1.35368	1.06448
Unknown_5.298_1555.065	7609 ± 737	7856 ± 1322	9728 ± 2043	0.782175	0.807566	0.968559		9564 ± 2381	10548 ± 1102	9926 ± 2222	0.96353	1.06266	0.906712		1.25693	1.34267	1.02035
Unknown_5.299_913.574	60947 ± 9574	10917 ± 2215	14971 ± 1734	4.071	0.72921	5.58276		49740 ± 15102	8810 ± 2438	13820 ± 2728	3.59913	0.637482	5.64586		0.816119	0.806998	0.923118
Unknown_5.3_1618.092	6632 ± 1408	1362 ± 275	2002 ± 298	3.31269	0.68032	4.86931		5336 ± 2312	984 ± 418	1794 ± 280	2.97436	0.548495	5.42276		0.804584	0.722467	0.896104
Unknown_5.3_653.549	2683 ± 317	2679 ± 755	3000 ± 499	0.894333	0.893	1.00149		3155 ± 718	3913 ± 480	3316 ± 797	0.951448	1.18004	0.806287		1.17592	1.46062	1.10533
Unknown_5.301_1576.089	16645 ± 1275	17865 ± 2321	26679 ± 4848	0.623899	0.669628	0.93171		24363 ± 6275	23929 ± 2913	27344 ± 4712	0.890982	0.87511	1.01814		1.46368	1.33943	1.02493
Unknown_5.301_889.578	658 ± 105	729 ± 85	1278 ± 212	0.514867	0.570423	0.902606		1007 ± 504	842 ± 197	1277 ± 229	0.788567	0.659358	1.19596		1.5304	1.15501	0.999218
Unknown_5.301_898.554	8121 ± 2456	7381 ± 2230	6359 ± 1468	1.27709	1.16072	1.10026		5745 ± 4103	9343 ± 1372	7030 ± 2036	0.817212	1.32902	0.614899		0.707425	1.26582	1.10552
Unknown_5.301_911.561	43087 ± 5035	48109 ± 4606	63811 ± 9275	0.675228	0.75393	0.895612		34187 ± 10767	28766 ± 7291	63561 ± 5094	0.537861	0.452573	1.18845		0.793441	0.597934	0.996082
Unknown_5.302_1597.094	3438 ± 693	6440 ± 11641	3385 ± 4965	1.01566	1.90251	0.533851		7159 ± 2764	10829 ± 14210	8525 ± 14509	0.839765	1.27026	0.661095		2.08232	1.68152	2.51846
Unknown_5.302_629.55	20973 ± 2176	20262 ± 1886	22592 ± 2445	0.928337	0.896866	1.03509		15206 ± 3174	14105 ± 2070	22680 ± 2820	0.670459	0.621914	1.07806		0.725027	0.696131	1.0039
Unknown_5.302_891.576	8026 ± 662	4817 ± 2674	7668 ± 2798	1.04669	0.628195	1.66618		11843 ± 1615	4219 ± 3431	6743 ± 3900	1.75634	0.625686	2.80706		1.47558	0.875856	0.879369
Unknown_5.302_906.605	3108 ± 673	2264 ± 290	2891 ± 1018	1.07506	0.78312	1.37279		5811 ± 880	1911 ± 743	2977 ± 655	1.95197	0.641921	3.04082		1.86969	0.844081	1.02975
Unknown_5.303_603.534	16558 ± 16799	16543 ± 9152	28107 ± 24299	0.589106	0.588572	1.00091		8990 ± 2876	36997 ± 29690	14141 ± 1246	0.63574	2.61629	0.242993		0.54294	2.23641	0.503113
Unknown_5.303_631.556	3481 ± 615	3468 ± 739	5650 ± 1355	0.616106	0.613805	1.00375		5651 ± 1547	5747 ± 921	5646 ± 1419	1.00089	1.01789	0.983296		1.62338	1.65715	0.999292
Unknown_5.304_1619.093	2412 ± 283	2741 ± 555	4127 ± 1083	0.584444	0.664163	0.879971		4131 ± 1121	4290 ± 534	4325 ± 898	0.955145	0.991908	0.962937		1.71269	1.56512	1.04798
Unknown_5.304_831.584	18739 ± 1836	21833 ± 4070	24630 ± 3852	0.76082	0.886439	0.858288		20711 ± 6308	26516 ± 2603	25748 ± 5208	0.804373	1.02983	0.781076		1.10524	1.21449	1.04539
Unknown_5.305_1532.071	15474 ± 1605	15682 ± 3485	17429 ± 3590	0.887831	0.899765	0.986736		17728 ± 5226	20316 ± 6834	18428 ± 4682	0.962014	1.10245	0.872613		1.14566	1.2955	1.05732
Unknown_5.305_1655.104	1196 ± 237	1202 ± 136	1610 ± 205	0.742857	0.746584	0.995008		875 ± 305	713 ± 173	1523 ± 188	0.574524	0.468155	1.22721		0.731605	0.593178	0.945963
Unknown_5.305_846.547	162 ± 26	391 ± 70	604 ± 131	0.268212	0.647351	0.414322		258 ± 69	419 ± 100	1244 ± 211	0.207395	0.336817	0.615752		1.59259	1.07161	2.0596
Unknown_5.306_911.565	3626 ± 799	600 ± 84	893 ± 74	4.06047	0.671892	6.04333		2898 ± 1102	429 ± 80	880 ± 164	3.29318	0.4875	6.75524		0.799228	0.715	0.985442
Unknown_5.307_787.594	5247 ± 2660	6491 ± 3036	20759 ± 5044	0.252758	0.312684	0.80835		16736 ± 9303	10658 ± 3197	18874 ± 3961	0.886722	0.564692	1.57028		3.18963	1.64197	0.909196
Unknown_5.307_788.527	9761 ± 4765	7327 ± 4644	9942 ± 1260	0.981794	0.736974	1.3322		4090 ± 3474	1740 ± 3242	14103 ± 2760	0.290009	0.123378	2.35057		0.419014	0.237478	1.41853
Unknown_5.308_1596.091	475 ± 53	780 ± 166	1104 ± 115	0.430254	0.706522	0.608974		332 ± 87	676 ± 198	1402 ± 244	0.236805	0.482168	0.491124		0.698947	0.866667	1.26993
Unknown_5.308_625.519	3458 ± 342	3533 ± 742	3685 ± 606	0.938399	0.958752	0.978772		3887 ± 1171	4844 ± 807	4010 ± 1005	0.969327	1.20798	0.802436		1.12406	1.37107	1.0882
Unknown_5.308_766.539	2844 ± 523	3482 ± 852	2723 ± 1743	1.04444	1.27874	0.816772		1724 ± 1655	2018 ± 332	3889 ± 3232	0.443302	0.518899	0.854311		0.606188	0.579552	1.4282
Unknown_5.308_840.585	10308 ± 1607	10628 ± 1405	20051 ± 3259	0.514089	0.530048	0.969891		16832 ± 5137	13982 ± 2329	19212 ± 2735	0.876119	0.727774	1.20383		1.63291	1.31558	0.958157
Unknown_5.309_1554.067	44972 ± 4808	37021 ± 3392	64693 ± 9798	0.69516	0.572257	1.21477		54108 ± 15030	32901 ± 6440	58081 ± 3272	0.931596	0.566468	1.64457		1.20315	0.888712	0.897794
Unknown_5.309_773.532	16532 ± 1582	13271 ± 1226	20814 ± 2495	0.794273	0.6376	1.24572		18148 ± 3664	12492 ± 2573	40238 ± 60800	0.451016	0.310453	1.45277		1.09775	0.941301	1.93322
Unknown_5.309_866.633	78589 ± 9549	44153 ± 4645	68045 ± 14465	1.15496	0.648879	1.77992		64994 ± 19833	27405 ± 5136	57459 ± 6396	1.13114	0.476949	2.37161		0.827011	0.620683	0.844426
Unknown_5.312_890.566	30314 ± 2552	21148 ± 1079	28061 ± 3276	1.08029	0.753644	1.43342		26064 ± 5142	16801 ± 1988	26994 ± 2792	0.965548	0.622398	1.55134		0.859801	0.794449	0.961976
Unknown_5.313_1602.081	5001 ± 768	3293 ± 305	4890 ± 928	1.0227	0.673415	1.51868		4179 ± 1367	2096 ± 787	4489 ± 471	0.930942	0.466919	1.9938		0.835633	0.636502	0.917996
Unknown_5.314_1575.105	17687 ± 1490	10525 ± 913	14464 ± 2056	1.22283	0.727669	1.68048		14111 ± 3745	7330 ± 1146	12150 ± 1498	1.1614	0.603292	1.9251		0.797818	0.696437	0.840017
Unknown_5.314_853.579	2139 ± 363	1842 ± 257	2726 ± 324	0.784666	0.675715	1.16124		2484 ± 1684	1237 ± 386	2591 ± 255	0.958703	0.477422	2.00808		1.16129	0.671553	0.950477
Unknown_5.314_891.562	1428285 ± 100878	1044791 ± 79529	1383308 ± 175516	1.03251	0.755284	1.36705		1256680 ± 242788	795388 ± 100261	1324450 ± 100978	0.948832	0.600542	1.57996		0.879852	0.761289	0.957451
Unknown_5.316_1594.089	32082 ± 2129	23382 ± 1579	31434 ± 4209	1.02061	0.743844	1.37208		28380 ± 5612	18196 ± 2254	30722 ± 2825	0.923768	0.592279	1.55968		0.884608	0.778205	0.977349
Unknown_5.317_1574.101	151337 ± 13831	113684 ± 13048	130800 ± 13928	1.15701	0.869144	1.33121		125797 ± 24633	97226 ± 9392	127699 ± 20918	0.985106	0.761369	1.29386		0.831238	0.85523	0.976292
Unknown_5.317_775.545	791 ± 166	681 ± 83	1303 ± 206	0.607061	0.52264	1.16153		1035 ± 490	606 ± 163	1160 ± 96	0.892241	0.522414	1.70792		1.30847	0.889868	0.890253
Unknown_5.318_798.517	1449 ± 959	3917 ± 1056	6283 ± 3092	0.230622	0.623428	0.369926		1347 ± 2467	4701 ± 3367	8592 ± 1655	0.156774	0.547137	0.286535		0.929607	1.20015	1.3675
Unknown_5.319_1578.082	1855 ± 3055	3832 ± 495	5082 ± 1240	0.365014	0.754034	0.484081		3983 ± 1936	3546 ± 1890	7503 ± 2714	0.530854	0.472611	1.12324		2.14717	0.925365	1.47639
Unknown_5.319_769.553	1254 ± 215	734 ± 125	1197 ± 277	1.04762	0.6132	1.70845		1097 ± 566	397 ± 119	987 ± 157	1.11145	0.402229	2.76322		0.874801	0.540872	0.824561
Unknown_5.322_767.533	1371 ± 345	5445 ± 1135	2474 ± 697	0.554163	2.20089	0.251791		1569 ± 630	5449 ± 2118	11849 ± 1591	0.132416	0.45987	0.287943		1.14442	1.00073	4.78941
Unknown_5.323_888.568	5195 ± 2263	10725 ± 2491	8882 ± 2809	0.584891	1.2075	0.484382		6746 ± 4573	8578 ± 3754	14332 ± 2920	0.470695	0.598521	0.78643		1.29856	0.799814	1.6136
Unknown_5.324_1554.082	2769 ± 515	3296 ± 766	4458 ± 1296	0.621131	0.739345	0.840109		3072 ± 858	2365 ± 519	5708 ± 1029	0.538192	0.414331	1.29894		1.10943	0.717536	1.28039
Unknown_5.325_1561.099	402 ± 96	3250 ± 1038	2221 ± 654	0.181	1.4633	0.123692		365 ± 130	2934 ± 435	2287 ± 1406	0.159598	1.2829	0.124404		0.90796	0.902769	1.02972
Unknown_5.326_692.558	24943 ± 2873	15599 ± 1991	26069 ± 6509	0.956807	0.598374	1.59901		23737 ± 5578	9823 ± 2150	20561 ± 3291	1.15447	0.477749	2.41647		0.95165	0.62972	0.788715
Unknown_5.327_1557.074	1703 ± 416	1628 ± 344	2135 ± 703	0.797658	0.762529	1.04607		2817 ± 1137	2061 ± 578	3620 ± 723	0.778177	0.569337	1.36681		1.65414	1.26597	1.69555
Unknown_5.328_1481.04	9519 ± 971	6161 ± 498	9354 ± 1550	1.01764	0.658649	1.54504		8204 ± 1466	4383 ± 754	7486 ± 743	1.09591	0.585493	1.87178		0.861855	0.71141	0.800299
Unknown_5.328_1605.094	1285 ± 292	1629 ± 381	1737 ± 322	0.739781	0.937824	0.788828		1122 ± 405	1151 ± 141	2464 ± 414	0.455357	0.467127	0.974805		0.873152	0.706568	1.41854
Unknown_5.328_1614.134	882 ± 736	735 ± 812	1120 ± 1006	0.7875	0.65625	1.2		1558 ± 686	1696 ± 711	1962 ± 887	0.794088	0.864424	0.918632		1.76644	2.30748	1.75179
Unknown_5.328_785.587	19913 ± 8404	11967 ± 5368	22628 ± 8929	0.880016	0.528858	1.66399		22030 ± 5452	9090 ± 2046	18816 ± 2972	1.17081	0.483099	2.42354		1.10631	0.759589	0.831536
Unknown_5.328_865.53	573 ± 122	398 ± 69	677 ± 149	0.846381	0.587888	1.4397		575 ± 257	261 ± 76	515 ± 77	1.1165	0.506796	2.20307		1.00349	0.655779	0.760709
Unknown_5.331_1548.096	2510 ± 419	1520 ± 1239	2335 ± 1476	1.07495	0.650964	1.65132		2458 ± 888	931 ± 466	1849 ± 2075	1.32937	0.503515	2.64017		0.979283	0.6125	0.791863
Unknown_5.331_874.558	2630 ± 530	3140 ± 691	3381 ± 628	0.777876	0.928719	0.83758		2220 ± 688	2298 ± 276	5196 ± 1700	0.427252	0.442263	0.966057		0.844106	0.731847	1.53682
Unknown_5.334_886.575	5078 ± 1597	3419 ± 1239	3414 ± 463	1.4874	1.00146	1.48523		6116 ± 4337	6339 ± 872	6936 ± 1911	0.881776	0.913927	0.964821		1.20441	1.85405	2.03163
Unknown_5.335_819.069	821 ± 148	530 ± 113	577 ± 126	1.42288	0.918544	1.54906		2594 ± 771	698 ± 152	1003 ± 327	2.58624	0.695912	3.71633		3.15956	1.31698	1.7383
Unknown_5.337_801.564	10408 ± 1050	8120 ± 950	8844 ± 1712	1.17684	0.918137	1.28177		11527 ± 2604	9338 ± 1661	9099 ± 1695	1.26684	1.02627	1.23442		1.10751	1.15	1.02883
Unknown_5.34_1592.149	6467 ± 669	5334 ± 609	10374 ± 2251	0.623385	0.51417	1.21241		6735 ± 1856	4505 ± 987	13462 ± 9464	0.500297	0.334646	1.49501		1.04144	0.844582	1.29767
Unknown_5.343_1616.146	1691 ± 280	1313 ± 311	1543 ± 348	1.09592	0.85094	1.28789		4595 ± 1551	2739 ± 679	3208 ± 878	1.43236	0.853803	1.67762		2.71733	2.08606	2.07907
Unknown_5.344_445.367	3120 ± 198	2161 ± 327	2688 ± 500	1.16071	0.803943	1.44378		4911 ± 741	2775 ± 382	4445 ± 701	1.10484	0.624297	1.76973		1.57404	1.28413	1.65365
Unknown_5.346_1210.85	1489 ± 288	630 ± 92	896 ± 147	1.66183	0.703125	2.36349		6099 ± 2142	1273 ± 324	2005 ± 488	3.0419	0.634913	4.79104		4.09604	2.02063	2.23772
Unknown_5.347_1501.101	3662 ± 1505	2961 ± 1371	5206 ± 1755	0.703419	0.568767	1.23674		5606 ± 740	3538 ± 466	6080 ± 762	0.922039	0.581908	1.58451		1.53086	1.19487	1.16788
Unknown_5.348_798.063	10072 ± 2908	10763 ± 3322	12302 ± 4393	0.818729	0.874898	0.935799		19591 ± 7829	19926 ± 6627	29474 ± 7570	0.664688	0.676053	0.983188		1.9451	1.85134	2.39587
Unknown_5.348_824.552	10626 ± 1599	6586 ± 1704	6157 ± 1230	1.72584	1.06968	1.61342		15631 ± 5518	12290 ± 1975	13219 ± 3873	1.18246	0.929722	1.27185		1.47101	1.86608	2.14699
Unknown_5.349_786.838	5408 ± 1337	6021 ± 2006	6026 ± 1788	0.897444	0.99917	0.89819		9199 ± 3367	11468 ± 3175	13848 ± 3918	0.664284	0.828134	0.802145		1.701	1.90467	2.29804
Unknown_5.35_1579.146	4579 ± 346	3399 ± 870	4611 ± 792	0.99306	0.73715	1.34716		6405 ± 793	4024 ± 337	5456 ± 506	1.17394	0.737537	1.5917		1.39878	1.18388	1.18326
Unknown_5.351_1552.087	26983 ± 9234	30243 ± 9756	34721 ± 13519	0.777138	0.871029	0.892206		56526 ± 24149	57495 ± 20831	84330 ± 21773	0.670295	0.681786	0.983146		2.09487	1.9011	2.42879
Unknown_5.352_1544.071	2026 ± 1029	2515 ± 708	2437 ± 1160	0.83135	1.03201	0.805567		3858 ± 1363	4038 ± 1073	5474 ± 1040	0.704786	0.737669	0.955423		1.90424	1.60557	2.2462
Unknown_5.353_411.771	4574 ± 1356	4754 ± 1418	5457 ± 1996	0.838189	0.871175	0.962137		8454 ± 3184	8633 ± 2748	12525 ± 3152	0.67497	0.689261	0.979266		1.84827	1.81594	2.29522
Unknown_5.353_430.38	3047 ± 966	3574 ± 1287	4016 ± 1382	0.758715	0.88994	0.852546		6078 ± 2443	6149 ± 2094	9007 ± 2382	0.674808	0.682691	0.988453		1.99475	1.72048	2.24278
Unknown_5.353_822.546	3227 ± 255	1981 ± 358	2680 ± 314	1.2041	0.739179	1.62898		4534 ± 667	2573 ± 334	4305 ± 686	1.05319	0.597677	1.76215		1.40502	1.29884	1.60634
Unknown_5.355_1523.082	643 ± 79	529 ± 60	924 ± 140	0.695887	0.572511	1.2155		873 ± 204	896 ± 123	905 ± 100	0.964641	0.990055	0.97433		1.3577	1.69376	0.979437
Unknown_5.356_1199.355	16159 ± 2672	14211 ± 1606	30774 ± 9528	0.525086	0.461786	1.13708		16894 ± 3542	10701 ± 3214	18825 ± 2583	0.897424	0.568446	1.57873		1.04549	0.753008	0.611718
Unknown_5.356_1511.088	1875 ± 550	1978 ± 631	2738 ± 1063	0.684806	0.722425	0.947927		3748 ± 1409	3242 ± 1181	4897 ± 1340	0.765367	0.662038	1.15608		1.99893	1.63903	1.78853
Unknown_5.356_896.563	9415 ± 854	5555 ± 1112	5631 ± 1240	1.67199	0.986503	1.69487		14204 ± 3752	9847 ± 1254	11305 ± 5122	1.25644	0.871031	1.44247		1.50866	1.77264	2.00764
Unknown_5.357_1198.855	50834 ± 35083	50520 ± 22628	78826 ± 32858	0.644889	0.640905	1.00622		24062 ± 44970	76199 ± 49550	87086 ± 36958	0.276302	0.874986	0.315778		0.473345	1.50829	1.10479
Unknown_5.357_1553.085	93901 ± 7632	85209 ± 9384	120425 ± 19423	0.779747	0.707569	1.10201		86999 ± 13433	80093 ± 11393	95670 ± 13732	0.909366	0.83718	1.08622		0.926497	0.939959	0.794436
Unknown_5.357_575.503	7205 ± 965	5330 ± 756	8336 ± 1650	0.864323	0.639395	1.35178		9533 ± 1108	6957 ± 885	8487 ± 1160	1.12325	0.819724	1.37027		1.32311	1.30525	1.01811
Unknown_5.358_1211.357	13370 ± 1098	11535 ± 922	18351 ± 3337	0.728571	0.628576	1.15908		12990 ± 1639	10407 ± 1762	15232 ± 1358	0.85281	0.683233	1.2482		0.971578	0.902211	0.830037
Unknown_5.358_1477.01	737642 ± 59706	670298 ± 57268	1077596 ± 206126	0.684526	0.622031	1.10047		751105 ± 102579	598911 ± 95423	866799 ± 78096	0.866527	0.690946	1.25412		1.01825	0.8935	0.804382
Unknown_5.358_754.483	3451 ± 616	3620 ± 378	4968 ± 516	0.694646	0.728663	0.953315		2386 ± 510	3315 ± 317	4635 ± 832	0.514779	0.71521	0.719759		0.691394	0.915746	0.932971
Unknown_5.359_1443.027	6893 ± 728	6135 ± 504	11000 ± 2593	0.626636	0.557727	1.12355		6696 ± 1152	4945 ± 860	7638 ± 827	0.876669	0.647421	1.3541		0.97142	0.806031	0.694364
Unknown_5.359_1531.134	843 ± 130	1791 ± 327	1215 ± 243	0.693827	1.47407	0.470687		1205 ± 611	1447 ± 488	2203 ± 628	0.546981	0.656832	0.832757		1.42942	0.807929	1.81317
Unknown_5.359_1594.127	4771 ± 582	2782 ± 944	2818 ± 445	1.69304	0.987225	1.71495		7117 ± 2210	5518 ± 1112	5503 ± 1473	1.29329	1.00273	1.28978		1.49172	1.98347	1.9528
Unknown_5.359_748.549	5755 ± 1166	5132 ± 876	5573 ± 1977	1.03266	0.920868	1.1214		9534 ± 4803	10207 ± 3169	9450 ± 6755	1.00889	1.08011	0.934065		1.65665	1.98889	1.69568
Unknown_5.361_796.073	2567 ± 394	3042 ± 600	3703 ± 1071	0.693222	0.821496	0.843853		2464 ± 683	2109 ± 521	4392 ± 611	0.56102	0.480191	1.16833		0.959875	0.693294	1.18607
Unknown_5.362_1464.049	5033 ± 721	3311 ± 420	5359 ± 1174	0.939168	0.617839	1.52008		8478 ± 1373	4335 ± 479	6577 ± 619	1.28904	0.659115	1.95571		1.68448	1.30927	1.22728
Unknown_5.363_1498.082	1882 ± 224	951 ± 214	1274 ± 196	1.47724	0.746468	1.97897		3971 ± 765	1894 ± 454	2844 ± 368	1.39627	0.665963	2.09662		2.10999	1.99159	2.23234
Unknown_5.363_807.07	2369 ± 510	2338 ± 664	2480 ± 486	0.955242	0.942742	1.01326		3379 ± 658	3846 ± 723	3514 ± 926	0.961582	1.09448	0.878575		1.42634	1.645	1.41694
Unknown_5.363_864.527	9523 ± 1212	7745 ± 1272	12102 ± 2902	0.786895	0.639977	1.22957		10512 ± 1711	10112 ± 1560	10816 ± 1637	0.971893	0.934911	1.03956		1.10385	1.30562	0.893737
Unknown_5.363_866.527	7468 ± 915	5338 ± 814	8462 ± 1773	0.882534	0.63082	1.39903		11634 ± 1880	7006 ± 944	9318 ± 927	1.24855	0.751878	1.66058		1.55785	1.31248	1.10116
Unknown_5.364_1211.856	628 ± 124	443 ± 108	324 ± 61	1.93827	1.36728	1.41761		664 ± 334	288 ± 80	478 ± 115	1.38912	0.60251	2.30556		1.05732	0.650113	1.47531
Unknown_5.364_748.54	46630 ± 6628	40982 ± 4485	75581 ± 16965	0.616954	0.542226	1.13782		55309 ± 20299	35681 ± 7207	64313 ± 10266	0.859997	0.554802	1.5501		1.18612	0.870651	0.850915
Unknown_5.364_782.496	3202 ± 495	3457 ± 563	3988 ± 1317	0.802909	0.866851	0.926237		3102 ± 609	2687 ± 549	3990 ± 753	0.777444	0.673434	1.15445		0.96877	0.777264	1.0005
Unknown_5.364_874.555	26473 ± 1471	20529 ± 1549	34740 ± 5539	0.762032	0.590933	1.28954		23453 ± 3264	17668 ± 2729	28388 ± 6394	0.826159	0.622376	1.32743		0.885922	0.860636	0.817156
Unknown_5.366_641.55	1106 ± 137	971 ± 112	1702 ± 393	0.649824	0.570505	1.13903		1257 ± 431	919 ± 174	1509 ± 218	0.833002	0.609013	1.36779		1.13653	0.946447	0.886604
Unknown_5.366_718.541	1797 ± 529	2020 ± 637	2607 ± 1063	0.689298	0.774837	0.889604		3729 ± 1803	3590 ± 1088	6232 ± 1879	0.598363	0.576059	1.03872		2.07513	1.77723	2.39049
Unknown_5.368_788.062	5344 ± 1273	4004 ± 807	5109 ± 2159	1.046	0.783715	1.33467		5461 ± 1231	3915 ± 1049	6846 ± 819	0.797692	0.571867	1.39489		1.02189	0.977772	1.33999
Unknown_5.368_942.542	20673 ± 4045	16374 ± 3015	28643 ± 7601	0.721747	0.571658	1.26255		28598 ± 5935	23693 ± 4657	26679 ± 4135	1.07193	0.888077	1.20702		1.38335	1.44699	0.931432
Unknown_5.369_788.562	13025 ± 4608	8630 ± 1301	3472 ± 969	3.75144	2.4856	1.50927		10152 ± 2486	5353 ± 932	2884 ± 301	3.52011	1.8561	1.89651		0.779424	0.620278	0.830645
Unknown_5.37_771.532	2737 ± 239	2271 ± 249	3810 ± 574	0.718373	0.596063	1.2052		2294 ± 360	1831 ± 310	3393 ± 268	0.676098	0.53964	1.25287		0.838144	0.806253	0.890551
Unknown_5.372_818.579	759 ± 82	738 ± 1141	870 ± 1777	0.872414	0.848276	1.02846		315 ± 286	345 ± 192	6461 ± 17082	0.0487541	0.0533973	0.913043		0.41502	0.46748	7.42644
Unknown_5.373_899.565	1789 ± 266	2014 ± 446	2349 ± 528	0.761601	0.857386	0.888282		2475 ± 667	1900 ± 298	4365 ± 765	0.56701	0.435281	1.30263		1.38345	0.943396	1.85824
Unknown_5.375_718.544	2392 ± 289	483 ± 669	467 ± 700	5.12206	1.03426	4.95238		7041 ± 1320	2956 ± 488	2737 ± 490	2.57252	1.08001	2.38194		2.94356	6.12008	5.86081
Unknown_5.375_860.608	1351840 ± 203532	1049823 ± 232098	1603766 ± 188926	0.842916	0.654599	1.28768		1861574 ± 330728	1902433 ± 243789	1738669 ± 239246	1.07069	1.09419	0.978523		1.37707	1.81215	1.08412
Unknown_5.377_1526.106	436 ± 108	312 ± 60	607 ± 126	0.718287	0.514003	1.39744		592 ± 247	451 ± 80	577 ± 114	1.026	0.781629	1.31264		1.3578	1.44551	0.950577
Unknown_5.378_1533.077	500 ± 249	703 ± 151	426 ± 109	1.17371	1.65023	0.711238		736 ± 552	436 ± 272	339 ± 308	2.17109	1.28614	1.68807		1.472	0.620199	0.795775
Unknown_5.379_842.636	1164 ± 561	1767 ± 413	1179 ± 797	0.987277	1.49873	0.658744		1440 ± 665	1450 ± 945	1157 ± 650	1.2446	1.25324	0.993103		1.23711	0.8206	0.98134
Unknown_5.38_813.068	7833 ± 1108	3175 ± 899	3407 ± 634	2.29909	0.931905	2.46709		13242 ± 3874	7514 ± 1252	6264 ± 1455	2.11398	1.19955	1.76231		1.69054	2.36661	1.83857
Unknown_5.38_820.077	361 ± 89	120 ± 27	114 ± 15	3.16667	1.05263	3.00833		746 ± 426	112 ± 38	111 ± 18	6.72072	1.00901	6.66071		2.06648	0.933333	0.973684
Unknown_5.38_832.075	5831 ± 1520	2545 ± 1268	3566 ± 1011	1.63517	0.713685	2.29116		17382 ± 4153	9341 ± 1869	6026 ± 1270	2.8845	1.55012	1.86083		2.98096	3.67033	1.68985
Unknown_5.38_836.552	1948 ± 466	347 ± 527	514 ± 721	3.78988	0.675097	5.61383		6487 ± 1279	2799 ± 397	1908 ± 961	3.3999	1.46698	2.31761		3.33008	8.06628	3.71206
Unknown_5.382_815.557	3176 ± 1079	2772 ± 1519	982 ± 475	3.23422	2.82281	1.14574		4756 ± 3971	3773 ± 1505	1142 ± 324	4.16462	3.30385	1.26054		1.49748	1.36111	1.16293
Unknown_5.384_1469.043	1973 ± 838	115 ± 325	77 ± 218	25.6234	1.49351	17.1565		5318 ± 1250	2797 ± 615	1086 ± 717	4.89687	2.57551	1.90132		2.69539	24.3217	14.1039
Unknown_5.385_828.55	10771 ± 1736	11348 ± 1837	15340 ± 2534	0.702151	0.739765	0.949154		11489 ± 4046	9495 ± 2933	18802 ± 7607	0.611052	0.504999	1.21001		1.06666	0.836711	1.22568
Unknown_5.387_733.018	1095 ± 305	873 ± 336	643 ± 195	1.70295	1.3577	1.2543		883 ± 354	836 ± 271	483 ± 118	1.82816	1.73085	1.05622		0.806393	0.957617	0.751166
Unknown_5.388_801.069	8681 ± 1046	7036 ± 1459	8401 ± 1425	1.03333	0.837519	1.2338		9354 ± 2077	11188 ± 1171	9032 ± 1865	1.03565	1.23871	0.836074		1.07753	1.59011	1.07511
Unknown_5.388_819.576	14166 ± 3133	10034 ± 2821	14091 ± 3392	1.00532	0.712086	1.4118		22209 ± 4162	21634 ± 3555	19019 ± 3044	1.16773	1.13749	1.02658		1.56777	2.15607	1.34973
Unknown_5.39_814.558	4292 ± 1866	5748 ± 918	7045 ± 1522	0.609226	0.815898	0.746695		760 ± 2151	2099 ± 1957	9059 ± 1205	0.0838945	0.231703	0.362077		0.177074	0.36517	1.28588
Unknown_5.391_800.551	7636 ± 863	9455 ± 914	11286 ± 653	0.67659	0.837764	0.807615		5312 ± 2286	5565 ± 1940	18518 ± 6098	0.286856	0.300518	0.954537		0.695652	0.588577	1.64079
Unknown_5.393_488.431	15174 ± 5451	7860 ± 4000	12604 ± 4564	1.2039	0.623612	1.93053		36322 ± 11710	30853 ± 7929	19254 ± 5044	1.88647	1.60242	1.17726		2.3937	3.92532	1.52761
Unknown_5.394_800.555	3202 ± 544	2461 ± 635	2773 ± 507	1.15471	0.887486	1.3011		4200 ± 1237	4995 ± 729	3248 ± 691	1.2931	1.53787	0.840841		1.31168	2.02966	1.17129
Unknown_5.395_1530.059	39553 ± 5314	31917 ± 7258	36666 ± 6461	1.07874	0.870479	1.23925		42671 ± 9891	52654 ± 5123	42129 ± 9717	1.01287	1.24983	0.810404		1.07883	1.64972	1.14899
Unknown_5.395_812.565	8308 ± 1111	9206 ± 1569	11289 ± 1078	0.735938	0.815484	0.902455		6897 ± 2413	6349 ± 2020	17496 ± 846	0.394204	0.362883	1.08631		0.830164	0.689659	1.54983
Unknown_5.396_719.57	3024 ± 1082	1311 ± 929	2128 ± 730	1.42105	0.616071	2.30664		5751 ± 1850	7046 ± 2028	2722 ± 921	2.11278	2.58854	0.816208		1.90179	5.37452	1.27914
Unknown_5.396_778.539	19996 ± 3057	22401 ± 3584	29080 ± 4160	0.68762	0.770323	0.892639		19376 ± 6889	17119 ± 5006	46919 ± 3659	0.412967	0.364863	1.13184		0.968994	0.764207	1.61345
Unknown_5.397_601.423	3961 ± 1283	1950 ± 1105	2718 ± 984	1.45732	0.717439	2.03128		7245 ± 2117	8895 ± 2521	3380 ± 1165	2.14349	2.63166	0.814503		1.82908	4.56154	1.24356
Unknown_5.397_718.562	2543 ± 1592	3872 ± 827	4722 ± 935	0.538543	0.819992	0.656767		577 ± 1631	1600 ± 1424	6488 ± 687	0.0889334	0.246609	0.360625		0.226897	0.413223	1.37399
Unknown_5.398_800.561	13464 ± 2289	19250 ± 2915	21020 ± 1431	0.640533	0.915794	0.699429		9102 ± 3918	8418 ± 3288	30272 ± 3682	0.300674	0.278079	1.08125		0.676025	0.437299	1.44015
Unknown_5.399_585.45	1935 ± 442	226 ± 352	793 ± 461	2.4401	0.284994	8.56195		5219 ± 1274	2990 ± 679	1075 ± 757	4.85488	2.7814	1.74548		2.69716	13.2301	1.35561
Unknown_5.399_859.539	1397 ± 466	2744 ± 536	2650 ± 386	0.52717	1.03547	0.509111		665 ± 491	645 ± 468	4095 ± 1182	0.162393	0.157509	1.03101		0.47602	0.235058	1.54528
Unknown_5.399_901.574	0 ± 0	5391 ± 790	5583 ± 610	0	0.96561	0		534 ± 1511	2111 ± 1473	7378 ± 1291	0.0723773	0.286121	0.252961		#DIV/0!	0.391579	1.32151
Unknown_5.4_813.563	13529 ± 4142	28725 ± 7880	30875 ± 6684	0.438186	0.930364	0.470983		7146 ± 6899	6247 ± 4715	56259 ± 13660	0.12702	0.11104	1.14391		0.528199	0.217476	1.82215
Unknown_5.401_812.577	1183 ± 1268	0 ± 0	0 ± 0	#DIV/0!	#DIV/0!	#DIV/0!		2424 ± 813	744 ± 537	0 ± 0	#DIV/0!	#DIV/0!	3.25806		2.04903	#DIV/0!	#DIV/0!
Unknown_5.401_858.539	3064 ± 1156	942 ± 682	1819 ± 928	1.68444	0.517867	3.25265		11683 ± 2838	5876 ± 1630	4432 ± 2529	2.63606	1.32581	1.98826		3.81299	6.23779	2.4365
Unknown_5.401_886.555	2491 ± 390	1616 ± 519	2210 ± 616	1.12715	0.731222	1.54146		3255 ± 841	4055 ± 773	2285 ± 799	1.42451	1.77462	0.802713		1.3067	2.50928	1.03394
Unknown_5.402_799.589	2212 ± 428	3697 ± 1019	4083 ± 500	0.541759	0.905462	0.598323		1259 ± 431	1361 ± 573	5575 ± 941	0.22583	0.244126	0.925055		0.569168	0.368136	1.36542
Unknown_5.403_812.593	408 ± 86	438 ± 63	573 ± 70	0.712042	0.764398	0.931507		370 ± 156	311 ± 112	970 ± 137	0.381443	0.320619	1.18971		0.906863	0.710046	1.69284
Unknown_5.403_924.567	30382 ± 6044	19577 ± 10213	26017 ± 7358	1.16777	0.75247	1.55192		34951 ± 10275	50468 ± 7425	28414 ± 9777	1.23006	1.77617	0.692538		1.15039	2.57792	1.09213
Unknown_5.404_877.803	5070 ± 724	3673 ± 953	4181 ± 877	1.21263	0.878498	1.38034		5281 ± 1349	6494 ± 1023	4778 ± 1037	1.10527	1.35915	0.813212		1.04162	1.76804	1.14279
Unknown_5.406_776.526	1335 ± 1051	0 ± 0	91 ± 259	14.6703	0	#DIV/0!		4673 ± 1478	2975 ± 749	684 ± 985	6.83187	4.34942	1.57076		3.50037	#DIV/0!	7.51648
Unknown_5.406_836.565	1598 ± 294	2267 ± 354	2393 ± 190	0.667781	0.947346	0.704896		1068 ± 518	966 ± 400	3216 ± 506	0.33209	0.300373	1.10559		0.668335	0.426114	1.34392
Unknown_5.406_850.555	2267 ± 657	3615 ± 990	6969 ± 2310	0.325298	0.518726	0.627109		2848 ± 1061	4184 ± 1073	10989 ± 3139	0.259168	0.380744	0.680688		1.25629	1.1574	1.57684
Unknown_5.406_854.631	54922 ± 8539	76633 ± 14784	64080 ± 21998	0.857085	1.1959	0.716689		36235 ± 15606	28958 ± 10129	69166 ± 38961	0.523885	0.418674	1.25129		0.659754	0.377879	1.07937
Unknown_5.407_812.554	5284 ± 747	1995 ± 332	4493 ± 598	1.17605	0.444024	2.64862		3510 ± 1179	1665 ± 1057	3288 ± 757	1.06752	0.506387	2.10811		0.664269	0.834586	0.731805
Unknown_5.407_868.651	3683 ± 451	2892 ± 1025	3071 ± 796	1.19928	0.941713	1.27351		4140 ± 1334	5579 ± 985	3009 ± 906	1.37587	1.8541	0.742068		1.12408	1.92911	0.979811
Unknown_5.408_814.572	2099 ± 5938	0 ± 0	0 ± 0	#DIV/0!	#DIV/0!	#DIV/0!		11890 ± 10404	10398 ± 9086	2528 ± 7149	4.70332	4.11313	1.14349		5.6646	#DIV/0!	#DIV/0!
Unknown_5.409_601.518	4175 ± 367	4606 ± 284	5835 ± 885	0.71551	0.789374	0.906426		2969 ± 595	3248 ± 421	5604 ± 859	0.5298	0.579586	0.914101		0.711138	0.705167	0.960411
Unknown_5.41_1484.065	19775 ± 1833	32832 ± 5841	48019 ± 8316	0.411816	0.683729	0.602309		22248 ± 5351	30270 ± 5386	60536 ± 8754	0.367517	0.500033	0.734985		1.12506	0.921966	1.26067
Unknown_5.41_745.549	328 ± 90	512 ± 156	953 ± 299	0.344176	0.537251	0.640625		359 ± 110	484 ± 95	1427 ± 386	0.251577	0.339173	0.741736		1.09451	0.945312	1.49738
Unknown_5.41_810.529	51404 ± 11053	47296 ± 13584	28646 ± 21984	1.79446	1.65105	1.08686		34080 ± 11757	24682 ± 5812	12677 ± 18272	2.68833	1.94699	1.38076		0.662983	0.521862	0.44254
Unknown_5.411_742.537	3693 ± 607	3518 ± 496	6558 ± 1897	0.563129	0.536444	1.04974		6226 ± 1591	4550 ± 974	6813 ± 1028	0.913841	0.667841	1.36835		1.68589	1.29335	1.03888
Unknown_5.411_892.648	5691 ± 1816	4240 ± 859	6908 ± 1285	0.823827	0.613781	1.34222		9003 ± 5221	5327 ± 1014	8844 ± 1088	1.01798	0.602329	1.69007		1.58197	1.25637	1.28025
Unknown_5.412_900.568	2946 ± 3960	2821 ± 4661	4937 ± 13448	0.596719	0.5714	1.04431		3144 ± 5098	2844 ± 4410	4285 ± 1342	0.733722	0.663711	1.10549		1.06721	1.00815	0.867936
Unknown_5.413_813.554	36428 ± 4575	26192 ± 8610	25571 ± 6408	1.42458	1.02429	1.39081		37694 ± 15246	55482 ± 13574	25750 ± 7199	1.46384	2.15464	0.679392		1.03475	2.11828	1.007
Unknown_5.413_814.075	2113 ± 346	2618 ± 693	4501 ± 799	0.469451	0.581649	0.807105		1868 ± 292	3914 ± 663	5258 ± 1008	0.355268	0.74439	0.477261		0.884051	1.49503	1.16818
Unknown_5.418_1508.065	6633 ± 2302	3144 ± 1059	5723 ± 1413	1.15901	0.549362	2.10973		15934 ± 4634	10014 ± 2306	7380 ± 2055	2.15908	1.35691	1.59117		2.40223	3.18511	1.28953
Unknown_5.419_719.582	1929 ± 418	982 ± 214	1342 ± 322	1.43741	0.731744	1.96436		5573 ± 1231	1972 ± 340	1559 ± 322	3.57473	1.26491	2.82606		2.88906	2.00815	1.1617
Unknown_5.429_812.589	48176 ± 10484	54502 ± 10183	56906 ± 10980	0.846589	0.957755	0.883931		24905 ± 26666	44387 ± 7714	77095 ± 12719	0.323043	0.575744	0.561088		0.516959	0.81441	1.35478
Unknown_5.431_800.58	2810 ± 632	8088 ± 2092	11779 ± 4033	0.23856	0.686646	0.347428		1761 ± 658	7699 ± 1856	8818 ± 2934	0.199705	0.8731	0.228731		0.62669	0.951904	0.74862
Unknown_5.434_546.485	3236 ± 395	4017 ± 570	3870 ± 649	0.836176	1.03798	0.805576		2927 ± 558	3100 ± 299	4041 ± 633	0.724326	0.767137	0.944194		0.904512	0.77172	1.04419
Unknown_5.437_775.574	7363 ± 1172	12651 ± 2050	18114 ± 2862	0.406481	0.69841	0.582009		5123 ± 2180	4645 ± 2619	23851 ± 4039	0.214792	0.194751	1.10291		0.695776	0.367165	1.31672
Unknown_5.439_774.578	3904 ± 606	5260 ± 917	5754 ± 665	0.678485	0.914147	0.742205		3357 ± 694	4587 ± 1116	6209 ± 738	0.540667	0.738766	0.731851		0.859887	0.872053	1.07908
Unknown_5.44_744.559	1989 ± 421	1642 ± 291	3062 ± 432	0.649575	0.536251	1.21133		2641 ± 652	2294 ± 447	3584 ± 689	0.736886	0.640067	1.15126		1.3278	1.39708	1.17048
Unknown_5.44_844.59	14902 ± 1195	18092 ± 3028	29143 ± 4933	0.511341	0.620801	0.823679		23951 ± 4376	23123 ± 3209	35711 ± 5164	0.67069	0.647504	1.03581		1.60723	1.27808	1.22537
Unknown_5.45_656.529	10388 ± 2353	13632 ± 2881	11801 ± 3183	0.880264	1.15516	0.762031		8174 ± 2387	9451 ± 1971	11821 ± 2214	0.691481	0.799509	0.864882		0.786869	0.693295	1.00169
Unknown_5.451_630.551	4302 ± 650	5512 ± 881	8767 ± 714	0.490704	0.628721	0.780479		1810 ± 1539	4573 ± 1362	10247 ± 1248	0.176637	0.446277	0.395801		0.420735	0.829644	1.16881
Unknown_5.453_812.566	1901 ± 473	1412 ± 483	494 ± 101	3.84818	2.8583	1.34632		1897 ± 1379	2956 ± 1323	432 ± 135	4.3912	6.84259	0.641746		0.997896	2.09348	0.874494
Unknown_5.456_607.511	4449 ± 635	5464 ± 875	8748 ± 773	0.508573	0.6246	0.814239		3584 ± 1058	4625 ± 1318	10197 ± 1239	0.351476	0.453565	0.774919		0.805574	0.846449	1.16564
Unknown_5.459_816.604	1589 ± 496	3035 ± 564	3540 ± 1056	0.44887	0.857345	0.523558		829 ± 818	1166 ± 618	4237 ± 1125	0.195657	0.275195	0.710978		0.521712	0.384185	1.19689
Unknown_5.459_897.729	51124 ± 27870	68200 ± 33724	33379 ± 36812	1.53162	2.0432	0.749619		11459 ± 32410	27658 ± 46482	8691 ± 24581	1.31849	3.18237	0.414311		0.224141	0.405543	0.260373
Unknown_5.46_881.755	9755 ± 3504	5722 ± 1210	4667 ± 913	2.09021	1.22606	1.70482		6696 ± 1079	3862 ± 391	3224 ± 1356	2.07692	1.19789	1.73382		0.686417	0.674939	0.690808
Unknown_5.461_677.455	16844 ± 2162	31185 ± 5214	47823 ± 3952	0.352215	0.652092	0.540131		9740 ± 2605	20181 ± 5707	59326 ± 7730	0.164178	0.340171	0.482632		0.578247	0.647138	1.24053
Unknown_5.462_661.481	1620 ± 353	3114 ± 1152	588 ± 218	2.7551	5.29592	0.520231		1499 ± 599	3379 ± 548	279 ± 362	5.37276	12.1111	0.443622		0.925309	1.0851	0.47449
Unknown_5.465_627.438	24137 ± 8954	9158 ± 7893	1923 ± 5438	12.5517	4.76235	2.63562		17368 ± 3169	8544 ± 3737	0 ± 0	#DIV/0!	#DIV/0!	2.03277		0.719559	0.932955	0
Unknown_5.467_611.465	4421 ± 675	4956 ± 567	7297 ± 1461	0.605865	0.679183	0.89205		4207 ± 1070	4605 ± 1322	7782 ± 1145	0.540607	0.59175	0.913572		0.951595	0.929177	1.06647
Unknown_5.467_788.524	1626 ± 238	3232 ± 1083	652 ± 193	2.49387	4.95706	0.503094		1440 ± 478	3218 ± 440	499 ± 219	2.88577	6.4489	0.447483		0.885609	0.995668	0.765337
Unknown_5.468_832.511	4156 ± 689	4612 ± 826	5430 ± 2526	0.765378	0.849355	0.901127		3764 ± 1065	4181 ± 469	5674 ± 1271	0.663377	0.73687	0.900263		0.905679	0.906548	1.04494
Unknown_5.476_625.519	5318 ± 1651	3430 ± 543	6587 ± 1398	0.807348	0.520723	1.55044		12047 ± 3280	7509 ± 1602	8443 ± 1586	1.42686	0.889376	1.60434		2.26533	2.18921	1.28177
Unknown_5.479_765.527	27694 ± 8562	25896 ± 18082	24381 ± 10540	1.13588	1.06214	1.06943		27088 ± 13854	21586 ± 10260	24591 ± 8009	1.10154	0.877801	1.25489		0.978118	0.833565	1.00861
Unknown_5.484_890.577	51820 ± 36119	21552 ± 31035	61452 ± 33155	0.84326	0.350713	2.40442		117471 ± 83856	73556 ± 41428	74015 ± 25621	1.58712	0.993799	1.59703		2.2669	3.41295	1.20444
Unknown_5.488_862.557	8032 ± 1454	8463 ± 1500	8497 ± 1455	0.945275	0.995999	0.949072		6036 ± 3090	7735 ± 939	10740 ± 2260	0.562011	0.720205	0.780349		0.751494	0.913978	1.26398
Unknown_5.491_927.544	3165 ± 423	5181 ± 857	7433 ± 1124	0.425804	0.697027	0.610886		2732 ± 931	5133 ± 1089	9008 ± 1867	0.303286	0.569827	0.532242		0.863191	0.990735	1.21189
Unknown_5.492_655.565	3856 ± 693	6867 ± 1189	9560 ± 1621	0.403347	0.718305	0.561526		3246 ± 773	6735 ± 1313	10942 ± 1598	0.296655	0.615518	0.48196		0.841805	0.980778	1.14456
Unknown_5.493_794.57	58561 ± 39365	0 ± 0	62203 ± 30054	0.94145	0	#DIV/0!		147441 ± 40697	102562 ± 25074	74725 ± 33757	1.97311	1.37253	1.43758		2.51773	#DIV/0!	1.20131
Unknown_5.493_816.59	1906 ± 226	1172 ± 147	1753 ± 402	1.08728	0.668568	1.62628		4579 ± 863	1644 ± 317	2386 ± 542	1.91911	0.689019	2.78528		2.40241	1.40273	1.3611
Unknown_5.493_921.559	1920 ± 4689	808 ± 1352	332 ± 261	5.78313	2.43373	2.37624		1557 ± 2473	509 ± 353	395 ± 118	3.94177	1.28861	3.05894		0.810937	0.62995	1.18976
Unknown_5.494_795.599	1077 ± 163	1655 ± 294	2390 ± 249	0.450628	0.692469	0.650755		563 ± 175	1022 ± 313	2715 ± 516	0.207366	0.376427	0.550881		0.522748	0.617523	1.13598
Unknown_5.496_766.532	3233 ± 9143	0 ± 0	4372 ± 12366	0.739478	0	#DIV/0!		47019 ± 9657	12855 ± 13960	10396 ± 19424	4.5228	1.23653	3.65764		14.5435	#DIV/0!	2.37786
Unknown_5.498_651.439	1809 ± 1173	573 ± 826	2885 ± 433	0.627036	0.198614	3.15707		4044 ± 1207	2968 ± 343	3641 ± 571	1.11068	0.815161	1.36253		2.23549	5.17976	1.26205
Unknown_5.499_635.464	3747 ± 828	6059 ± 1175	6902 ± 1548	0.542886	0.877861	0.618419		2396 ± 663	6763 ± 1026	8335 ± 3102	0.287463	0.811398	0.354281		0.639445	1.11619	1.20762
Unknown_5.5_1655.11	73363 ± 32330	76073 ± 23179	50697 ± 44461	1.44709	1.50054	0.964376		18108 ± 51218	37100 ± 51909	51119 ± 42958	0.354232	0.725758	0.488086		0.246827	0.487689	1.00832
Unknown_5.5_933.547	11257 ± 2584	5746 ± 1646	8364 ± 1925	1.34589	0.686992	1.9591		21136 ± 7099	16810 ± 4154	8670 ± 2580	2.43783	1.93887	1.25735		1.87759	2.92551	1.03659
Unknown_5.501_911.561	1394 ± 2788	0 ± 0	3972 ± 4532	0.350957	0	#DIV/0!		7348 ± 3572	3837 ± 4206	6472 ± 4195	1.13535	0.592862	1.91504		5.27116	#DIV/0!	1.62941
Unknown_5.502_629.549	6889 ± 763	9862 ± 1108	13857 ± 1782	0.497149	0.711698	0.69854		6489 ± 1154	7422 ± 1506	14407 ± 1668	0.450406	0.515166	0.874293		0.941936	0.752586	1.03969
Unknown_5.503_906.605	4587 ± 1181	9603 ± 1824	16024 ± 3056	0.286258	0.599289	0.477663		3983 ± 1487	4799 ± 2350	17041 ± 3032	0.23373	0.281615	0.829965		0.868324	0.49974	1.06347
Unknown_5.506_631.543	6596 ± 701	10174 ± 1424	14376 ± 1946	0.45882	0.707707	0.648319		6156 ± 1202	7312 ± 1929	15354 ± 1594	0.400938	0.476228	0.841904		0.933293	0.718695	1.06803
Unknown_5.507_843.638	6131 ± 2085	7218 ± 1368	4820 ± 1801	1.27199	1.49751	0.849404		4224 ± 1396	4691 ± 751	4694 ± 1064	0.899872	0.999361	0.900448		0.688958	0.649903	0.973859
Unknown_5.508_825.574	309756 ± 41635	468388 ± 60493	647998 ± 86766	0.47802	0.722823	0.661324		286376 ± 64369	332627 ± 87266	699309 ± 76198	0.409513	0.475651	0.860952		0.924521	0.710153	1.07918
Unknown_5.508_889.578	1929 ± 326	931 ± 156	1264 ± 179	1.52611	0.736551	2.07197		4276 ± 1331	1532 ± 328	1438 ± 353	2.97357	1.06537	2.79112		2.21669	1.64554	1.13766
Unknown_5.509_826.077	9671 ± 3106	5233 ± 1335	10680 ± 1903	0.905524	0.489981	1.84808		22427 ± 6670	13009 ± 3028	12704 ± 2387	1.76535	1.02401	1.72396		2.31899	2.48595	1.18951
Unknown_5.512_876.559	22685 ± 15476	36568 ± 9623	20533 ± 13686	1.10481	1.78094	0.620351		8564 ± 16548	19001 ± 12692	15158 ± 14007	0.564982	1.25353	0.450713		0.377518	0.519607	0.738226
Unknown_5.513_832.076	990 ± 321	844 ± 116	1823 ± 402	0.543061	0.462973	1.17299		1690 ± 607	1464 ± 341	2258 ± 647	0.74845	0.648361	1.15437		1.70707	1.7346	1.23862
Unknown_5.515_875.557	2721 ± 548	4315 ± 671	7184 ± 1315	0.378758	0.60064	0.630591		2560 ± 735	2443 ± 925	10432 ± 1810	0.245399	0.234183	1.04789		0.940831	0.566165	1.45212
Unknown_5.519_1611.112	7669 ± 3424	4311 ± 916	3756 ± 543	2.0418	1.14776	1.77894		5399 ± 944	3025 ± 437	3439 ± 328	1.56993	0.879616	1.78479		0.704003	0.701693	0.915602
Unknown_5.519_831.578	30599 ± 37998	0 ± 0	53293 ± 41514	0.574165	0	#DIV/0!		104135 ± 74532	73496 ± 38393	57924 ± 38136	1.79779	1.26884	1.41688		3.40322	#DIV/0!	1.0869
Unknown_5.521_820.602	1463 ± 830	1438 ± 1236	2069 ± 3448	0.707105	0.695022	1.01739		2253 ± 1124	1714 ± 1187	3607 ± 2582	0.624619	0.475187	1.31447		1.53999	1.19193	1.74335
Unknown_5.522_1640.15	2867 ± 337	4038 ± 631	2381 ± 410	1.20412	1.69593	0.710005		2546 ± 463	3342 ± 358	2057 ± 444	1.23772	1.6247	0.761819		0.888036	0.827637	0.863923
Unknown_5.523_872.554	3478 ± 1513	4789 ± 2007	11082 ± 3556	0.313842	0.432142	0.726248		4009 ± 1567	5245 ± 1625	10913 ± 2786	0.36736	0.480619	0.764347		1.15267	1.09522	0.98475
Unknown_5.524_1273.873	19727 ± 3044	35629 ± 8053	49678 ± 12021	0.397097	0.717199	0.553678		19643 ± 1841	23927 ± 4973	50640 ± 17424	0.387895	0.472492	0.820955		0.995742	0.67156	1.01936
Unknown_5.524_821.593	11647 ± 7410	23863 ± 20168	3928 ± 11109	2.96512	6.0751	0.488078		24007 ± 14765	6523 ± 6356	11306 ± 12662	2.12339	0.57695	3.68036		2.06122	0.273352	2.87831
Unknown_5.524_821.605	1994 ± 583	3260 ± 663	4894 ± 680	0.407438	0.666122	0.611656		3171 ± 1605	3096 ± 846	7043 ± 1229	0.450234	0.439585	1.02422		1.59027	0.949693	1.43911
Unknown_5.525_445.365	811 ± 292	10131 ± 4163	5969 ± 1728	0.135869	1.69727	0.0800513		515 ± 347	7828 ± 1762	9074 ± 7215	0.0567556	0.862685	0.0657895		0.635018	0.772678	1.52019
Unknown_5.526_630.531	1475 ± 1612	561 ± 628	1564 ± 1250	0.943095	0.358696	2.62923		6876 ± 10494	1705 ± 1125	5061 ± 2013	1.35862	0.33689	4.03284		4.66169	3.03922	3.23593
Unknown_5.526_820.611	1012 ± 223	951 ± 144	909 ± 177	1.11331	1.0462	1.06414		952 ± 195	815 ± 113	842 ± 112	1.13064	0.967933	1.1681		0.940711	0.856993	0.926293
Unknown_5.526_914.54	1270 ± 228	3979 ± 1663	1916 ± 451	0.662839	2.07672	0.319176		1322 ± 224	3660 ± 688	1563 ± 763	0.845809	2.34165	0.361202		1.04094	0.919829	0.815762
Unknown_5.527_1690.167	2464 ± 2713	7911 ± 5561	10817 ± 7655	0.22779	0.731349	0.311465		1435 ± 2037	3061 ± 3273	5293 ± 5705	0.271113	0.578311	0.468801		0.582386	0.38693	0.489322
Unknown_5.527_924.569	2568 ± 6179	1074 ± 1802	348 ± 307	7.37931	3.08621	2.39106		2113 ± 3085	649 ± 402	336 ± 75	6.28869	1.93155	3.25578		0.822819	0.604283	0.965517
Unknown_5.527_954.603	2264 ± 5549	1030 ± 1718	385 ± 326	5.88052	2.67532	2.19806		1978 ± 2855	627 ± 447	382 ± 94	5.17801	1.64136	3.1547		0.873675	0.608738	0.992208
Unknown_5.528_916.543	1262 ± 335	12532 ± 5009	7051 ± 2041	0.178982	1.77734	0.100702		1055 ± 412	10129 ± 1681	9300 ± 7555	0.113441	1.08914	0.104156		0.835975	0.808251	1.31896
Unknown_5.529_856.582	1316 ± 301	15630 ± 6739	8398 ± 2914	0.156704	1.86116	0.0841971		1242 ± 411	10985 ± 2329	11869 ± 10300	0.104642	0.92552	0.113063		0.943769	0.702815	1.41331
Unknown_5.529_992.554	3600 ± 649	12669 ± 5827	5378 ± 1618	0.669394	2.35571	0.284158		3453 ± 1007	11408 ± 2292	3788 ± 2251	0.911563	3.01162	0.302682		0.959167	0.900466	0.704351
Unknown_5.532_753.582	3829 ± 825	15759 ± 7173	6531 ± 1882	0.586281	2.41295	0.242972		3883 ± 1162	13289 ± 2385	4740 ± 3223	0.819198	2.80359	0.292197		1.0141	0.843264	0.725769
Unknown_5.536_704.524	17155 ± 2339	17817 ± 2563	24109 ± 3295	0.71156	0.739019	0.962844		25050 ± 5088	13258 ± 3162	49396 ± 4143	0.507126	0.268402	1.88943		1.46022	0.744121	2.04886
Unknown_5.538_436.778	970 ± 134	934 ± 106	1028 ± 129	0.94358	0.90856	1.03854		925 ± 227	781 ± 85	1570 ± 212	0.589172	0.497452	1.18438		0.953608	0.836188	1.52724
Unknown_5.539_745.587	2351 ± 306	2226 ± 423	2993 ± 440	0.785499	0.743735	1.05615		3201 ± 554	1635 ± 309	6019 ± 550	0.531816	0.27164	1.9578		1.36155	0.734501	2.01103
Unknown_5.541_1445.472	3819 ± 417	3388 ± 539	4688 ± 677	0.814633	0.722696	1.12721		4681 ± 1531	2514 ± 757	9481 ± 1174	0.493724	0.265162	1.86197		1.22571	0.742031	2.0224
Unknown_5.542_746.517	2373 ± 1579	265 ± 370	1116 ± 746	2.12634	0.237455	8.95472		4520 ± 6447	1082 ± 730	1841 ± 1256	2.45519	0.587724	4.17745		1.90476	4.08302	1.64964
Unknown_5.543_1445.974	3932 ± 766	8009 ± 1495	12180 ± 2182	0.322824	0.657553	0.490948		3975 ± 1355	6018 ± 2752	17063 ± 2382	0.23296	0.352693	0.660518		1.01094	0.751405	1.4009
Unknown_5.543_1618.168	595 ± 268	94 ± 180	147 ± 275	4.04762	0.639456	6.32979		1857 ± 537	196 ± 280	83 ± 234	22.3735	2.36145	9.47449		3.12101	2.08511	0.564626
Unknown_5.543_836.859	2448 ± 823	1691 ± 380	1674 ± 433	1.46237	1.01016	1.44766		5493 ± 1463	3110 ± 1011	3071 ± 658	1.78867	1.0127	1.76624		2.24387	1.83915	1.83453
Unknown_5.543_918.551	55119 ± 48555	0 ± 0	72397 ± 78614	0.761344	0	#DIV/0!		46199 ± 49601	57173 ± 47998	19176 ± 54239	2.40921	2.98149	0.808056		0.838168	#DIV/0!	0.264873
Unknown_5.544_838.603	15030 ± 2601	15282 ± 2669	20757 ± 3351	0.724093	0.736234	0.98351		17199 ± 2036	12658 ± 1538	20105 ± 1635	0.855459	0.629595	1.35875		1.14431	0.828295	0.968589
Unknown_5.547_1602.125	3403 ± 991	551 ± 160	1222 ± 394	2.78478	0.4509	6.17604		11202 ± 2788	1194 ± 393	1636 ± 461	6.84719	0.729829	9.38191		3.2918	2.16697	1.33879
Unknown_5.549_799.601	43906 ± 8645	52531 ± 6763	74688 ± 10981	0.587859	0.703339	0.835811		46725 ± 5704	44320 ± 6863	78727 ± 12903	0.593507	0.562958	1.05426		1.06421	0.843692	1.05408
Unknown_5.55_1558.113	1106 ± 114	1120 ± 127	1493 ± 176	0.74079	0.750167	0.9875		1464 ± 403	989 ± 244	2782 ± 336	0.52624	0.3555	1.48028		1.32369	0.883036	1.86336
Unknown_5.55_1668.186	5020 ± 609	4191 ± 1289	1163 ± 267	4.31642	3.60361	1.1978		6435 ± 2080	10200 ± 6653	702 ± 477	9.16667	14.5299	0.630882		1.28187	2.43379	0.603611
Unknown_5.55_946.578	6319 ± 938	5602 ± 1809	1385 ± 338	4.56245	4.04477	1.12799		8395 ± 2511	13781 ± 8819	1014 ± 452	8.27909	13.5907	0.609172		1.32853	2.46001	0.73213
Unknown_5.552_792.562	545 ± 100	369 ± 133	445 ± 105	1.22472	0.829213	1.47696		1848 ± 476	310 ± 137	690 ± 150	2.67826	0.449275	5.96129		3.39083	0.840108	1.55056
Unknown_5.561_892.652	1389 ± 257	445 ± 244	724 ± 201	1.91851	0.614641	3.12135		3214 ± 658	552 ± 369	936 ± 237	3.43376	0.589744	5.82246		2.31389	1.24045	1.29282
Unknown_5.565_1590.136	4957 ± 1442	924 ± 115	1922 ± 529	2.57908	0.480749	5.36472		16272 ± 4159	2000 ± 608	2764 ± 618	5.88712	0.723589	8.136		3.28263	2.1645	1.43809
Unknown_5.566_842.635	21494 ± 6543	2816 ± 456	7127 ± 2046	3.01586	0.395117	7.63281		82601 ± 24107	7556 ± 2646	11328 ± 3158	7.29175	0.66702	10.9318		3.84298	2.68324	1.58945
Unknown_5.569_871.604	2281 ± 721	517 ± 80	970 ± 191	2.35155	0.53299	4.41199		7978 ± 2143	998 ± 252	1486 ± 345	5.36878	0.671602	7.99399		3.49759	1.93037	1.53196
Unknown_5.572_821.617	2736 ± 1380	0 ± 0	903 ± 594	3.0299	0	#DIV/0!		10186 ± 2620	142 ± 402	1547 ± 441	6.58436	0.0917906	71.7324		3.72295	#DIV/0!	1.71318
Unknown_5.574_1576.122	2208 ± 286	1147 ± 738	2345 ± 2884	0.941578	0.489126	1.92502		4637 ± 1332	1765 ± 343	2003 ± 1328	2.31503	0.881178	2.6272		2.10009	1.5388	0.854158
Unknown_5.575_1568.157	2368 ± 385	4589 ± 902	5912 ± 746	0.400541	0.776218	0.516017		2347 ± 543	3378 ± 1210	8931 ± 1405	0.262793	0.378233	0.69479		0.991132	0.736108	1.51066
Unknown_5.579_754.542	5331 ± 1350	1268 ± 201	2275 ± 567	2.3433	0.557363	4.20426		18927 ± 5107	2391 ± 484	3439 ± 774	5.50363	0.69526	7.91593		3.55037	1.88565	1.51165
Unknown_5.58_657.529	2028 ± 432	4297 ± 808	5600 ± 1058	0.362143	0.767321	0.471957		1597 ± 529	3246 ± 1151	8111 ± 1261	0.196893	0.400197	0.49199		0.787475	0.755411	1.44839
Unknown_5.583_768.556	1665 ± 198	1217 ± 154	1334 ± 191	1.24813	0.912294	1.36812		2614 ± 377	1472 ± 131	1880 ± 253	1.39043	0.782979	1.77582		1.56997	1.20953	1.4093
Unknown_5.587_868.65	3138 ± 629	1827 ± 259	2240 ± 432	1.40089	0.815625	1.71757		6714 ± 1151	2527 ± 413	3242 ± 471	2.07094	0.779457	2.65691		2.13958	1.38314	1.44732
Unknown_5.589_815.545	5085 ± 567	3791 ± 479	4121 ± 619	1.23392	0.919922	1.34133		7983 ± 1354	4448 ± 357	5480 ± 759	1.45675	0.811679	1.79474		1.56991	1.17331	1.32977
Unknown_5.591_752.524	4213 ± 671	1643 ± 1015	727 ± 1207	5.79505	2.25997	2.56421		8086 ± 1070	3538 ± 456	1346 ± 1241	6.00743	2.62853	2.28547		1.9193	2.15338	1.85144
Unknown_5.595_792.615	4268 ± 327	5876 ± 709	9073 ± 3312	0.470407	0.647636	0.726344		5552 ± 851	6261 ± 655	11262 ± 2118	0.492985	0.55594	0.886759		1.30084	1.06552	1.24127
Unknown_5.596_1468.13	4236 ± 576	3334 ± 550	3510 ± 928	1.20684	0.949858	1.27055		6764 ± 1808	2907 ± 731	7401 ± 1101	0.913931	0.392785	2.3268		1.59679	0.871926	2.10855
Unknown_5.6_632.526	1384 ± 258	865 ± 180	1032 ± 282	1.34109	0.838178	1.6		3104 ± 741	987 ± 123	1661 ± 280	1.86875	0.59422	3.14488		2.24277	1.14104	1.6095
Unknown_5.601_736.815	31715 ± 2364	36139 ± 3443	33000 ± 5570	0.961061	1.09512	0.877584		28681 ± 6506	35812 ± 4646	48042 ± 6591	0.596998	0.745431	0.800877		0.904335	0.990952	1.45582
Unknown_5.602_656.527	2318 ± 301	3650 ± 809	2972 ± 1207	0.779946	1.22813	0.635068		1961 ± 668	3846 ± 632	6824 ± 1066	0.287368	0.563599	0.50988		0.845988	1.0537	2.2961
Unknown_5.603_605.549	3565 ± 546	4414 ± 300	272 ± 768	13.1066	16.2279	0.807657		3497 ± 429	3624 ± 520	1568 ± 2936	2.23023	2.31122	0.964956		0.980926	0.821024	5.76471
Unknown_5.604_776.548	3103 ± 690	4510 ± 370	6745 ± 1132	0.460044	0.668643	0.688027		2909 ± 1301	3946 ± 354	6869 ± 824	0.423497	0.574465	0.737202		0.93748	0.874945	1.01838
Unknown_5.604_862.626	1214 ± 601	1130 ± 833	387 ± 391	3.13695	2.9199	1.07434		2206 ± 2228	1471 ± 745	540 ± 316	4.08519	2.72407	1.49966		1.81713	1.30177	1.39535
Unknown_5.608_769.56	9419 ± 1476	1091 ± 1367	1753 ± 627	5.37307	0.622362	8.63336		9120 ± 7680	6192 ± 4374	698 ± 1538	13.0659	8.87106	1.47287		0.968256	5.67553	0.398175
Unknown_5.609_770.587	4402 ± 463	6177 ± 493	12150 ± 2166	0.362305	0.508395	0.712644		1098 ± 2056	6200 ± 648	12117 ± 1036	0.0906165	0.511678	0.177097		0.249432	1.00372	0.997284
Unknown_5.609_776.552	7383 ± 612	8134 ± 885	7645 ± 1472	0.965729	1.06396	0.907672		6553 ± 1096	8637 ± 650	10665 ± 1523	0.61444	0.809845	0.758713		0.88758	1.06184	1.39503
Unknown_5.61_637.479	5629 ± 668	8653 ± 2029	7084 ± 3038	0.794608	1.22149	0.650526		5347 ± 2038	7699 ± 2048	15446 ± 3171	0.346174	0.498446	0.694506		0.949902	0.889749	2.18041
Unknown_5.61_757.557	49624 ± 4754	55807 ± 6946	52344 ± 7419	0.948036	1.06616	0.889207		41763 ± 10257	58864 ± 6857	72165 ± 13581	0.578715	0.815686	0.709483		0.841589	1.05478	1.37867
Unknown_5.612_653.454	4021 ± 1349	6283 ± 1946	3839 ± 849	1.04741	1.63662	0.639981		4078 ± 1935	4555 ± 2778	4135 ± 2975	0.986215	1.10157	0.89528		1.01418	0.724972	1.0771
Unknown_5.614_661.481	4002 ± 186	4217 ± 473	4102 ± 753	0.975622	1.02804	0.949016		3454 ± 577	4557 ± 579	5691 ± 861	0.606923	0.800738	0.757955		0.863068	1.08063	1.38737
Unknown_5.615_677.455	401667 ± 28058	445565 ± 54249	412373 ± 69971	0.974038	1.08049	0.901478		357022 ± 73188	473287 ± 48416	569457 ± 76254	0.626952	0.83112	0.754346		0.888851	1.06222	1.38093
Unknown_5.616_1644.175	4141 ± 538	4871 ± 894	4494 ± 525	0.921451	1.08389	0.850133		3375 ± 855	5245 ± 541	5617 ± 1258	0.600855	0.933772	0.64347		0.815021	1.07678	1.24989
Unknown_5.616_824.541	20410 ± 4199	23582 ± 3967	12803 ± 3545	1.59416	1.84191	0.865491		10310 ± 1704	9243 ± 1138	8013 ± 832	1.28666	1.1535	1.11544		0.505145	0.391951	0.625869
Unknown_5.623_1358.453	2652 ± 398	852 ± 373	1866 ± 378	1.42122	0.456592	3.11268		2398 ± 897	948 ± 243	2523 ± 298	0.950456	0.375743	2.52954		0.904223	1.11268	1.35209
Unknown_5.623_823.601	4393 ± 478	4818 ± 658	4669 ± 780	0.940887	1.03191	0.911789		3809 ± 770	5537 ± 794	6210 ± 966	0.613366	0.891626	0.687918		0.867061	1.14923	1.33005
Unknown_5.633_1371.462	5609 ± 2488	8503 ± 1711	11119 ± 2625	0.504452	0.764727	0.65965		5241 ± 1716	5831 ± 434	10771 ± 1053	0.486584	0.541361	0.898817		0.934391	0.685758	0.968702
Unknown_5.633_770.062	3632 ± 249	4522 ± 692	4127 ± 1318	0.880058	1.09571	0.803184		3045 ± 715	4938 ± 717	6531 ± 1174	0.466238	0.756086	0.616646		0.838381	1.09199	1.58251
Unknown_5.634_1371.963	12113 ± 2108	13321 ± 1782	11922 ± 2651	1.01602	1.11735	0.909316		10213 ± 962	9981 ± 1091	10716 ± 1220	0.953061	0.931411	1.02324		0.843144	0.749268	0.898842
Unknown_5.634_1372.464	3583 ± 281	4483 ± 569	3825 ± 1042	0.936732	1.17203	0.799242		2928 ± 664	4557 ± 868	6282 ± 957	0.466094	0.725406	0.642528		0.817192	1.01651	1.64235
Unknown_5.635_1370.96	2044 ± 448	867 ± 173	1164 ± 305	1.75601	0.744845	2.35755		5770 ± 1323	1298 ± 200	1834 ± 320	3.14613	0.707743	4.4453		2.8229	1.49712	1.5756
Unknown_5.635_1505.137	19351 ± 1326	23709 ± 3158	22219 ± 5470	0.870921	1.06706	0.816188		18761 ± 4097	25485 ± 3698	36065 ± 3480	0.5202	0.706641	0.736159		0.969511	1.07491	1.62316
Unknown_5.636_1518.139	3601 ± 345	4100 ± 626	3861 ± 637	0.93266	1.0619	0.878293		3304 ± 772	4414 ± 442	5352 ± 956	0.617339	0.824738	0.748527		0.917523	1.07659	1.38617
Unknown_5.637_1517.132	16853 ± 1588	19080 ± 1806	18465 ± 3330	0.9127	1.03331	0.883281		17218 ± 2961	20779 ± 2109	28342 ± 2721	0.607508	0.733152	0.828625		1.02166	1.08905	1.5349
Unknown_5.638_818.636	2007 ± 371	1572 ± 497	1758 ± 405	1.14164	0.894198	1.27672		2736 ± 754	1563 ± 461	2919 ± 444	0.937307	0.535457	1.75048		1.36323	0.994275	1.66041
Unknown_5.638_819.639	5372 ± 1210	4821 ± 804	10835 ± 3722	0.495801	0.444947	1.11429		10936 ± 2592	11190 ± 1850	14838 ± 3002	0.737027	0.754145	0.977301		2.03574	2.3211	1.36945
Unknown_5.641_1149.851	3765 ± 590	5076 ± 1015	4073 ± 887	0.92438	1.24626	0.741726		3600 ± 702	3842 ± 774	5274 ± 702	0.682594	0.728479	0.937012		0.956175	0.756895	1.29487
Unknown_5.641_1150.355	11858 ± 1244	17992 ± 4173	15170 ± 6425	0.781674	1.18603	0.659071		11758 ± 3985	18484 ± 4083	32301 ± 6066	0.364013	0.572242	0.636118		0.991567	1.02735	2.12927
Unknown_5.643_918.545	42316 ± 6029	40788 ± 11732	39415 ± 8169	1.0736	1.03483	1.03746		30843 ± 11636	50436 ± 5391	44890 ± 12154	0.68708	1.12355	0.611527		0.728873	1.23654	1.13891
Unknown_5.645_1529.134	1785 ± 257	2793 ± 559	3274 ± 827	0.545205	0.853085	0.639098		2024 ± 644	2187 ± 411	4837 ± 853	0.418441	0.45214	0.925469		1.13389	0.783029	1.4774
Unknown_5.647_841.531	3654 ± 814	184 ± 344	399 ± 554	9.15789	0.461153	19.8587		8831 ± 3235	1621 ± 796	283 ± 524	31.2049	5.72792	5.44787		2.4168	8.80978	0.709273
Unknown_5.647_850.557	38370 ± 9109	27742 ± 4574	66105 ± 8471	0.58044	0.419666	1.3831		77153 ± 21251	58393 ± 16479	107778 ± 11021	0.715851	0.54179	1.32127		2.01076	2.10486	1.63041
Unknown_5.648_840.529	1714 ± 720	2237 ± 247	6335 ± 872	0.27056	0.353118	0.766205		679 ± 966	1008 ± 1086	6432 ± 977	0.105566	0.156716	0.673611		0.396149	0.450603	1.01531
Unknown_5.648_842.529	1238 ± 456	975 ± 598	1570 ± 726	0.788535	0.621019	1.26974		1684 ± 1412	1216 ± 1192	1778 ± 2143	0.947132	0.683915	1.38487		1.36026	1.24718	1.13248
Unknown_5.649_799.568	6287 ± 658	9133 ± 1642	10206 ± 2175	0.61601	0.894866	0.688383		7043 ± 1462	8654 ± 1758	13028 ± 3824	0.540605	0.664262	0.813843		1.12025	0.947553	1.2765
Unknown_5.649_866.531	36154 ± 4942	46489 ± 5265	77842 ± 8928	0.464454	0.597223	0.777689		24289 ± 8251	29972 ± 7673	77218 ± 9669	0.314551	0.388148	0.81039		0.671821	0.644712	0.991984
Unknown_5.651_912.527	3273 ± 801	3445 ± 1167	3261 ± 818	1.00368	1.05642	0.950073		2781 ± 1792	2091 ± 2029	1976 ± 1259	1.40739	1.0582	1.32999		0.849679	0.606967	0.605949
Unknown_5.652_800.555	29147 ± 7433	22088 ± 3574	41611 ± 7841	0.700464	0.530821	1.31959		40441 ± 7757	27851 ± 6590	48826 ± 7050	0.828268	0.570413	1.45205		1.38748	1.26091	1.17339
Unknown_5.653_783.07	2110 ± 601	1360 ± 248	1450 ± 229	1.45517	0.937931	1.55147		4242 ± 1267	2290 ± 363	1615 ± 475	2.62663	1.41796	1.8524		2.01043	1.68382	1.11379
Unknown_5.653_798.552	3142 ± 290	2997 ± 386	2896 ± 516	1.08494	1.03488	1.04838		3900 ± 618	2735 ± 320	3181 ± 386	1.22603	0.859793	1.42596		1.24125	0.912579	1.09841
Unknown_5.654_1230.846	1363 ± 195	1690 ± 264	2888 ± 304	0.471953	0.58518	0.806509		897 ± 311	1109 ± 197	2707 ± 311	0.331363	0.409679	0.808837		0.658107	0.656213	0.937327
Unknown_5.654_779.576	26248 ± 3564	28312 ± 2533	35238 ± 5826	0.744878	0.803451	0.927098		0 ± 0	29985 ± 3820	35125 ± 6695	0	0.853665	0		0	1.05909	0.996793
Unknown_5.654_844.54	2343 ± 523	3607 ± 1188	5744 ± 1562	0.407904	0.62796	0.64957		2767 ± 610	2968 ± 668	5529 ± 1219	0.500452	0.536806	0.932278		1.18096	0.822844	0.96257
Unknown_5.656_1191.837	2017 ± 529	43879 ± 18793	13613 ± 3937	0.148167	3.22332	0.0459673		2161 ± 1724	29276 ± 3606	13604 ± 9577	0.15885	2.15201	0.0738147		1.07139	0.667198	0.999339
Unknown_5.656_1192.34	3238 ± 727	4486 ± 895	6371 ± 1072	0.50824	0.704128	0.721801		3906 ± 343	4157 ± 837	6507 ± 756	0.600277	0.63885	0.93962		1.2063	0.926661	1.02135
Unknown_5.656_1193.342	7574 ± 2469	7295 ± 2473	6992 ± 1558	1.08324	1.04334	1.03825		8943 ± 2948	21032 ± 12690	4160 ± 2953	2.14976	5.05577	0.425209		1.18075	2.88307	0.594966
Unknown_5.656_798.558	2542 ± 920	1369 ± 273	2023 ± 699	1.25655	0.676718	1.85683		4387 ± 1475	2054 ± 553	2609 ± 756	1.68149	0.787275	2.13583		1.72581	1.50037	1.28967
Unknown_5.656_814.055	4790 ± 447	6749 ± 624	8880 ± 1053	0.539414	0.760023	0.709735		3947 ± 582	4901 ± 455	9078 ± 855	0.434787	0.539877	0.805346		0.824008	0.726182	1.0223
Unknown_5.656_845.544	4051 ± 2058	5116 ± 685	8908 ± 2863	0.45476	0.574315	0.79183		5844 ± 5867	7459 ± 3014	11736 ± 5491	0.497955	0.635566	0.783483		1.44261	1.45797	1.31747
Unknown_5.658_1197.354	16409 ± 2242	13114 ± 1304	22101 ± 2601	0.742455	0.593367	1.25126		19823 ± 3198	14100 ± 2549	23856 ± 3086	0.830944	0.591046	1.40589		1.20806	1.07519	1.07941
Unknown_5.658_399.771	9114 ± 2510	11237 ± 1580	16111 ± 2174	0.5657	0.697474	0.811071		9312 ± 2548	8861 ± 691	14243 ± 1435	0.653795	0.62213	1.0509		1.02172	0.788556	0.884054
Unknown_5.658_940.551	4731 ± 423	6846 ± 513	8694 ± 1053	0.544168	0.78744	0.69106		4022 ± 471	4855 ± 409	9235 ± 910	0.435517	0.525717	0.828424		0.850137	0.709173	1.06223
Unknown_5.659_1162.859	555 ± 186	11307 ± 5702	3112 ± 1081	0.178342	3.63335	0.0490846		519 ± 194	7928 ± 1080	3147 ± 1969	0.164919	2.51922	0.0654642		0.935135	0.701159	1.01125
Unknown_5.659_771.585	41794 ± 5310	53256 ± 6732	68173 ± 7592	0.613058	0.781189	0.784775		46131 ± 2709	52570 ± 7156	72405 ± 7002	0.637125	0.726055	0.877516		1.10377	0.987119	1.06208
Unknown_5.659_772.079	404 ± 144	6067 ± 2890	1830 ± 626	0.220765	3.3153	0.0665897		375 ± 140	5059 ± 396	2014 ± 1348	0.186197	2.51192	0.0741253		0.928218	0.833855	1.10055
Unknown_5.66_1159.85	2208 ± 805	2822 ± 1151	1952 ± 623	1.13115	1.4457	0.782424		2586 ± 1193	9979 ± 6861	1206 ± 761	2.14428	8.27446	0.259144		1.1712	3.53614	0.617828
Unknown_5.66_1542.646	1284 ± 390	1700 ± 780	1202 ± 394	1.06822	1.41431	0.755294		1434 ± 729	5892 ± 3570	773 ± 508	1.85511	7.62225	0.243381		1.11682	3.46588	0.643095
Unknown_5.661_779.564	1191 ± 2222	341 ± 228	334 ± 246	3.56587	1.02096	3.49267		1071 ± 1180	444 ± 320	579 ± 297	1.84974	0.766839	2.41216		0.899244	1.30205	1.73353
Unknown_5.661_780.062	14330 ± 1882	17292 ± 2632	22441 ± 2826	0.638563	0.770554	0.828707		15589 ± 1129	16523 ± 2504	24261 ± 2660	0.642554	0.681052	0.943473		1.08786	0.955529	1.0811
Unknown_5.662_1543.146	3441 ± 407	2953 ± 339	4268 ± 606	0.806232	0.691893	1.16526		3238 ± 343	2612 ± 483	4004 ± 321	0.808691	0.652348	1.23966		0.941006	0.884524	0.938144
Unknown_5.662_1576.639	1273 ± 259	1108 ± 215	2109 ± 466	0.603604	0.525367	1.14892		2225 ± 591	1999 ± 587	5227 ± 884	0.425674	0.382437	1.11306		1.74784	1.80415	2.47843
Unknown_5.662_1610.131	19253 ± 2619	12020 ± 2982	24886 ± 4221	0.773648	0.483002	1.60175		22507 ± 5179	9795 ± 2003	19353 ± 3354	1.16297	0.506123	2.29781		1.16901	0.814892	0.777666
Unknown_5.664_1545.151	9419 ± 1307	6078 ± 1015	7602 ± 843	1.23902	0.799526	1.54969		7700 ± 1962	5915 ± 787	6763 ± 1291	1.13855	0.874612	1.30178		0.817497	0.973182	0.889634
Unknown_5.664_700.528	8039 ± 1049	8184 ± 1215	11520 ± 1704	0.69783	0.710417	0.982283		7945 ± 1062	8357 ± 1239	11401 ± 1314	0.696869	0.733006	0.9507		0.988307	1.02114	0.98967
Unknown_5.666_872.564	8455 ± 1363	5555 ± 892	6672 ± 1021	1.26724	0.832584	1.52205		6667 ± 1757	5107 ± 579	6586 ± 1243	1.0123	0.775433	1.30546		0.788527	0.919352	0.98711
Unknown_5.667_1531.153	5268 ± 644	3391 ± 526	4494 ± 588	1.17223	0.754562	1.55352		4392 ± 1166	3312 ± 471	3972 ± 820	1.10574	0.833837	1.32609		0.833713	0.976703	0.883845
Unknown_5.667_763.178	5663 ± 905	3869 ± 537	4884 ± 595	1.1595	0.792179	1.46369		4627 ± 1335	3620 ± 543	4585 ± 935	1.00916	0.789531	1.27818		0.817058	0.935642	0.93878
Unknown_5.668_1573.63	3900 ± 455	2886 ± 633	5371 ± 899	0.726122	0.53733	1.35135		4292 ± 828	2234 ± 393	4451 ± 671	0.964278	0.50191	1.92122		1.10051	0.774082	0.82871
Unknown_5.668_762.832	7087 ± 921	4754 ± 981	9041 ± 1232	0.783873	0.525827	1.49074		7548 ± 1300	3873 ± 833	7436 ± 972	1.01506	0.520845	1.94888		1.06505	0.814682	0.822475
Unknown_5.669_760.826	39861 ± 5364	38760 ± 8919	37573 ± 5873	1.06089	1.03159	1.02841		34453 ± 10371	43551 ± 4898	40559 ± 9483	0.849454	1.07377	0.791095		0.864329	1.12361	1.07947
Unknown_5.669_762.941	20991 ± 2786	19952 ± 4236	19619 ± 3132	1.06993	1.01697	1.05207		17973 ± 5913	22372 ± 2262	21292 ± 4746	0.84412	1.05072	0.80337		0.856224	1.12129	1.08527
Unknown_5.67_819.628	4778 ± 546	3389 ± 771	5943 ± 659	0.803971	0.570251	1.40986		4979 ± 601	2817 ± 657	4928 ± 786	1.01035	0.571631	1.76748		1.04207	0.831219	0.829211
Unknown_5.671_763.105	3542 ± 498	2349 ± 486	4399 ± 485	0.805183	0.533985	1.50788		3481 ± 394	2210 ± 473	3738 ± 400	0.931247	0.591225	1.57511		0.982778	0.940826	0.849739
Unknown_5.671_828.605	7473 ± 1212	7622 ± 1353	7772 ± 1171	0.961529	0.9807	0.980451		6983 ± 2403	8558 ± 912	8695 ± 2111	0.803105	0.984244	0.815962		0.934431	1.1228	1.11876
Unknown_5.673_730.538	1757 ± 334	887 ± 124	1915 ± 413	0.917493	0.463185	1.98083		2144 ± 519	858 ± 113	1540 ± 232	1.39221	0.557143	2.49883		1.22026	0.967306	0.804178
Unknown_5.674_1558.127	7239 ± 1264	6098 ± 951	7021 ± 1210	1.03105	0.868537	1.18711		6199 ± 1402	6973 ± 824	7284 ± 1136	0.851043	0.957304	0.889		0.856334	1.14349	1.03746
Unknown_5.674_1577.135	14202 ± 1962	12284 ± 1776	14092 ± 1851	1.00781	0.8717	1.15614		12698 ± 3317	13786 ± 1276	15038 ± 2607	0.844394	0.916744	0.921079		0.894099	1.12227	1.06713
Unknown_5.674_828.607	6896 ± 1028	5988 ± 1047	6812 ± 1130	1.01233	0.879037	1.15164		5884 ± 1530	6519 ± 458	7085 ± 1387	0.830487	0.920113	0.902592		0.853248	1.08868	1.04008
Unknown_5.676_655.566	3245 ± 4512	6327 ± 4417	23967 ± 6762	0.135395	0.263988	0.512881		11866 ± 3879	26216 ± 2202	30718 ± 5081	0.386288	0.853441	0.452624		3.6567	4.14351	1.28168
Unknown_5.677_915.592	4628 ± 687	4273 ± 664	4670 ± 641	0.991006	0.914989	1.08308		4191 ± 1424	4830 ± 612	5171 ± 965	0.810482	0.934055	0.867702		0.905575	1.13035	1.10728
Unknown_5.678_1555.093	3593 ± 526	2807 ± 307	3571 ± 609	1.00616	0.786054	1.28001		3309 ± 858	3039 ± 398	3373 ± 503	0.981026	0.900978	1.08885		0.920957	1.08265	0.944553
Unknown_5.68_1545.135	11692 ± 1420	10734 ± 1569	12098 ± 1667	0.966441	0.887254	1.08925		10972 ± 2718	11383 ± 995	12554 ± 2186	0.873984	0.906723	0.963894		0.938419	1.06046	1.03769
Unknown_5.68_1559.131	63026 ± 8124	49343 ± 6089	60596 ± 7729	1.0401	0.814295	1.2773		56284 ± 16404	49137 ± 5145	58390 ± 10959	0.963932	0.841531	1.14545		0.893028	0.995825	0.963595
Unknown_5.681_185.077	57623 ± 7533	52901 ± 7478	59640 ± 7836	0.96618	0.887005	1.08926		53593 ± 14119	29592 ± 31698	16534 ± 30729	3.24138	1.78977	1.81106		0.930063	0.559385	0.27723
[truncated: 1,305 more rows]

## Sheet: Info Sheet Oxylipins
INFO SHEET-OXYLIPINS
[truncated: 11 more rows]

[truncated: 11 more sheets: Liver Oxylipins_35 wks, Info Sheet Proteomics , LiverProteomics_35wks, SPEARMAN RANK CORRELATIONS, CORR WT vs a7 SO+CO , STATS WT vs a7 SO+CO , FIGs.WT vs a7 SO+CO , CORR WT vs a7 CO, STATS WT vs a7 CO, FIGs.WT vs a7 CO , FIGs.WT vs a7 Viv]
