# Supplementary material for: P2-HNF4α alters linoleic acid metabolism and mitigates soybean oil-induced obesity: role for oxylipins
Source: J Lipid Res. 2025 Oct 28;66(12):100932. doi: 10.1016/j.jlr.2025.100932 (PMC12743519; doi:10.1016/j.jlr.2025.100932)
Supplement: Supplemental Table 3 [file mmc3.xlsx]

## Sheet: INDEX
This file contains Supplemental data for the following manuscript:
P2-HNF4α alters linoleic acid metabolism and mitigates soybean oil-induced obesity: role for oxylipins
Poonamjot Deol, Johannes Fahrmann, Dmitry Grapov, Jun Yang, Jane R. Evans, Oliver Fiehn, Brett Phinney, Bruce D. Hammock, Frances M. Sladek
2025
Tab		Description
Oxylipin Levels sEHI Expt		This worksheet contains data on oxylipin levels in livers of WT male mice fed SO+CO diet and treated either with vehicle (PEG) or the she inhibitor 1-trifluoromethoxyphenyl-3-(1-propionylpiperidin-4-yl) urea (TPPU) in drinking water for 16 weeks
Cytokine Data Cytokine Curves		These worksheets contain data on cytokine levels in livers of WT and a7HMZ male mice fed either a low fat diet (Viv), CO or SO+CO diets for 35 weeks.

## Sheet: Oxylipin Levels sEHI Expt
Oxylipin (pmol/gm)	PEG					sEHI
6-keto-PGF1a	15.5	12.8	20.8	20	17.7	11.6	5.9	10.1	32	5.2
TXB2	5.9	4.8	8.4	8.1	5.3	3.7	3	3.4	10.4	2.8
9,12,13-TriHOME	44	51.1	35.6	16.2	9.8	11.9	15.3	13	18.4	19.1
9,10,13-TriHOME	25	29.7	19.8	10.3	5.9	6.8	8.5	7.9	12.3	10.7
PGF2a	20.9	14.5	18.6	17.5	10.2	7.8	11.1	4.8	16.5	8.3
PGE2	1.2	0.9	0.7	0.5	0	0	0.6	0		0.4
PGD2	2.8	1.7	2.6	2.8	2.1	1.3	1.4	0.9	2.5	1.1
LXA4	0.6	0.4	0.8	0.3	0.4	0.4	0.2	0.4	0.2	0.3
15,16-DiHODE	15.8	18.3	32.4	26.1	22.6	9.4	6.1	8.2	9.9	11.9
9,10-DiHODE	6.7	9.2	17.6	15.4	16.9	13.9	6.3	11.9	13.5	6.3
12,13-DiHODE	1.5	1.9	5	3.2	3.9	3	1.3	2.3	3	1.5
6-trans-LTB4	0.1	0	0.1	0.1	0.1		0.1	0.1	0.2	0.2
17,18-DiHETE	34.5	19.7	46.9	29.2	25.7	11.5	21.2	14	13.1	49
14,15-DiHETE	20	16.8	26.2	19.5	21.7	11.1	18.1	9.4	14	20.3
11,12-DiHETE	5.5	5.3	11.3	9.6	9	5.6	5	5.5	6.5	3.9
12,13-DiHOME	72.6	72.5	116.5	112.3	88.1	79.5	72.8	68.6	92.9	86.9
8,9-DiHETE	4.8	4.4	8.6	7.3	8	5.5	3.4	3.9	4.7	1.9
9,10-DiHOME	37.9	41	105.2	92.8	82.4	47.9	35.9	46.8	56.5	24.2
19,20-DiHDPE	117.1	70	144	92	68.7	38.2	58.5	31.8	42.3	100.1
14,15-DiHETrE	53.6	43.8	85.2	60.2	65.7	41.9	38.4	32.1	50.4	38
LTB3	0.2	0.2	0.3	0.3	0.3	0.2	0.2	0.1	0.3	0.1
16,17-DiHDPE	22.3	16.6	35	20.7	20	10.8	18.8	10.3	14.5	36.4
11,12-DiHETrE	26.3	23.7	37	27.1	31.3	19.2	15.9	14.6	20.1	13.1
13,14-DiHDPE	7.3	5.8	9.4	5.3	5.6	4.2	4.7	3.6	5.2	6.1
9-HOTrE	1.8	1.4	2.1	1.6	1.4	2	1.2	1.4	2.1	1.2
10,11-DiHDPE	5	4.1	8.3	4.6	5.1	3.4	2.8	2.1	3.4	2.8
8,9-DiHETrE	16	17.3	25.3	19	23.6	10.2	9.1	7.1	10.1	5.8
EKODE	8.3	11.8	12.3	11.3	8.3	10.5	9.7	7.9	9.5	12.5
13-HOTrE	5.6	7.5	4.6	4	3.5	6.7	4.5	3.5	7.1	4.2
7,8-DiHDPE	3.7	2.5	5.5	3	3.3	0.8	0.8	0.5	0.9	0.5
15-HEPE	9.3	10.1	6	6	4.1	4.6	12.3	4.2	6.2	15.6
5,6-DiHETrE	5	4.6	9.6	5.9	6.6	0.7	0.5	0.3	0.6	0.4
8-HEPE	14.8	22.4	27.6	30.9	23.6	75.1	83.9	57.7	98.7	90.7
5-HEPE	8.4	5.8	7.7	5.7	4.5	6.2	6.8	5	5.6	9.4
4,5-DiHDPE	13.7	8.4	16.8	7.6	9	3.6	5	3.7	7.7	3.8
13-HODE	118.3	112.7	122.7	91.1	77.4	81.7	71.3	66.4	157.5	65.9
9-HODE	47.3	48.9	55.1	56.9	47.3	47.5	37.9	42.1	88.5	35.6
15(16)-EpODE	4.3	6.5	11.1	15	10.7	30.6	30	26.2	46.2	25
15-HETE	31.5	25.6	29.4	22.6	19.8	33.1	34.8	35.8	42.4	49.9
9(10)-EpODE	2.1	2.9	5.3	6.9	5	5.4	5.2	3.3	8.7	2.2
17(18)-EpETE	1.6	2.1	3.7	3.8	3.1	7.7	11.3	6.2	11.7	11.2
17-HDoHE	300.4	350.4	267.6	159.2	104	270.1	264.3	214.5	348.1	285.5
11-HETE	17.8	19.9	20.9	19.6	16.6	23.1	23.1	20.2	31.7	27.4
12(13)-EpODE	0.8	1.5	2.4	3.4	2.4	2.4	2.2	2.1	5.8	1.1
15-oxo-ETE	14.4	18.4	12.7	12.4	7.6	14.3	20.7	14.2	10.5	38.2
9-oxo-ODE	10.1	15.5	11.2	10.1	7.7	14.3	10.9	10.5	13.6	16.3
14(15)-EpETE	1.4	2.4	3.7	3.9	2.7	6.9	8.3	6.6	9.6	5.2
8-HETE	19.1	18.5	19.7	13.5	11.7	17.9	16.6	14.6	16.7	20.7
12-HETE	1160.4	1177.9	968.8	497.8	342.7	733.1	636.7	579.4	968.6	580.4
11(12)-EpETE	1.9	2.5	3.9	3.8	2.4	2.9	4	2	4.4	3.1
8(9)-EpETE	0.4	0.6	1.8	1.4	1.4	3.1	3.9	2	5.9	2.1
15(S)-HETrE	4.9	4.8	6.8	4	5.9	11.4	17.7	12.5	18.4	26.4
5-HETE	9.8	9.2	10.3	6.2	6.4	8.8	8.9	6.5	9.6	14.3
19(20)-EpDPE	9	13.6	22.8	25.7	15.6	33.1	88.8	31.1	62.6	121.4
12(13)-EpOME	10.2	22.8	40.8	53.2	30.6	36.8	52.3	31.9	76.9	31.9
14(15)-EpETrE	10.9	16.2	24.2	26	13.2	18.6	35.4	19.5	53.2	27.8
9(10)-EpOME	14.2	24.2	42.8	45.3	24.3	24.4	27.2	16.3	49.9	19.1
16(17)-EpDPE	3.6	4.7	7.9	8.8	4.4	6.4	10.8	6.2	17.3	12.6
13(14)-EpDPE	3.8	5.8	9.3	9.6	5.4	6.3	10.2	4.6	12.9	8.2
10(11)-EpDPE	6.5	8	14.2	14.6	8.8	10.9	14.5	7.4	16.5	10.8
11(12)-EpETrE	13.5	22.2	35.6	39.1	22.8	24.5	45.1	19.3	44.4	34.7
8(9)-EpETrE	4.9	8	11.4	11.8	7.5	10.1	15.4	7.1	14.8	12.6

## Sheet: Cytokine Data
MILLIPLEX Analyst Detail Report
Demonstration Use Only: Not for Sale
Summary
Location	Analyte Sample	G-CSF	G-CSF	Eotaxin	Eotaxin	GM-CSF	GM-CSF	IFN-g	IFN-g	IL-1a	IL-1a	IL-1b	IL-1b	IL-2	IL-2	IL-4	IL-4	IL-3	IL-3	IL-5	IL-5	IL-6	IL-6	IL-7	IL-7	IL-9	IL-9	IL-10	IL-10	IL-12p40	IL-12p40	IL-12p70	IL-12p70	LIF	LIF	IL-13	IL-13	LIX	LIX	IL-15	IL-15	IL-17	IL-17	IP-10	IP-10	KC	KC	MCP-1	MCP-1
		pg/ml	Average pg/ml	pg/ml	Average pg/ml	pg/ml	Average pg/ml	pg/ml	Average pg/ml	pg/ml	Average pg/ml	pg/ml	Average pg/ml	pg/ml	Average pg/ml	pg/ml	Average pg/ml	pg/ml	Average pg/ml	pg/ml	Average pg/ml	pg/ml	Average pg/ml	pg/ml	Average pg/ml	pg/ml	Average pg/ml	pg/ml	Average pg/ml	pg/ml	Average pg/ml	pg/ml	Average pg/ml	pg/ml	Average pg/ml	pg/ml	Average pg/ml	pg/ml	Average pg/ml	pg/ml	Average pg/ml	pg/ml	Average pg/ml	pg/ml	Average pg/ml	pg/ml	Average pg/ml	pg/ml	Average pg/ml
1G2	QC 1	188.1		121.33		203.53		155.98		189.27		157.82		207.85		159.07		169.96		170.15		189.75		177.49		91.8		153.25		208.9		193.5		143.49		128.52		183.13		123.15		147.51		142.12		229.14		188.77
1A3	QC-2	822.47		892.29		944.68		680.67		929.3		831.68		1005		740.99		1094		911.55		877.62		860.8		701.15		733.97		961.77		1070		792.77		784.09		896.08		1035		752.19		790.93		1133		863.41
1C3	WT Viv 1	456.97	534.027	559.06	439.787	61.03	23.71	15.4	15.4	380	220.107	54.07	24.2967	22.26	22.41	<6.12↓	#DIV/0!	3.53	2.77667	23.38	24.5933	6.95	6.48667	10.9	6.82	100.65	69.1933	15.18	12.51	116.33	56.36	29.46	17.57	1.93	3.20333	445.36	363.567	16690	13665.3	277.27	223.183	4.43	4.43	100.24	164.97	486.46	421.73	155.35	83.36
1E3	WT Viv 2	605.2		396.46		5.05		<6.47↓		149.12		8.3		29.86		<6.12↓		3.03		23.79		5.96		5.64		103.52		12.45		29.27		18.97		6.3		380.1		11361		220.57		<3.17↓		210.11		380.46		59.73
1G3	WT Viv 3	539.91		363.84		5.05		<6.47↓		131.2		10.52		15.11		<6.12↓		1.77		26.61		6.55		3.92		3.41		9.9		23.48		4.28		1.38		265.24		12945		171.71		<3.17↓		184.56		398.27		35
1A4	WT SO+CO 1	389.19	422.502	817.26	538.642	5.05	22.42	<6.47↓	#DIV/0!	1670	588.8	<4.65↓	14.24	17.09	25.245	<6.12↓	18.09	2.25	8.4825	45.89	32.0075	1.84	8.3975	3.76	5.4575	64.75	85.9725	11.33	29.3725	5.61	14.08	4.28	115.19	1.93	1.4225	151.56	227.185	19590	12006.8	332.48	187.555	<3.17↓	12.52	193.75	230.613	554.9	475.575	4.03	51.08
1C4	WT SO+CO 2	543.6		215.25		6.36		<6.47↓		8.81		18.05		42.22		<6.12↓		2.16		23.79		7.76		7.15		135.68		6.94		25.77		11.04		1.1		257.04		3573		130.46		<3.17↓		158.18		356.88		30.57
1E4	WT SO+CO 3	456.34		410.28		73.22		<6.47↓		102.84		10.52		15.11		18.09		27.75		26.61		20.75		5.28		56.95		96.83		<1.76↓		431.17		1.19		120.04		6476		229.06		12.52		247.06		358.35		102.34
1G4	WT SO+CO 4	300.88		711.78		5.05		<6.47↓		573.55		14.15		26.56		<6.12↓		1.77		31.74		3.24		5.64		86.51		2.39		10.86		14.27		1.47		380.1		18388		58.22		<3.17↓		323.46		632.17		67.38
1A5	WT CO 1	263.65	1027.21	425.62	525.923	5.05	5.05	65.57	65.57	24.06	518.1	<4.65↓	7.98333	345.87	104.002	<6.12↓	#DIV/0!	9.53	4.23667	32.12	17.575	1.84	59.4475	<3.26↓	9.31	1142	353.905	4.16	9.64	5.61	7.59333	14.27	12.6	1.1	1.215	265.24	273.66	5618	6530.33	119.88	181.325	5.87	5.87	202.68	222.488	168.63	642.602	26.02	195.038
1C5	WT CO 2	901.41		330.55		5.05		<6.47↓		17.47		9.39		19.13		<6.12↓		1.59		7.99		72.97		<3.26↓		86.51		8.54		9.92		15.4		1.19		167.56		4345		83.9		<3.17↓		214.17		705.55		195.3
1E5	WT CO 3	1962		533.09		5.05		<6.47↓		185.87		6.26		28.75		<6.12↓		1.59		12.58		144.1		12.23		89.31		17.65		7.25		8.13		1.19		339.13		9628		341.92		<3.17↓		278.03		984.7		363.53
1G5	WT CO 4	981.78		814.43		5.05		<6.47↓		1845		8.3		22.26		<6.12↓		<1.59↓		17.61		18.88		6.39		97.8		8.21		<1.76↓		<4.28↓		1.38		322.71		>19655↑		179.6		<3.17↓		195.07		711.53		195.3
1A6	a7 Viv-1	197.75	439.49	627.09	714.72	6.36	5.48667	<6.47↓	#DIV/0!	1051	621.82	6.26	9.58	7.87	9.37333	<6.12↓	#DIV/0!	<1.59↓	2.115	22.97	23.6333	1.84	3.86333	3.6	7.86667	22.53	51.9933	4.93	8.17	3.41	9.11	4.8	7.65333	4.25	4.435	330.92	301.377	16087	16301	141.34	145.787	<3.17↓	3.29	115.66	171.283	74.98	92.85	<4.03↓	59.59
1C6	a7 Viv-2	402.75		746.39		5.05		<6.47↓		166.72		<4.65↓		13.18		<6.12↓		1.59		14.26		1.99		7.55		46.94		7.88		<1.76↓		10.03		<0.96↓		127.85		16534		116.42		<3.17↓		167.1		61.26		51.8
1E6	a7 Viv-3	717.97		770.68		5.05		<6.47↓		647.74		12.9		7.07		<6.12↓		2.64		33.67		7.76		12.45		86.51		11.7		14.81		8.13		4.62		445.36		16282		179.6		3.29		231.09		142.31		67.38
1G6	a7 SO+CO 1	85.08	397.765	2264	1252.34	5.05	5.05	<6.47↓	#DIV/0!	155.02	139.218	<4.65↓	7.62	8.7	12.4375	<6.12↓	10.02	<1.59↓	1.59	7.17	10.605	1.84	2.1075	<3.26↓	18.13	54.4	24.0233	<2.26↓	5.29667	12.79	12.48	<4.28↓	#DIV/0!	<0.96↓	21.05	248.85	248.948	9416	9503.75	74.94	137.793	<3.17↓	#DIV/0!	176.92	192.512	695.64	633.188	35	29.6867
1A7	a7 SO+CO 2	284.04		1573		5.05		<6.47↓		12.92		8.3		7.87		<6.12↓		<1.59↓		8.41		1.84		<3.26↓		<3.41↓		4.41		19.04		<4.28↓		<0.96↓		199.87		5596		69.18		<3.17↓		59.31		905.32		6.33
1C7	a7 SO+CO 3	738.54		881.92		5.05		<6.47↓		290.18		8.3		16.09		<6.12↓		<1.59↓		11.74		2.91		<3.26↓		4.14		7.56		5.61		<4.28↓		<0.96↓		330.92		13748		93.25		<3.17↓		130.3		483.09		<4.03↓
1E7	a7 SO+CO 4	483.4		290.44		5.05		<6.47↓		98.75		6.26		17.09		10.02		1.59		15.1		1.84		18.13		13.53		3.92		<1.76↓		<4.28↓		21.05		216.15		9255		313.8		<3.17↓		403.52		448.7		47.73
1G7	a7 CO 1	297.52	182.25	1263	1587.8	5.05	5.05	13.99	13.99	6.36	109.16	29.4	29.4	9.55	9.84333	<6.12↓	#DIV/0!	<1.59↓	#DIV/0!	25	13.9533	2.59	2.0275	7.75	15.455	24.51	24.51	9.21	6.105	7.25	7.25	6.38	6.38	3.41	3.41	151.56	225.578	47.18	2333.05	63.6	217.465	<3.17↓	#DIV/0!	211.51	139.565	946.9	375.342	74.79	74.79
1A8	a7 CO 2	71.88		2907		5.05		<6.47↓		<2.49↓		<4.65↓		<3.72↓		<6.12↓		<1.59↓		10.9		1.84		23.16		<3.41↓		3		<1.76↓		<4.28↓		<0.96↓		412.79		1469		48.03		<3.17↓		216.15		79.18		74.79
1C8	a7 CO 3	243.75		1921		5.05		<6.47↓		<2.49↓		<4.65↓		9.55		<6.12↓		<1.59↓		5.96		1.84		<3.26↓		<3.41↓		<2.26↓		<1.76↓		<4.28↓		<0.96↓		298.08		1576		733.75		<3.17↓		13.04		138.72		<4.03↓
1E8	a7 CO 4	115.85		260.18		5.05		<6.47↓		211.96		<4.65↓		10.43		<6.12↓		<1.59↓		<2.98↓		1.84		<3.26↓		<3.41↓		<2.26↓		<1.76↓		<4.28↓		<0.96↓		39.88		6240		24.48		<3.17↓		117.56		336.57		<4.03↓
Notes:
Red-higher than maxDC, Black-Lower than minDC, Blue-between maxDC and minDC;
NAN-Curve Fitting Failed; N/A-Data marked out; ND-missing original data
[truncated: 16 more columns]

## Sheet: Cytokine Curves
MILLIPLEX Analyst Detail Report
4-P.log(2.09, 10.74, 0.51, 6.58)
			5-P.linear.weighted(17.09, 18883.94, 0.52, 1458.88, 1.36)
DC=(0.59, 56152) Chi = 0.022%			DC=(3.64, 19513) Chi = 17.67%
5-P.log.weighted(2.43, 9.89, 0.77, 6.59, 1.89)
			5-P.log(1.60, 10.69, 0.38, 5.17, 0.67)
DC=(2.52, 13040) Chi = 13.81%			DC=(3.23, 14635) Chi = 2.26%
5-P.log.weighted(2.69, 9.05, 0.61, 6.51, 1.40)
			5-P.log(1.82, 8.72, 0.53, 5.94, 1.04)
DC=(1.25, 16151) Chi = 9.55%			DC=(2.32, 19293) Chi = 5.87%
5-P.log(1.66, 10.19, 0.49, 6.07, 0.95)
			5-P.linear.weighted(15.62, 24571.31, 1.98, 887.66, 1.26)
DC=(1.86, 9710) Chi = 4.94%			DC=(3.06, 22979) Chi = 10.36%
5-P.linear.weighted(7.54, 17569.10, 2.04, 3543.96, 0.72)
			5-P.log(2.23, 10.42, 0.69, 5.32, 0.76)
DC=(0.79, 20624) Chi = 4.27%			DC=(1.49, 19406) Chi = 4.94%
4-P.log(2.33, 10.83, 0.51, 5.63)
			5-P.log(2.49, 9.20, 0.49, 5.24, 0.60)
DC=(0.92, 34005) Chi = 0.070%			DC=(1.63, 9053) Chi = 5.20%
5-P.log.weighted(2.81, 8.83, 0.54, 7.09, 1.27)
			5-P.log(2.11, 10.44, 0.38, 6.17, 0.71)
DC=(1.71, 9329) Chi = 29.59%			DC=(1.13, 9807) Chi = 2.98%
5-P.log.weighted(2.33, 11.90, 0.12, 7.76, 0.78)
			5-P.log.weighted(2.30, 10.37, 0.51, 6.77, 1.07)
DC=(0.88, 20857) Chi = 1.92%			DC=(2.14, 16294) Chi = 10.35%
5-P.linear.weighted(11.69, 28448.94, 0.40, 6134.36, 0.98)
			4-P.log.weighted(2.17, 8.08, 0.71, 7.68)
DC=(0.48, 9926) Chi = 8.52%			DC=(1.86, 21418) Chi = 17.95%
5-P.linear.weighted(21.53, 13268.50, 1.96, 4422.00, 1.42)
			4-P.log.weighted(2.76, 18.86, 0.41, 11.59)
DC=(8.12, 9828) Chi = 2.38%			DC=(1.44, 20846) Chi = 26.35%
4-P.log(2.56, 10.57, 0.64, 4.69)
			5-P.linear.weighted(20.74, 27021.53, 0.58, 2265.31, 1.12)
DC=(1.59, 7871) Chi = 0.13%			DC=(1.64, 7077) Chi = 15.54%
4-P.log(2.18, 10.52, 0.67, 6.20)
			5-P.log(2.33, 9.80, 1.07, 6.45, 1.10)
DC=(0.68, 9518) Chi = 0.021%			DC=(2.01, 18771) Chi = 6.82%
5-P.linear.weighted(12.43, 25628.24, 2.95, 2759.06, 0.64)
			5-P.log(3.00, 9.79, 1.17, 5.70, 0.95)
DC=(5.48, 18052) Chi = 8.31%			DC=(2.02, 19052) Chi = 5.62%
5-P.log(1.82, 9.79, 0.55, 6.33, 0.67)
			4-P.log.weighted(2.47, 10.01, 1.19, 6.68)
DC=(0.90, 27410) Chi = 3.26%			DC=(3.01, 22170) Chi = 21.93%
5-P.log.weighted(1.91, 9.70, 0.45, 4.64, 0.77)
			5-P.linear.weighted(9.85, 10573.68, 0.71, 2479.42, 1.25)
DC=(2.81, 14138) Chi = 10.09%			DC=(2.88, 5858) Chi = 18.10%
5-P.linear.weighted(0.00, 28986.33, 1.65, 2614.99, 0.44)
			5-P.linear.weighted(12.06, 4093.84, 1.84, 996.33, 0.20)
DC=(1.53, 16224) Chi = 2.89%			DC=(4.47, 14289) Chi = 1.52%
Notes: CV-The Coefficient of Variation of standard curve replicates at each dilution level. Chi-The Chi-Square test statistic of the distance between observed concentrations with expected concentrations.
Files Name: C:\...\M175164\Desktop\Luminex Data\01222014PD_20140122_163057.csv
Program: Milliplex Analyte
Application Version: 5.1.0.0
User Name: M175164
Organization: Merck KGaA Darmstadt Germany				Signature:
Creation Time: 01/24/2014 09:18:14 Central Standard Time				Date:
